# Supplementary material for: Gc inhibition preserves insulin sensitivity and reduces body weight without loss of muscle mass
Source: JCI Insight. 2025 Dec 8;10(23):e195341. doi: 10.1172/jci.insight.195341 (PMC12890482; doi:10.1172/jci.insight.195341)
Supplement: Supplemental data sets 1-4 [file jciinsight-10-195341-s250.xlsx]

## Sheet: Dataset S1
Supplemental Dataset S1: RNA-seq comparing refed WT vs. GcKO liver
Gene ID	baseMean	log2FoldChange	p-value	FDR
Gc	20570.2	-8.08761	6.54324e-198	9.89272e-194
Spp1	773.371	2.05216	1.11532e-32	8.43128e-29
Hk2	183.395	2.27595	4.53749e-21	2.28674e-17
Mup21	623.086	-1.87098	3.18744e-19	1.20477e-15
Shc2	66.9667	3.86701	4.0062e-19	1.21139e-15
Cidec	1026.67	1.25173	2.15507e-18	5.43042e-15
Gm4737	31.4807	-8.61923	1.47963e-15	3.19578e-12
Cd74	904.584	1.38034	1.7063e-15	3.22469e-12
Cyp2u1	142.206	-1.99388	4.18369e-14	7.02814e-11
Rdh16f2	248.679	-1.56795	5.80399e-14	8.77506e-11
Serpinb6b	100.942	1.92543	1.54925e-13	2.12937e-10
Pkhd1	380.866	1.41658	1.77617e-13	2.23783e-10
H2-Aa	478.197	1.56174	2.36533e-13	2.75088e-10
Tceal8	172.934	1.40821	4.8821e-13	5.27232e-10
Serpina1c	36471.5	-1.29504	5.83981e-13	5.88614e-10
Col1a1	261.433	1.63104	1.68922e-12	1.59621e-09
Ear2	62.2376	2.27218	2.44384e-12	2.17344e-09
Hal	1746.28	-1.24483	4.53105e-12	3.80583e-09
Serpina1d	18562.7	-1.0332	4.93588e-12	3.9167e-09
C1qb	534.629	1.24362	5.18116e-12	3.9167e-09
H2-Ab1	499.181	1.36797	1.21303e-11	8.73325e-09
C4a	855.297	-1.44522	2.32227e-11	1.59592e-08
Anxa2	539.579	1.48037	6.54302e-11	4.30104e-08
H2-DMb1	65.4666	1.98772	9.16967e-11	5.77651e-08
Ctss	790.571	1.54778	1.03062e-10	6.2328e-08
Fabp4	369.293	1.65663	1.58142e-10	9.19595e-08
Gpr155	245.495	-1.12946	1.75345e-10	9.81865e-08
Lyz2	1062.57	1.39308	2.58649e-10	1.39661e-07
Emp1	90.5608	1.73135	3.82698e-10	1.99518e-07
Arpc1b	468.035	0.83384	5.18552e-10	2.61333e-07
H2ac23	22.2106	7.75567	5.77777e-10	2.78087e-07
Cth	1859.59	-0.82749	5.88582e-10	2.78087e-07
Col6a3	538.385	1.6178	6.23236e-10	2.85536e-07
Ccl6	140.687	1.51181	8.02152e-10	3.53197e-07
H2-Eb1	346.634	1.23529	8.17639e-10	3.53197e-07
Rad51b	194.738	1.46796	8.83009e-10	3.70839e-07
Cotl1	192.916	1.15425	9.6414e-10	3.93968e-07
Zfp445	1876.4	-0.864	1.05749e-09	4.2074e-07
Col3a1	1112.57	1.24218	1.16027e-09	4.49798e-07
Slc13a3	363.141	1.11697	1.30867e-09	4.94644e-07
Pls1	47.6051	2.88786	1.36883e-09	5.0356e-07
Tmsb4x	856.646	0.959757	1.39887e-09	5.0356e-07
Rac2	81.5361	2.16823	1.61581e-09	5.68127e-07
Col1a2	467.32	1.23825	1.69068e-09	5.8094e-07
Keg1	1054.61	-1.31623	1.78024e-09	5.98121e-07
Hacl1	1803.14	-1.3024	2.0109e-09	6.60929e-07
Adtrp	1032.5	-1.01702	2.37411e-09	7.47609e-07
Clec7a	284.159	1.78604	2.38743e-09	7.47609e-07
Herpud1	4572.62	-1.04233	2.42297e-09	7.47609e-07
Haus8	230.931	1.76615	2.80607e-09	8.485e-07
Cybb	512.658	1.19735	3.22262e-09	9.55348e-07
Gnmt	7130.24	-0.955301	3.39959e-09	9.88431e-07
Sardh	5918.95	-1.00329	3.91332e-09	1.11633e-06
Ccr5	198.434	1.69932	4.26188e-09	1.19325e-06
Cd63	146.594	1.90867	4.64462e-09	1.27676e-06
Lgals3	275.296	1.99534	6.41362e-09	1.73156e-06
Mcm10	745.959	-0.826047	6.67184e-09	1.76968e-06
Lama3	60.7987	-2.02304	7.36187e-09	1.91904e-06
Cd5l	1889.34	1.16435	8.21879e-09	2.10029e-06
Hectd2os	452.394	-1.65306	8.33505e-09	2.10029e-06
Cxcl16	144.892	1.19751	9.94314e-09	2.46443e-06
Uck2	95.9731	-1.62551	1.0301e-08	2.51148e-06
Scd2	149.347	1.49133	1.04652e-08	2.51148e-06
Gm45753	195.196	-1.55133	1.16983e-08	2.76354e-06
Pdia4	1994.12	-0.83605	1.24263e-08	2.88677e-06
Hsd11b1	1944.41	-1.3583	1.26018e-08	2.88677e-06
Slfn2	70.9858	1.68623	1.28667e-08	2.90346e-06
Cyp4f15	874.808	-0.683051	1.45172e-08	3.22773e-06
Tlr13	96.947	1.44628	1.49075e-08	3.23052e-06
Sdcbp2	37.1157	2.77336	1.49571e-08	3.23052e-06
Prss8	51.772	1.99435	1.66609e-08	3.54783e-06
Mtmr11	47.6728	2.16493	2.70261e-08	5.67511e-06
Cyp2c29	2022.85	-2.48028	3.15624e-08	6.53688e-06
Abat	3303.4	-0.835514	3.33435e-08	6.77192e-06
Pltp	459.6	0.8409	3.35931e-08	6.77192e-06
Lpl	686.436	1.61268	3.68274e-08	7.32622e-06
Lifr	3362.14	-0.975135	3.79295e-08	7.44747e-06
Hcls1	103.34	1.27211	4.0755e-08	7.89967e-06
Dse	205.997	1.07586	4.2011e-08	8.01296e-06
Shank2	229.919	1.16153	4.23994e-08	8.01296e-06
Plin4	2155.47	0.89903	4.59728e-08	8.5235e-06
Myof	224.176	1.55664	4.62284e-08	8.5235e-06
Col4a1	1107.42	0.907942	5.41286e-08	9.85988e-06
Cyba	122.783	1.321	5.4859e-08	9.87397e-06
Gpx3	65.3146	1.77	6.49429e-08	1.15514e-05
Acsl1	22025.2	-1.05331	6.72875e-08	1.18293e-05
Nnmt	629.967	-1.07328	7.15441e-08	1.23014e-05
C3ar1	84.463	1.64365	7.16002e-08	1.23014e-05
Lama2	129.519	1.26334	7.76377e-08	1.31888e-05
C1qc	449.581	0.99709	8.14078e-08	1.35901e-05
Tnfrsf12a	90.7301	1.59216	8.17976e-08	1.35901e-05
Fetub	2380.13	-0.75736	8.39065e-08	1.37889e-05
Amy1	2173.45	-1.07354	8.6054e-08	1.39898e-05
Ephb2	51.5718	1.91332	8.78374e-08	1.41278e-05
Grm8	16.3965	-3.43791	9.08004e-08	1.44506e-05
Hspa5	6505.95	-0.777288	9.35816e-08	1.47381e-05
Akr1c19	555.381	-1.11459	1.00393e-07	1.56478e-05
Lamc3	70.8342	1.4712	1.02798e-07	1.58593e-05
Psd4	127.773	1.28034	1.04524e-07	1.59626e-05
Bcl2a1b	39.7548	2.61383	1.06405e-07	1.60874e-05
Hyou1	1484.02	-0.751377	1.09256e-07	1.63549e-05
Arhgap10	101.777	1.31741	1.23984e-07	1.83775e-05
C1qa	536.005	0.952724	1.27491e-07	1.86388e-05
Slc27a5	5022.02	-0.856586	1.28212e-07	1.86388e-05
Msr1	244.725	1.22559	1.3056e-07	1.86536e-05
Myo1f	155.276	1.22324	1.30781e-07	1.86536e-05
Pdia3	3022.13	-0.679144	1.38791e-07	1.95307e-05
Cd44	245.893	1.22095	1.39514e-07	1.95307e-05
Gls2	1377.63	-0.786388	1.50055e-07	2.08137e-05
Slc17a3	452.55	-1.08816	1.6419e-07	2.25672e-05
Tgm2	2498.04	0.81019	1.6934e-07	2.30653e-05
Acadm	5534.88	-0.652771	1.71208e-07	2.31116e-05
Serpina1a	28338.5	-0.630296	1.75672e-07	2.3486e-05
Hpgds	85.9192	1.95109	1.77088e-07	2.3486e-05
Elovl3	337.941	-1.612	1.81138e-07	2.38142e-05
Jun	663.918	1.27817	1.93777e-07	2.52562e-05
Il1rap	1186.45	-0.932925	2.10799e-07	2.72213e-05
Rragd	103.828	1.46851	2.13907e-07	2.72213e-05
Neb	795.446	-1.28647	2.14256e-07	2.72213e-05
Cyp2d40	253.806	-1.57458	2.45961e-07	3.08224e-05
Pik3ap1	748.352	0.742428	2.46677e-07	3.08224e-05
Fmn1	155.933	1.42759	2.76693e-07	3.42895e-05
Ces1e	1242.91	-0.958529	2.86149e-07	3.5173e-05
Ces3b	3329.36	-1.12859	3.20511e-07	3.90791e-05
Lgmn	1297.05	0.820799	3.32867e-07	4.02609e-05
Cyp8b1	2018.82	-1.36376	3.42402e-07	4.10856e-05
Sirpa	564.439	1.21247	3.83927e-07	4.57054e-05
Il18bp	173.025	1.00356	3.89072e-07	4.59561e-05
Lair1	174.945	1.3193	3.94812e-07	4.62726e-05
Cyp2j5	5857.18	-0.923681	4.55745e-07	5.30031e-05
Coro2a	40.0415	2.23577	4.68948e-07	5.41223e-05
AI182371	2632.74	-0.773844	4.74001e-07	5.42911e-05
Aldh1l1	7007.2	-0.88849	5.04644e-07	5.71139e-05
Impg2	119.217	-1.73688	5.07365e-07	5.71139e-05
Itgax	116.981	2.23769	5.0998e-07	5.71139e-05
Gas6	641.786	0.68738	5.25947e-07	5.84691e-05
Hsp90b1	8099.45	-0.640227	5.96478e-07	6.5826e-05
Tbc1d30	86.6041	-1.26428	6.07884e-07	6.65985e-05
Soat1	198.383	1.0199	6.17454e-07	6.66826e-05
Saa4	2812.26	-0.970052	6.17473e-07	6.66826e-05
Ly6g2	1009.16	-0.795611	6.39475e-07	6.8569e-05
Sult2a8	4776.03	-1.28974	6.45089e-07	6.86838e-05
Gm4952	1376.78	-0.876903	6.54762e-07	6.92262e-05
Cx3cr1	38.2271	1.91222	6.76167e-07	7.06689e-05
Aqp4	96.0169	-1.22665	6.77756e-07	7.06689e-05
Lum	152.282	1.28754	7.01055e-07	7.25976e-05
Nid1	439.798	1.00718	7.17686e-07	7.38143e-05
BC024386	937.871	-0.920827	7.28668e-07	7.44374e-05
Cfhr4	2851.81	-0.713341	7.37455e-07	7.48294e-05
Naip6	80.0814	1.28324	8.57703e-07	8.64508e-05
Dpyd	6460.72	-0.791513	8.73615e-07	8.74714e-05
Unc5b	224.741	1.16277	8.83992e-07	8.79282e-05
Nat8f1	383.83	-1.26997	9.25538e-07	9.09187e-05
Ptprc	548.489	0.991186	9.31509e-07	9.09187e-05
Cyp7b1	1299.8	-1.20205	9.32099e-07	9.09187e-05
Krt23	29.3922	-2.32037	9.6998e-07	9.40072e-05
Ces1c	12160.7	-0.889224	9.90191e-07	9.53548e-05
Slc22a7	58.6734	-2.54225	9.99694e-07	9.56606e-05
Fbn1	205.654	1.02364	1.0981e-06	0.000104417
Fcgr3	149.998	1.06007	1.12275e-06	0.000106093
Cyp2c37	1499.33	-3.19649	1.19864e-06	0.000112561
Rell1	206.345	1.13818	1.32783e-06	0.000123922
Cfhr1	1231.57	-0.882666	1.39449e-06	0.000129345
Hpd	13890	-0.854301	1.48373e-06	0.000136784
Dbt	754.884	-0.800279	1.555e-06	0.000142058
Kmo	2720.79	-0.833	1.55974e-06	0.000142058
Cyp4v3	3290.49	-0.686488	1.61824e-06	0.000146504
Cd84	247.71	1.22983	1.64604e-06	0.000148134
Gltp	56.7691	1.61508	1.67345e-06	0.000149709
Ppm1k	1750.66	-0.924981	1.71369e-06	0.000152408
Car3	14125.1	-1.39343	1.91234e-06	0.00016908
Cd53	136.989	1.23468	2.03696e-06	0.000179051
Gngt2	73.7813	1.27939	2.14206e-06	0.000187201
Ttc39c	2268.23	-0.65988	2.18959e-06	0.000190255
Cd163	173.326	-3.61717	2.22344e-06	0.000191543
Tagln2	137.117	1.01955	2.23672e-06	0.000191543
Lcp2	104.004	1.25783	2.24242e-06	0.000191543
Bicc1	125.856	1.21046	2.27778e-06	0.000193471
Snx30	150.333	1.07305	2.31707e-06	0.000195708
Gpr137b	85.4398	1.79863	2.3475e-06	0.000196801
Dock2	209.892	1.16168	2.35795e-06	0.000196801
Lrrc39	40.1356	1.99685	2.36905e-06	0.000196801
Ddit3	111.902	-1.2966	2.40053e-06	0.000198326
Flna	1144.55	0.860653	2.47225e-06	0.000202606
Rnf145	303.404	0.978602	2.47913e-06	0.000202606
Slc27a2	18709	-0.610423	2.58132e-06	0.000209043
Tbxas1	87.0916	1.26056	2.59653e-06	0.000209043
Creld2	336.191	-1.02858	2.59938e-06	0.000209043
Prodh2	1219.6	-0.677448	2.61939e-06	0.000209537
Afmid	822.955	-0.751719	2.64166e-06	0.000210207
Lamc1	395.475	0.743833	2.69229e-06	0.000213114
Ass1	11671.7	-0.579107	2.75556e-06	0.000216986
Cat	28504.2	-0.575114	2.78407e-06	0.000218095
Ano6	292.887	1.06219	2.89448e-06	0.000225576
Ugt2b36	4109.99	-0.742136	2.96284e-06	0.000229719
Fam124a	247.722	1.13875	3.11765e-06	0.000240459
Adcy7	140.632	0.961511	3.13318e-06	0.000240459
Ly86	73.8515	1.34033	3.16902e-06	0.000241982
Gm48633	205.336	-1.08263	3.21565e-06	0.000244309
Csf1r	849.622	0.711424	3.25455e-06	0.000246028
Uroc1	3501.71	-0.654557	3.39004e-06	0.000254995
Marco	67.1853	-2.05602	3.41281e-06	0.000255437
Gsto1	573.312	-0.688431	3.52856e-06	0.0002628
Zeb2	636.794	0.733605	3.64398e-06	0.000270065
Igfals	911.31	-0.886097	3.70255e-06	0.000273068
Cfhr2	3795.21	-0.715502	3.88685e-06	0.000285268
Clcn2	346.225	-0.741323	4.02837e-06	0.000294227
Abcg1	188.319	0.980406	4.18729e-06	0.000304364
Ggact	748.804	-0.699442	4.23581e-06	0.000306417
Sdr42e1	978.675	-0.754945	4.26648e-06	0.000307166
Col6a2	160.687	1.06228	4.31224e-06	0.00030899
Cpeb1	98.1258	1.17151	4.35356e-06	0.000310479
Olfml3	94.4923	1.12286	4.39648e-06	0.000312067
Tnc	62.1546	1.42899	4.48071e-06	0.00031656
Casp12	79.6971	1.36747	4.6405e-06	0.000326324
Ahcy	17689.3	-0.851207	4.67151e-06	0.000326984
Lcat	2049.57	-0.653592	4.78811e-06	0.000333601
Endod1	160.726	1.50546	4.83979e-06	0.000335655
Ugt2a3	2049.2	-0.815248	4.91982e-06	0.000339647
Mup2	106.634	-2.04284	5.37798e-06	0.000369589
Vim	348.619	0.887956	5.51283e-06	0.000375887
Asic5	59.981	-1.36621	5.51934e-06	0.000375887
Vcam1	529.022	0.988293	5.74646e-06	0.00038812
Cd68	131.928	1.25218	5.76116e-06	0.00038812
Synj2	171.716	0.918095	5.77598e-06	0.00038812
Filip1l	137.341	0.995157	6.01815e-06	0.000402604
Slc1a4	89.2771	1.72586	6.25378e-06	0.000416524
Tyrobp	140.193	1.02481	6.41367e-06	0.000422288
Fcgr4	98.5659	1.68905	6.41515e-06	0.000422288
Dpysl3	37.9858	2.08922	6.42412e-06	0.000422288
Il7r	26.6484	1.88804	6.51488e-06	0.000426401
Ephx2	9316.12	-0.754356	6.60872e-06	0.000430678
Sptan1	3208.47	0.713134	6.64901e-06	0.000431444
Prlr	934.661	-1.165	6.78213e-06	0.000438201
Sh3kbp1	58.8561	1.51963	6.98726e-06	0.000449533
Anxa5	1979.64	1.15655	7.20448e-06	0.000461545
Sdc4	5003.05	-0.801345	7.39357e-06	0.00047166
Serpina7	1839.31	1.08501	7.7031e-06	0.000487717
Ugt3a1	828.524	-0.99574	7.70979e-06	0.000487717
Acadsb	1465.56	-0.652315	8.25022e-06	0.000519729
Serpina1b	42741.2	-0.602318	8.32655e-06	0.000522361
Marchf1	126.576	1.20956	8.37663e-06	0.000523332
Cerk	143.233	1.00337	8.58198e-06	0.000533955
Dcxr	633.265	-0.986704	8.91681e-06	0.000549065
Col5a1	202.039	0.897336	8.91856e-06	0.000549065
Acsm1	2518.51	-0.620086	8.93379e-06	0.000549065
Arhgap30	132.691	1.06609	8.98352e-06	0.000549886
Sh3bgrl3	64.2807	1.45123	9.11154e-06	0.000555015
Ttr	27956.7	-0.904881	9.14073e-06	0.000555015
Hr	23.2464	2.22387	9.34711e-06	0.000565276
Sult1b1	275.994	-1.1547	9.52857e-06	0.000573406
Kif21b	90.2198	1.16796	9.56638e-06	0.000573406
Myo1g	54.1501	1.54549	9.59533e-06	0.000573406
Pdcd4	849.914	-0.596937	9.76979e-06	0.000581267
Stk10	138.98	0.91873	9.80376e-06	0.000581267
Ndrg2	9524.16	-0.792291	9.95291e-06	0.000587805
Cyp2c68	1353.88	-0.636681	1.00618e-05	0.000591923
Urah	1319.76	-0.626528	1.01979e-05	0.000597602
Otc	2536.27	-0.7456	1.04689e-05	0.000607538
Pdia6	1372.41	-0.709647	1.04721e-05	0.000607538
Cyth4	177.779	1.21036	1.0488e-05	0.000607538
Gch1	1014.54	-0.620096	1.09995e-05	0.000633716
Arhgap27	76.9279	1.20225	1.10237e-05	0.000633716
Pdgfc	70.8395	1.1598	1.12929e-05	0.000646731
Nckap1l	228.104	0.966996	1.1373e-05	0.000646754
Ddt	1435.84	-0.626848	1.13788e-05	0.000646754
Card11	32.097	1.86126	1.17526e-05	0.000663306
Srgn	118.764	1.09639	1.17583e-05	0.000663306
Ces1f	3504.67	-0.790684	1.18142e-05	0.000663306
Cpn2	2768.31	-0.536601	1.18455e-05	0.000663306
Ebp	723.857	-0.791066	1.20615e-05	0.000672905
Hk3	87.0519	1.05188	1.22103e-05	0.000678706
Cyp2a5	6989.85	-0.929358	1.22825e-05	0.000680219
Cpt2	1450.07	-0.603072	1.23836e-05	0.000683314
Gab2	105.539	1.19833	1.2474e-05	0.000684166
Itgb2	203.879	1.25416	1.24896e-05	0.000684166
Mettl7a1	1957.97	-0.620852	1.26409e-05	0.000689954
Aadat	682.527	-0.59949	1.28637e-05	0.000697433
Gnai1	103.949	1.33566	1.28702e-05	0.000697433
Foxa2	345.957	-0.904838	1.3248e-05	0.000712451
Mreg	368.905	-0.728567	1.32845e-05	0.000712451
Zfp704	344.418	0.795947	1.32887e-05	0.000712451
Ces1b	415.458	-1.23284	1.33735e-05	0.000714464
F9	1972.04	-0.506013	1.35785e-05	0.000722861
Scara3	36.267	1.60105	1.43431e-05	0.000760887
Inpp5d	158.098	1.23847	1.44472e-05	0.00076373
1300017J02Rik	4106.54	-0.619541	1.49772e-05	0.000788989
Sla	108.404	1.35831	1.50783e-05	0.000789139
C8g	1514.99	-0.809911	1.50844e-05	0.000789139
Galnt6	38.597	1.78627	1.52452e-05	0.0007948
Fam228b	43.7093	-1.84988	1.53865e-05	0.00079941
Tlcd2	610.551	-1.40233	1.56826e-05	0.000812002
Gcat	264.564	-0.841391	1.58497e-05	0.000817856
Pla2g7	128.387	1.16601	1.59124e-05	0.000818297
Gstt3	256.368	-1.36685	1.6016e-05	0.000820832
Ms4a7	45.2636	1.83837	1.63997e-05	0.000837659
Rhbdf1	119.574	1.00304	1.65557e-05	0.000842667
Mgat4a	52.6542	1.50209	1.66421e-05	0.000842667
Fam214a	1474.81	-0.834495	1.66955e-05	0.000842667
Cyp4a14	14495.5	-0.835069	1.67207e-05	0.000842667
Mug1	50032.7	-0.51505	1.69079e-05	0.000848408
F7	422.713	-0.682501	1.69468e-05	0.000848408
Abcb11	3221.3	-0.507809	1.73489e-05	0.00086567
Trhde	24.9643	-3.29469	1.7409e-05	0.00086581
Vtn	13400.6	-0.512217	1.78697e-05	0.000885809
Upb1	2788.83	-0.608336	1.80616e-05	0.000888267
Rdh7	6658.29	-0.723743	1.8068e-05	0.000888267
Manf	475.735	-0.823921	1.80955e-05	0.000888267
Mup10	1030.51	-1.01519	1.84315e-05	0.000901833
Cfi	4753.66	-0.490154	1.85083e-05	0.00090267
Timd4	17.7179	-2.754	1.95795e-05	0.000951841
Alas2	745.819	-0.928171	1.98646e-05	0.000962607
Glul	17580.2	0.655307	2.01854e-05	0.000975027
Apoh	12878.9	-0.715939	2.07442e-05	0.000996144
Serpinf2	3996.56	-0.632235	2.07717e-05	0.000996144
Slc6a8	99.2043	1.34362	2.08203e-05	0.000996144
Aldh6a1	5285.74	-0.636359	2.0975e-05	0.00100038
Sdf2l1	112.73	-1.05792	2.12685e-05	0.00101119
Nudt19	250.976	-0.760765	2.14993e-05	0.00101896
Ido2	272.153	-0.822514	2.22476e-05	0.00104812
Tnfrsf11a	69.234	1.10091	2.22532e-05	0.00104812
Elmo1	86.3784	1.71565	2.37614e-05	0.00111568
Lin7a	159.555	-1.08608	2.47702e-05	0.00115594
Gjb1	3285.92	-0.641498	2.47717e-05	0.00115594
Mpeg1	2018.96	1.02887	2.54502e-05	0.00118394
Klf15	1049.96	-0.6518	2.58565e-05	0.00119915
Cnmd	9.70196	-3.49902	2.61606e-05	0.00120463
Pdgfrb	198.7	0.966493	2.61781e-05	0.00120463
Gipc2	23.3979	1.88652	2.62136e-05	0.00120463
F10	2684.17	-0.514506	2.66735e-05	0.00122205
Slc7a8	90.6606	1.00429	2.69432e-05	0.00123068
Akr1d1	1351.68	-1.29558	2.72377e-05	0.00124038
Snord104	191.278	-1.01031	2.78847e-05	0.00126603
Tspan8	26.2077	2.15646	2.8349e-05	0.00128326
Fabp5	108.351	1.34232	2.93345e-05	0.0013239
Ces2a	630.271	-0.785467	2.98678e-05	0.00134396
Os9	1733.67	-0.462358	3.02124e-05	0.00135543
Pea15a	206.884	0.760761	3.03994e-05	0.00135677
Pxmp2	767.091	-0.82993	3.04905e-05	0.00135677
Fcer1g	70.5289	1.41851	3.05113e-05	0.00135677
Sema3b	34.1313	1.98953	3.09341e-05	0.0013683
Rhpn2	147.58	1.04502	3.09518e-05	0.0013683
Epcam	23.9571	1.84427	3.12181e-05	0.00137606
Capg	71.8748	1.3626	3.19558e-05	0.00140448
Masp2	2312.51	-0.541725	3.24837e-05	0.00142354
Slc38a3	6686.59	-0.548697	3.35363e-05	0.00146184
Adamts2	111.83	0.947166	3.35714e-05	0.00146184
Arhgap25	102.457	1.34891	3.36477e-05	0.00146184
Plod2	36.5101	1.48903	3.41327e-05	0.00147866
Rab8b	166.046	0.849175	3.42802e-05	0.00148081
F2	12445.8	-0.497744	3.4987e-05	0.00150703
Aldh8a1	2505.27	-0.630861	3.51435e-05	0.0015083
App	1052.01	0.527138	3.52159e-05	0.0015083
Adrb2	38.2598	1.85012	3.62049e-05	0.00154628
Fah	4101.41	-0.5793	3.63827e-05	0.00154949
Tmem119	11.6428	3.0904	3.67154e-05	0.00155806
Ambp	13986.8	-0.7355	3.68827e-05	0.00155806
0610005C13Rik	1076.6	-0.749282	3.69669e-05	0.00155806
Calr	4751.17	-0.721209	3.69961e-05	0.00155806
Arhgap19	115.056	1.22793	3.7168e-05	0.00156095
Gm36161	19.1155	2.49034	3.73769e-05	0.00156538
Sorbs2	1046.51	0.620251	3.83638e-05	0.00160227
Haao	1859.17	-0.77251	3.85943e-05	0.00160746
Serpinb6a	235.445	0.994957	4.06562e-05	0.00168869
Enc1	153.314	0.954062	4.12752e-05	0.00170759
Cd180	39.6531	1.45728	4.13373e-05	0.00170759
Tpd52	260.412	0.660742	4.17924e-05	0.00172169
Gphn	853.977	-0.605908	4.23607e-05	0.00174036
Agxt	1136.24	-0.657948	4.25965e-05	0.0017453
Hdac9	45.065	1.37157	4.2875e-05	0.00175196
Wipf3	198.048	0.803983	4.34445e-05	0.00177045
Pkm	450.878	0.853108	4.40331e-05	0.00178717
Slc15a3	145.052	1.01612	4.41616e-05	0.00178717
Icam1	201.403	0.797616	4.42094e-05	0.00178717
Nudt18	167.861	0.873679	4.53378e-05	0.0018279
Snx5	727.416	0.697117	4.64719e-05	0.00186864
Cblb	247.791	1.07762	4.66454e-05	0.00187064
Dcn	2498.17	0.702198	4.70459e-05	0.00188171
Gpr65	33.4578	1.42658	4.75062e-05	0.00189511
Tpm1	426.14	0.745143	4.78097e-05	0.0019022
Ugt3a2	3225.32	-0.60694	4.81568e-05	0.00191098
Evl	87.0562	1.13244	5.04676e-05	0.00199744
H2-Q10	12078.6	-0.724749	5.06571e-05	0.0019997
S100a11	27.1024	1.73958	5.08483e-05	0.00200202
Mbl2	2149.36	-0.970605	5.21609e-05	0.00204836
Pcdh9	28.5039	1.93917	5.27511e-05	0.00206618
Amdhd1	1003.8	-0.719124	5.29552e-05	0.00206881
Cystm1	48.4405	1.22391	5.34382e-05	0.0020823
Ccdc3	59.8	1.1244	5.46613e-05	0.00212448
Sparcl1	158.777	1.04647	5.48579e-05	0.00212666
Cmbl	1223.94	-0.829377	5.56406e-05	0.00214979
Ms4a6c	83.1881	1.2237	5.57389e-05	0.00214979
Ddi2	3661.96	-0.535387	5.6309e-05	0.00216625
Serpind1	3343.76	-0.676055	5.66088e-05	0.00217225
Abr	171.566	1.15493	5.6933e-05	0.0021741
Car5a	342.022	-1.10987	5.69444e-05	0.0021741
Cd207	42.5666	1.50778	5.74858e-05	0.00218575
Abhd14b	1294.6	-0.455858	5.75388e-05	0.00218575
Elf4	63.9416	1.34227	5.82059e-05	0.00220555
Sox4	177.71	0.884641	5.86657e-05	0.00221264
Gm21188	24.8722	1.80729	5.86856e-05	0.00221264
Tgfa	273.987	0.700113	5.95741e-05	0.00224055
Slc46a3	257.888	-1.08956	6.07388e-05	0.00227869
Pm20d1	673.013	-0.627731	6.18295e-05	0.00231386
Kctd12	357.297	0.707488	6.21538e-05	0.00232026
Lilrb4a	206.485	1.15207	6.24958e-05	0.00232728
Rhoc	140.407	1.03466	6.27173e-05	0.00232979
Mmp7	10.639	3.16673	6.29167e-05	0.00233146
Cyp3a11	12889.8	0.864401	6.36616e-05	0.0023533
Serpine1	559.516	3.05021	6.44072e-05	0.00237506
Mup12	940.993	-4.45846	6.56791e-05	0.00241393
Ugt1a6a	1220.4	-0.547591	6.57806e-05	0.00241393
Ero1b	489.651	-0.668183	6.61831e-05	0.00241911
Scube1	40.3955	2.01464	6.62418e-05	0.00241911
Ccn2	141.03	1.02297	6.66012e-05	0.00242637
Tfpi2	315.143	-0.688379	6.7724e-05	0.00246134
Dnajc3	2739.89	-0.543604	6.84336e-05	0.00248117
Hey1	16.142	2.37545	6.88214e-05	0.00248404
Tbc1d24	334.137	0.932729	6.88413e-05	0.00248404
Myh9	4334.47	0.512191	7.06579e-05	0.00254352
Syk	196.907	0.955685	7.10469e-05	0.00255144
Cftr	13.0361	2.53315	7.26892e-05	0.00260424
Blmh	405.66	-0.681374	7.40732e-05	0.00264755
Atp6v0d2	62.0699	1.15082	7.45022e-05	0.0026566
Ubn2	676.09	0.592132	7.48795e-05	0.00266377
Gcdh	5220.95	-0.690147	7.61551e-05	0.00270279
Slc8a1	88.6893	1.14961	7.6447e-05	0.0027068
Afm	958.319	-0.765126	7.78247e-05	0.00274914
Mtarc1	2091.92	-0.536305	7.83008e-05	0.00275523
Fermt3	92.5462	0.941397	7.83616e-05	0.00275523
Plek	177.496	0.971655	7.87797e-05	0.0027635
Fgr	48.8655	1.95394	7.95889e-05	0.00278543
Slc37a2	67.0181	1.36387	8.01435e-05	0.00279714
Agmat	735.163	-0.597367	8.02935e-05	0.00279714
Ppp1r9b	144.047	0.809763	8.1709e-05	0.00283469
Casp4	68.8992	1.13554	8.17465e-05	0.00283469
Slc22a30	1264.68	-0.570587	8.20278e-05	0.00283794
Rasgef1b	274.683	0.693716	8.23767e-05	0.0028435
4732465J04Rik	148.243	-0.72465	8.3041e-05	0.0028599
Txndc15	644.132	-0.582669	8.44269e-05	0.00289661
Arhgap22	22.8342	2.18538	8.44899e-05	0.00289661
Sel1l	1930.39	-0.557886	8.52491e-05	0.00291177
Retsat	7545.45	-0.690324	8.53175e-05	0.00291177
Ezr	96.4117	1.13452	8.70435e-05	0.00296399
Mug2	6418.66	-0.496257	8.72895e-05	0.00296569
Klf6	554.947	1.22705	8.94312e-05	0.00303164
Mmp27	26.6432	1.86426	9.22575e-05	0.00312045
Lamc2	19.485	3.05689	9.45227e-05	0.00318993
Hibadh	2183.57	-0.628495	9.78961e-05	0.00329642
Mup22	97089.7	-1.10843	9.84398e-05	0.00330736
Fxyd5	54.5348	1.23857	9.87382e-05	0.00331003
Cd302	1643.47	-0.625852	9.92058e-05	0.00331835
Fam126b	1241.59	-0.829237	0.000100963	0.00336968
Pbld2	1192.46	-0.910972	0.000101448	0.00337209
Gm13775	338.593	-1.32754	0.000101482	0.00337209
Tnfrsf19	127.269	0.823705	0.000103055	0.00340885
Kmt5a	279.088	0.745781	0.000103228	0.00340885
Zkscan7	231.922	-0.771731	0.000103264	0.00340885
Mab21l3	9.84965	3.66267	0.000103692	0.00341551
H2bc4	1053.46	-0.481381	0.000104917	0.00344836
Fgb	28581.1	-0.766409	0.000105522	0.0034607
F13b	1907.86	-0.565972	0.000106958	0.00350022
Tmem86b	96.7622	-0.869618	0.000107794	0.00351995
Tgfbi	786.849	0.62301	0.000110978	0.00361612
Il10ra	97.0031	1.10329	0.000113631	0.0036907
Dmgdh	4340.77	-0.867955	0.000113755	0.0036907
Gm20559	158.437	1.08509	0.000114239	0.00369845
Lama5	94.0111	1.27218	0.000115642	0.00373589
Sik1	142.473	0.786825	0.00011627	0.00374817
Adam8	49.3006	1.83608	0.00011662	0.00375145
Hgfac	1343.13	-0.724124	0.000117654	0.00377666
Aqp7	23.1908	1.69842	0.000117945	0.003778
Adgb	60.8425	1.17993	0.000118684	0.00379211
Adgrl1	94.0291	1.32453	0.00011893	0.00379211
Ildr2	662.439	-0.815621	0.000119241	0.00379211
Gm47163	9.23991	3.66786	0.000119583	0.00379211
Kif5c	8.74483	3.75755	0.000119754	0.00379211
Elovl7	30.066	1.83712	0.000119891	0.00379211
Arhgdia	411.564	0.957228	0.000120222	0.00379465
Fgl2	111.325	1.04835	0.000121091	0.00381413
Pop5	133.011	-0.773199	0.000121942	0.00382801
Slamf8	21.3633	1.80326	0.000122039	0.00382801
Otud7b	571.977	0.602801	0.000122949	0.00384858
Ctps2	172.634	0.760521	0.000123456	0.00385647
Sh3pxd2b	111.153	1.21953	0.000124297	0.00387474
Aadac	2282.08	-0.785608	0.000124869	0.00388456
Ces3a	14149.7	-0.540067	0.000127412	0.00395554
Albfm1	339.703	-0.739739	0.000129092	0.00399947
Tcp1	1285.44	-0.538187	0.000132035	0.00408228
Chmp4c	75.2044	1.06654	0.000132982	0.00410316
Mup3	23306.4	-1.80777	0.000134055	0.0041256
Cyp2e1	77669.9	-0.753946	0.000134255	0.0041256
Btg2	319.775	0.65446	0.000135712	0.00416193
Asl	2781.16	-0.716134	0.000137658	0.00421305
Phyhd1	444.941	-0.610807	0.000140467	0.00429035
Qdpr	1301.91	-0.733528	0.000141269	0.00429751
Cd38	187.79	0.662949	0.00014127	0.00429751
Osbpl3	475.352	1.04464	0.000142064	0.00431299
Bhlhe40	1017.95	0.963025	0.000143713	0.00435323
Pak1	58.0736	1.44377	0.000143965	0.00435323
Mup1	1643.59	-3.46136	0.000144894	0.00437257
Pyroxd2	238.253	0.702583	0.00014572	0.00438872
Midn	249.927	0.811939	0.000147639	0.0044377
Lilr4b	190.165	1.24545	0.000148382	0.00445116
Phldb1	114.602	0.970844	0.000150443	0.00450406
Fga	30907.3	-0.745945	0.000151189	0.00451744
Kifc3	159.398	0.815959	0.000151837	0.00452786
Hagh	1557.25	-0.651484	0.000153135	0.00455254
Akr1c14	3956.81	-0.765375	0.000153267	0.00455254
Ftcd	2172	-0.565739	0.000153915	0.00456282
Tm7sf2	267.214	-1.20328	0.000154979	0.00458536
Cd300c2	58.9457	1.34745	0.000155727	0.00459332
Cxadr	1314.03	0.573003	0.000155855	0.00459332
Hsd3b3	2000	-0.610532	0.000156666	0.00460824
Zfp810	97.1606	0.853775	0.00015782	0.00463316
Tcaim	254.839	-0.649887	0.000158381	0.00464061
Mmp2	46.4675	1.39213	0.000160206	0.00468502
Cyrib	242.26	0.689873	0.00016168	0.00471901
Adgre1	318.969	0.714811	0.000162162	0.00472394
Plekha1	371.017	0.731889	0.000163019	0.00473978
Cdkn2c	53.9624	1.43492	0.000167767	0.00486845
Aoah	40.004	1.44383	0.000171022	0.00495104
Aldh7a1	4348.9	-0.65428	0.000171268	0.00495104
Cox5b	1129.99	-0.586321	0.000172531	0.00497805
Klkb1	2835.59	-0.598039	0.000173444	0.00499485
Agt	3305.22	-0.618599	0.000174208	0.00500731
Prkci	286.859	0.704161	0.000175496	0.00502728
Plat	32.8699	1.41094	0.000175568	0.00502728
Slc31a1	1312.09	-0.565325	0.000176688	0.00502835
Prpf8	2918.74	-0.438741	0.000176764	0.00502835
Myo9a	429.345	1.17982	0.000176881	0.00502835
Cfap44	11.5383	5.37138	0.000176935	0.00502835
BC024139	44.6729	-1.37715	0.000177931	0.00504717
Cyp2c39	48.2084	-1.5129	0.000179163	0.0050663
Tmsb10	83.9732	1.13128	0.000179276	0.0050663
Cd9	197.015	0.910591	0.000180463	0.00508868
Tbc1d31	129.426	0.770252	0.000180741	0.00508868
Lpcat2	50.1188	1.15165	0.000181393	0.00509756
Myo5a	105.398	1.5605	0.000182303	0.00510256
Kng1	15748.5	-0.470028	0.000182551	0.00510256
Serpinc1	10426.8	-0.463194	0.000182584	0.00510256
Gtpbp4-ps1	7.91069	-3.37754	0.00018558	0.00517672
Tpm4	345.586	0.716355	0.000186318	0.00518773
Tbccd1	192.652	-0.7355	0.000191095	0.00531097
Dnajc28	143.207	-0.954794	0.000192646	0.00534424
Fcgr1	58.3185	1.12566	0.00019458	0.00538801
Plekhm2	188.793	0.820101	0.000195275	0.00539433
Rb1	156.053	0.972744	0.000195739	0.00539433
Sat1	781.686	0.639587	0.000196066	0.00539433
Pkib	59.8917	1.13109	0.000196235	0.00539433
Dpy19l3	91.6877	-1.32591	0.000197409	0.00540909
Myadm	230.827	0.720162	0.000197488	0.00540909
Gpnmb	307.233	2.84247	0.000201216	0.00550124
2010003K11Rik	378.017	1.0465	0.000201666	0.00550358
Ireb2	1412.85	-0.449164	0.000202226	0.00550894
I830077J02Rik	25.5509	1.74104	0.000202626	0.0055099
Cyp2c54	995.246	-1.96785	0.000205654	0.00558219
Plg	16238.8	-0.53859	0.000206644	0.00559902
Slc10a5	715.606	-0.585026	0.000208736	0.00564559
Actn1	355.298	0.541815	0.00020957	0.00565203
Ugt1a1	4549.02	-0.714816	0.000209722	0.00565203
Snora3	44.0376	-1.19885	0.000211861	0.00569952
C730002L08Rik	44.5258	-1.42954	0.000213027	0.0057207
Pecr	893.705	-0.905696	0.000213843	0.00573244
Plxdc2	45.3284	1.27543	0.000216485	0.00579298
2810459M11Rik	436.044	-0.633529	0.000217544	0.00580615
Gstz1	5066.08	-0.625764	0.000217745	0.00580615
Niban1	163.217	0.934469	0.000221229	0.00588237
Spon1	23.9306	1.79008	0.000221517	0.00588237
Ivd	1287.19	-0.586696	0.000221771	0.00588237
Sco2	432.958	-0.745276	0.00022372	0.0059226
Slc22a5	457.554	-0.519424	0.000224071	0.0059226
Rab7b	54.194	1.66892	0.000226021	0.00596373
Syt12	49.5704	1.58392	0.00022867	0.00601972
Cyp3a13	1510.5	-0.69908	0.00022894	0.00601972
Rbbp9	209.024	-0.653047	0.000231233	0.00606947
Col12a1	92.9744	1.33842	0.000231672	0.00607046
Fgg	21175.8	-0.713657	0.000232528	0.00608233
Sned1	123.022	-0.97171	0.000234737	0.00612155
Mccc2	710.557	-0.557659	0.000234837	0.00612155
Ms4a6b	64.0957	1.39156	0.000238314	0.00620149
Ttc39b	477.19	-0.637253	0.000241274	0.00626772
Slc3a1	485.939	-0.731547	0.000242259	0.00628253
Proc	3316.06	-0.535082	0.000247159	0.00639864
Ccdc117	350.349	-0.62855	0.000248136	0.00641294
Pde4b	156.017	0.840321	0.000249728	0.00644308
Pipox	1559.17	-0.778742	0.000253145	0.00652011
Tgfbr2	471.499	0.76127	0.000254853	0.00655292
Abcb6	644.617	-0.51962	0.0002577	0.00660939
Mvp	977.368	0.688586	0.000257923	0.00660939
Gchfr	337.448	-0.857787	0.000259511	0.00663883
Ucp2	215.897	0.718335	0.000261138	0.00666917
Aspdh	373.712	-0.579382	0.00026657	0.00679641
Ubb-ps	13.515	4.29458	0.000267569	0.00681039
Etfrf1	461.384	-0.70663	0.000269154	0.00683922
Gm10801	38.136	-6.15889	0.000270865	0.00687116
Gm13773	45.2286	-1.58753	0.000275099	0.00696686
Susd4	210.07	-1.03046	0.000275746	0.00697158
Ckb	50.6457	1.07409	0.000276345	0.00697507
Cps1	37746.8	-0.528048	0.000278747	0.00702396
Dpt	83.0579	1.23421	0.000280518	0.00705681
Gm4951	1211.3	-0.580554	0.000282472	0.00709417
Niban2	96.7748	0.925334	0.000283411	0.00710596
H2-DMa	35.2672	1.46825	0.000285195	0.0071296
Tead1	249.88	0.876585	0.000285297	0.0071296
Cyp2d26	6078.91	-0.677662	0.000287692	0.00717759
Dnajb11	677.448	-0.559075	0.0002904	0.00723321
Wfdc17	106.215	0.929655	0.0002935	0.00729128
Iah1	472.788	-0.599792	0.000293696	0.00729128
Iqgap1	598.55	0.792206	0.000294385	0.00729641
Specc1	84.5356	1.14417	0.000299096	0.00740102
Igfbp7	865.207	0.652803	0.000299618	0.00740152
Bnip5	11.9186	3.33456	0.000300095	0.00740152
Syt3	38.6481	-1.31861	0.000303211	0.0074662
Ttc36	1991.55	-0.648654	0.000306955	0.00754609
Epdr1	18.6957	2.54234	0.000309168	0.00758817
Selenbp1	1861.14	-0.70576	0.00031405	0.0076955
Upp2	3434.56	-0.962013	0.000316519	0.00774344
Cyp2c40	20.7458	-2.70678	0.000318508	0.00777952
Arl4c	64.7301	0.951207	0.000323241	0.00788239
Vat1	277.012	0.707742	0.00032457	0.00789648
Gpx1	13657.5	-0.490582	0.000324864	0.00789648
Csf2rb2	68.8833	1.19353	0.000334514	0.00811801
Amfr	3021.17	-0.469945	0.000335062	0.00811829
Laptm5	227.054	0.942499	0.000335679	0.00812022
Mat1a	39587.4	-0.564687	0.000337854	0.00815976
Flot1	274.649	0.603239	0.000348617	0.00840629
Gpr137b-ps	62.3082	1.36485	0.000349671	0.00841018
Tubb6	93.7194	1.14364	0.000349891	0.00841018
Map4k4	300.951	0.719122	0.000357029	0.00856812
Slc10a1	2966.29	-0.742997	0.000360805	0.00863287
Hsd17b10	1710.57	-0.655834	0.000361876	0.00863287
Ahnak	1945.05	0.521508	0.000361998	0.00863287
Tln1	1905.16	0.523888	0.00036217	0.00863287
Chst11	25.3356	1.65716	0.000362863	0.00863287
Cxcl14	19.6676	2.06138	0.000363972	0.00863287
Tmem25	132.483	-0.75365	0.000364264	0.00863287
Mthfd1	1969.03	-0.568832	0.000364295	0.00863287
Bhmt	57521.7	-1.01218	0.000365385	0.00864516
Tmem268	107.005	1.06351	0.000367787	0.0086884
Gm4756	760.728	-0.710627	0.000370287	0.00872408
Edem1	1505.19	-0.457411	0.000370452	0.00872408
Tes	59.5028	1.22017	0.000372385	0.00875596
Mtcl1	11.6776	2.24491	0.00037888	0.00889485
Chid1	241.998	-0.690368	0.000379689	0.00889525
Kctd15	73.0578	-1.28598	0.000380073	0.00889525
1810008I18Rik	211.024	-0.60394	0.000387861	0.00906347
Slc2a9	433.912	-0.561923	0.000388689	0.00906882
Mmd	1604.35	-0.637309	0.000392528	0.00914428
Sntg1	55.5841	1.19018	0.000394173	0.00916846
Ugt2b1	2570.68	-0.794738	0.000398913	0.0092586
Sox6	273.678	-0.58536	0.000399273	0.0092586
Suox	1062.17	-0.634749	0.00039998	0.00926079
Clec2d	2024.21	-0.729803	0.000407846	0.00942848
Cd300ld3	27.6591	1.50057	0.000409159	0.00944438
Acot1	564.073	-1.0349	0.000410642	0.00945291
Plekho2	132.184	0.852862	0.000410779	0.00945291
Mlkl	124.547	1.03508	0.000412771	0.00948433
Mup-ps14	8.69678	-2.97131	0.000421075	0.00966045
Hic1	50.9748	1.0547	0.000422787	0.00968504
Scn1b	34.9561	1.39497	0.000430475	0.00984394
Cygb	135.695	0.831695	0.000431026	0.00984394
Cd14	37.3303	1.3528	0.000434874	0.00991528
Dalrd3	232.386	-0.563556	0.000435462	0.00991528
Chchd10	4214.92	-0.468542	0.000437151	0.00993877
Dmpk	251.93	0.820157	0.000440299	0.00999531
1700001L05Rik	97.2579	-0.983112	0.000441964	0.0100107
Spats2l	40.7361	1.44555	0.000442303	0.0100107
Alb	371548	-0.679366	0.000443141	0.0100147
Mdh1	3003.46	-0.624753	0.000448438	0.0101193
Trem2	41.8786	1.57371	0.000451851	0.010178
Crim1	387.487	0.582037	0.000452387	0.010178
Glo1	2546.67	-0.613548	0.000455764	0.0102388
Asns	25.8961	-2.07309	0.000457588	0.0102645
Mmut	1984.96	-0.484928	0.000458412	0.0102678
Kyat1	505.528	-0.559816	0.000471173	0.010538
Hsd3b7	3338.71	-0.519574	0.000472943	0.0105619
Fam47e	83.635	-1.19483	0.000474533	0.0105818
Glyat	2180.44	-0.459754	0.000476708	0.0106146
4930481A15Rik	31.5474	-1.29316	0.000479447	0.010648
C77080	442.94	0.726781	0.000479614	0.010648
Clec12a	136.297	1.01797	0.000481984	0.0106849
Igsf6	96.8122	1.04368	0.000483044	0.0106927
Dpys	3020.95	-0.62861	0.000484501	0.0107093
Tubb2b	15.1641	2.87016	0.000487533	0.0107606
Msn	433.779	0.607099	0.000491881	0.0108407
Car1	35.0167	-1.48956	0.000493041	0.0108505
Ldhd	1173.23	-0.589331	0.000494102	0.010858
Clec1b	229.976	0.662873	0.000495736	0.0108781
Pon1	6237.96	-0.639287	0.000501024	0.010966
Plk2	210.753	0.702	0.000501189	0.010966
Marcks	244.437	0.691726	0.000513744	0.0112244
Apon	1658.43	-0.651811	0.000518102	0.0112919
Nudt7	2458.12	-0.714955	0.000518326	0.0112919
Myo9b	887.387	0.74249	0.000522135	0.0113585
Sult1d1	1388.94	-0.953725	0.000527786	0.0114649
Mgam	2513.1	-0.580056	0.000537063	0.0116434
Tfr2	2631.37	-0.473218	0.000538103	0.0116434
Trp53inp1	1642.11	-0.812308	0.000538312	0.0116434
Asgr2	859.702	-0.502378	0.000540281	0.0116693
Abcg3	98.4401	0.94979	0.000545628	0.011768
Alcam	830.697	0.543638	0.000547124	0.0117834
Ptpn4	296.87	0.583895	0.000554658	0.0119287
Prdm2	374.866	-0.513636	0.000557264	0.0119677
Armcx4	50.393	1.14136	0.000559218	0.0119927
Amacr	1019.48	-0.523849	0.000562188	0.0120393
Grip1	22.6951	1.7984	0.000564233	0.0120527
Rap1gap2	27.3863	2.00533	0.000564408	0.0120527
Mfsd4b1	359.116	-0.809102	0.000571313	0.0121829
Ndufb10	617.136	-0.546807	0.000573081	0.0122034
Pld3	246.362	0.668962	0.000574183	0.0122097
Dennd5a	598.397	0.537214	0.000579145	0.0122979
Igfbp5	96.1067	0.828117	0.000580542	0.0123103
Ghr	5866.1	-0.618317	0.000581906	0.0123219
Cyp1b1	40.1885	1.26641	0.000583822	0.0123452
Adamts1	401.719	0.716607	0.000584794	0.0123485
Mmp13	39.734	1.67433	0.000586103	0.0123588
Sdc3	604.189	0.820952	0.00058932	0.0124094
Mme	559.725	-0.619275	0.000593773	0.0124857
Sort1	250.433	0.73419	0.000598239	0.0125542
0610031O16Rik	264.418	-0.872103	0.00059869	0.0125542
Gm45184	11.5052	3.13616	0.000600813	0.0125813
Runx1	48.8706	1.34794	0.000607562	0.012705
Cisd1	736.343	-0.534547	0.000613333	0.012808
Ces2e	1455.38	-0.799317	0.00061728	0.0128726
Rdx	2532.62	-0.388638	0.000618952	0.0128897
Ggta1	94.7369	0.930828	0.000622727	0.0129505
Tgfbr1	757.244	0.508228	0.000624159	0.0129624
Camk2d	257.752	0.771917	0.000626041	0.0129708
Grtp1	121.764	-0.841025	0.000626276	0.0129708
Csf2ra	66.499	1.20548	0.00063519	0.0131303
C2cd4c	15.0824	1.78887	0.000635903	0.0131303
Tbc1d1	204.761	0.663556	0.000637915	0.0131303
Mtmr4	837.963	-0.50678	0.000638045	0.0131303
Epb41l2	312.402	0.558611	0.000638323	0.0131303
Ugt2b5	7179.74	-0.535039	0.000642905	0.0132066
Cyp2c50	3671.68	-1.5547	0.000644393	0.0132192
Cd300a	129.944	1.04578	0.000656722	0.0134539
Asgr1	3003.2	-0.532349	0.000659005	0.0134824
Mpzl3	120.362	-0.733997	0.000660525	0.0134952
Map3k13	216.515	0.743146	0.000664135	0.0135507
C1rl	1105.85	-0.485923	0.000672977	0.0137126
Emilin1	368.113	0.884075	0.000675194	0.0137286
Il10rb	141.882	0.950104	0.000675577	0.0137286
Nrep	534.12	-0.601736	0.000681256	0.0138254
Serpina3c	131.432	-1.08549	0.000686051	0.013904
Ttc3	686.663	0.590961	0.000688178	0.0139285
Apobec3	71.3564	0.959895	0.000689889	0.0139444
Bco2	145.4	-0.74695	0.000697146	0.0140723
Slc47a1	1046.7	-0.519101	0.000701287	0.014137
Kcnn2	201.79	-0.716108	0.000702848	0.0141496
Krt19	13.1513	2.02848	0.000707154	0.0142174
Akap1	1319.6	-0.584343	0.000711456	0.0142689
Acox2	2495.82	-0.443293	0.000712986	0.0142689
Tns3	702.287	0.561491	0.000713281	0.0142689
Adamdec1	35.0279	1.34996	0.000713494	0.0142689
Apoa2	35129.3	-0.615886	0.000719406	0.0143604
Prkd3	2093.12	-0.536803	0.000719966	0.0143604
Ngfr	77.6093	0.838391	0.000721031	0.0143627
Ikbke	244.951	0.662961	0.000726303	0.0144486
Ifi27l2a	61.2917	1.08781	0.000732371	0.0145502
Ms4a6d	54.2956	1.24984	0.000737779	0.0146384
Gstm7	147.857	-0.732904	0.000742158	0.014706
Ddit4l	23.5409	1.97163	0.000743613	0.0147156
Tymp	890.03	-0.757912	0.000766545	0.0151495
Kyat3	756.62	-0.451505	0.00077487	0.0152933
Tars	876.762	-0.558248	0.00077584	0.0152933
Snora78	71.6109	-0.803634	0.000780923	0.0153415
Kynu	1051.84	-0.482386	0.000780966	0.0153415
Sgk1	238.089	0.812756	0.000781334	0.0153415
P2ry4	86.2547	-0.84371	0.000788132	0.0154549
Abhd3	569.643	-0.571154	0.000789902	0.0154696
Nit2	612.772	-0.685389	0.000801362	0.0156737
Rab5if	853.57	-0.463999	0.000804385	0.0157125
Slc35b1	252.62	-0.597845	0.000807202	0.0157472
Cyp2d10	4617.58	-0.657218	0.000808733	0.0157567
AB124611	54.6867	1.02896	0.000814734	0.015833
Vsig4	288.747	0.783567	0.000814743	0.015833
Dct	29.6996	-1.46728	0.000819151	0.0158941
Nr1i3	1731.95	-0.930432	0.000819988	0.0158941
Nabp1	413.647	0.711121	0.000826746	0.0160046
Itga4	246.801	0.685352	0.00083008	0.0160486
Tdo2	17412.3	-0.74854	0.000841835	0.0162479
Slc12a4	277.054	0.731968	0.000842538	0.0162479
Iyd	424.322	-0.517035	0.000844136	0.0162579
Gm28322	9.2582	-2.41379	0.00084551	0.0162637
Adhfe1	1008.74	-0.395432	0.000853022	0.0163873
Lpar2	9.30024	2.70822	0.000855996	0.016412
Cyp2f2	3528.01	-0.649471	0.000856475	0.016412
Plau	51.1046	1.07607	0.000864819	0.0165509
Pcmtd1	1893.57	-0.404413	0.000867422	0.0165576
Aldh4a1	3676.3	-0.567344	0.000868331	0.0165576
Ifi209	81.1714	0.982929	0.000868457	0.0165576
Klra2	48.0195	1.11591	0.000879757	0.0167362
Tent5c	202.947	-0.943617	0.000880912	0.0167362
Aass	4391.35	-0.47536	0.000882187	0.0167362
Pank1	2299.02	-0.709128	0.000882251	0.0167362
Septin8	69.8487	0.903851	0.000888247	0.0168288
Slco1b2	18052.4	-0.621926	0.000892707	0.0168922
Ppm1e	8.24244	-2.85829	0.000897451	0.0169607
Cd300lb	35.4998	1.22836	0.000908566	0.017137
Gstk1	925.766	-0.607151	0.000909045	0.017137
Ak3	3363.89	-0.493983	0.000913563	0.0171651
Slc25a15	2833.87	-0.448728	0.000914789	0.0171651
Paics	1417.9	-0.581059	0.000915007	0.0171651
Slc29a3	67.3999	0.902596	0.000915079	0.0171651
Grem2	250.321	0.819437	0.000917328	0.0171844
Gm8883	148.466	-0.876592	0.000918379	0.0171844
Itpripl2	217.427	0.751189	0.000921348	0.0172186
Ajuba	126.185	1.22611	0.000925594	0.0172726
Greb1l	36.7512	2.22665	0.000926519	0.0172726
Mpst	643.641	-0.671171	0.000927768	0.0172745
Gm609	9.01719	2.93953	0.000929028	0.0172767
Tia1	235.299	0.557981	0.000931468	0.0173008
AA986860	36.2099	1.2772	0.000935541	0.0173551
Samd12	31.3748	-2.06934	0.00093828	0.017377
Ubtd2	10.4693	2.30936	0.000939239	0.017377
Lamp2	5610.16	-0.382843	0.000940166	0.017377
Gm21992	66.5645	-1.03291	0.000944471	0.0174352
Slc39a8	276.571	-0.533522	0.00094725	0.0174581
Gm18337	112.712	-1.12392	0.000948017	0.0174581
F730043M19Rik	17.8407	1.81103	0.0009545	0.0175561
Lmln	47.3939	1.16862	0.000980057	0.0179839
Cstb	253.791	0.567494	0.000980214	0.0179839
Loxl2	107.751	0.992107	0.00098133	0.0179839
Eif4e3	88.2741	0.84523	0.000982543	0.0179839
Akr1c12	545.215	-0.568304	0.000983708	0.0179839
Uox	10843.4	-0.446939	0.000989175	0.018062
Clca3a1	178.438	0.874617	0.000993573	0.018119
Cyp2c67	1890.36	-0.56086	0.000995005	0.018119
Gabbr1	46.5031	1.40353	0.000996566	0.018119
4933404O12Rik	35.1985	-1.22946	0.000997093	0.018119
Abcd3	8140.28	-0.570572	0.00100274	0.0181998
Rpn1	815.475	-0.533451	0.00100523	0.0182232
Pycard	34.3662	1.73733	0.0010119	0.0183221
Cd300ld	120.326	0.820845	0.00101814	0.018413
Gabarapl1	3787.02	-0.513713	0.00102067	0.0184335
Noct	2032.64	-0.879437	0.00102265	0.0184335
Tmem86a	140.549	0.797582	0.00102304	0.0184335
Sec14l2	5477.63	-0.457018	0.00102419	0.0184335
Mmp12	438.267	2.58885	0.00102537	0.0184335
Ikzf1	71.7804	1.00416	0.00102883	0.0184736
Mtarc2	3083.73	-0.508815	0.00103945	0.0186422
Gm47283	338.951	1.11973	0.00104996	0.018797
Src	50.1651	1.08377	0.00105057	0.018797
Pla2r1	122.851	0.949417	0.00105241	0.0188079
Slc38a4	10489.1	-0.479375	0.00105718	0.018851
Tlcd1	175.635	-0.654377	0.00105852	0.018851
Naip5	72.1303	0.864097	0.00105857	0.018851
D130020L05Rik	70.2652	-0.906546	0.00106328	0.0189127
Sod2	1767.43	-0.529018	0.00107313	0.0190654
Slc17a2	1780.98	-0.630625	0.00108081	0.0191792
Fyb	167.855	0.776935	0.00108332	0.019183
Tmem45a	8.56887	2.67149	0.00108356	0.019183
Gsta3	8462.67	-0.768674	0.00110178	0.0194829
Tubb5	491.41	0.73223	0.00110622	0.0195385
Gm33994	28.3127	-1.56965	0.00111052	0.0195915
Map4	481.528	0.649488	0.00112466	0.0198179
Dclk1	16.5866	1.57879	0.00112845	0.0198615
H2-Q2	7.25775	3.12288	0.00113811	0.0200082
Pnpo	1344.47	-0.521525	0.00114548	0.0201144
Car8	580.536	-0.712671	0.00114766	0.0201293
Gckr	1337.26	-0.378739	0.00117733	0.0206258
Mefv	20.53	1.59705	0.00118074	0.0206615
Abca5	268.292	0.54058	0.00118774	0.0207597
Cyp2d9	7271.23	-0.812088	0.00118936	0.0207597
Tlr8	74.3792	1.13542	0.00119047	0.0207597
Il1rl2	13.1647	2.12825	0.00120125	0.0209235
Serpinf1	3163.57	-0.377604	0.00121342	0.0210944
Slc43a2	265.126	0.594726	0.00121384	0.0210944
Arhgdib	98.8158	0.9692	0.00121783	0.0211393
Maob	1230.24	-0.695375	0.00122439	0.0212288
Aldh3b1	35.9741	1.32588	0.00123101	0.0212962
Kcnn1	25.0347	-1.26882	0.00123109	0.0212962
Angptl3	3957.7	-0.549154	0.00124544	0.0215041
Csrp3	197.999	-0.807241	0.00124682	0.0215041
Sod1	5205.6	-0.557669	0.00124738	0.0215041
Fkbp1a	369.974	0.63498	0.00125964	0.0216908
Slc25a24	51.7017	1.16352	0.00126435	0.021747
Setd7	202.441	0.87455	0.00127403	0.0218887
Akr1c13	708.978	-0.618804	0.00127957	0.0219589
Bbox1	1639.57	-0.78892	0.00130131	0.0223067
Cd52	62.6312	1.16115	0.00130742	0.022386
Nfil3	110.965	-0.776446	0.00132367	0.0226387
1700018L02Rik	10.8541	-2.28656	0.00133319	0.0227757
Zfp385a	40.5135	1.01977	0.00134354	0.0229266
Serpina3n	3425.18	-0.499537	0.00135263	0.0230557
Pgrmc1	9514.59	-0.435842	0.00136105	0.023173
Bphl	1045.37	-0.562227	0.00136635	0.0232371
Rgs2	109.259	0.863821	0.00136957	0.0232657
Abca6	4213.53	-0.460641	0.00138695	0.0235345
Lonp2	4790.35	-0.525082	0.00139243	0.023601
Atp2a2	1997.86	-0.466006	0.00139826	0.0236734
Cd200r4	12.8425	1.96281	0.00140282	0.023724
Csnk1e	69.0284	0.957818	0.00141064	0.0238297
Pfkp	74.9616	0.873699	0.00141481	0.0238734
Akt2	809.785	-0.385059	0.00141668	0.0238783
Galm	757.578	-0.455872	0.00142014	0.0238902
Robo2	148.915	1.01232	0.00142055	0.0238902
2510009E07Rik	179.609	0.59376	0.00143573	0.0241187
Ddr1	24.5214	1.47849	0.00144216	0.0241998
Pnpla8	2011.11	-0.337011	0.00144792	0.0242437
Fbp1	5010.27	-0.440755	0.00144798	0.0242437
Exoc4	554.857	-0.523426	0.00145933	0.0244022
Naprt	610.168	-0.456777	0.00146068	0.0244022
Parp8	76.3567	0.827372	0.00146868	0.0245088
Fkbp4	1165.47	-0.45747	0.00147294	0.0245527
Gm8941	174.947	-1.00451	0.00147533	0.0245655
Apob	179803	-0.363851	0.00147864	0.0245935
Dhrs4	1274.91	-0.434128	0.00148218	0.0246254
Gm6377	24.4833	1.37822	0.00148668	0.0246731
Mapt	155.649	0.906429	0.00149673	0.0248126
Zkscan5	186.413	-0.566667	0.00150161	0.0248662
Zc3hc1	91.448	-0.804687	0.00150771	0.0249399
Hpn	2146.33	-0.385777	0.0015161	0.0250286
Svep1	74.0437	0.824801	0.00151655	0.0250286
Mup7	24372.4	-3.32026	0.00151804	0.0250286
Aox3	5695.09	-0.510212	0.00151985	0.0250312
Acy1	170.796	-0.591095	0.00152556	0.0250979
Fxyd1	641.069	-0.418864	0.00153046	0.0251511
Tlcd5	17.1299	1.83981	0.00154528	0.0253533
F630028O10Rik	61.3766	0.896358	0.00154612	0.0253533
Col4a5	47.9595	1.29466	0.00155283	0.0254358
Ehbp1l1	184.189	0.711966	0.00155563	0.0254541
Marchf6	1967.02	-0.533929	0.00155911	0.0254834
Bgn	901.118	0.584539	0.00156401	0.0255196
Rhod	162.19	0.731926	0.0015647	0.0255196
Creb3l1	13.4043	1.9039	0.00158257	0.0257832
Hsph1	1018.62	-0.798759	0.00158641	0.025818
Aebp1	38.6769	1.33295	0.00158893	0.0258311
Ihh	25.9632	1.63005	0.00159076	0.0258332
Eif2ak4	165.005	0.772265	0.00160766	0.0260796
Gvin-ps7	255.346	0.645043	0.00161629	0.0261916
C8a	6084.74	-0.557077	0.00162728	0.0263413
Man1a	2848.59	-0.42495	0.00163905	0.0265036
Nat9	214.28	-0.562092	0.00164919	0.0266391
Acpp	29.361	-1.48529	0.00165696	0.0267359
Proser2	117.214	-0.671429	0.00166124	0.0267765
Ces1g	1422.98	-0.60517	0.00166476	0.0267979
Grhpr	1348.77	-0.576413	0.00166612	0.0267979
Acaa1b	14960.2	-0.558942	0.00169429	0.0272221
Sparc	574.744	0.547474	0.00169842	0.0272594
Pah	9623.64	-0.542123	0.00170564	0.0273203
Sytl5	12.8064	2.36551	0.00170738	0.0273203
Wdr45b	387.406	-0.601255	0.00170763	0.0273203
Coro1a	84.8685	1.01534	0.00171923	0.0274768
Hc	11656.8	-0.554917	0.00172674	0.0275677
Ppl	458.649	0.920517	0.00173329	0.027643
Sptlc3	9.06827	-3.89621	0.00174589	0.0277923
Fuca2	133.337	0.651721	0.00174632	0.0277923
Ror1	333.129	2.08029	0.00175208	0.0278333
Slc19a2	667.682	-0.505563	0.00175258	0.0278333
Fmo1	2206.1	-0.448317	0.00175884	0.0279033
Acot9	95.0949	0.818153	0.0017748	0.0281271
Cyb5a	7716.92	-0.569607	0.00177806	0.0281492
Acvrl1	44.9183	1.25681	0.00178232	0.0281871
Magt1	848.963	-0.539084	0.00178927	0.0282675
Sord	14276.4	-0.588785	0.00179582	0.0283224
Fasn	1890.64	0.738043	0.00179659	0.0283224
Idh3b	1299.07	-0.460997	0.00179837	0.0283224
Plcxd2	1817.88	-0.699998	0.00180857	0.0284535
Serinc5	625.189	0.460871	0.00181494	0.028524
Lepr	112.112	1.06598	0.0018189	0.0285565
Vav1	88.6977	0.878133	0.00183547	0.0287868
Etfdh	4286.06	-0.437579	0.00184658	0.028931
Ctsk	17.3855	1.82976	0.00185434	0.0290141
Dnajb4	510.974	-0.504395	0.00185572	0.0290141
Epb41l4b	764.9	-0.556336	0.00185792	0.0290185
Atp8a1	192.887	0.786673	0.0018608	0.0290335
Tut4	578.444	0.570668	0.00186641	0.0290909
Myh10	487.889	0.859076	0.00189429	0.0294683
Akna	74.2222	0.799436	0.00189451	0.0294683
Hunk	27.7907	1.41255	0.00190032	0.0295118
Nat8f2	11149.6	-0.485989	0.00190122	0.0295118
Kcne3	23.8288	1.45929	0.00190335	0.0295146
Nadk2	520.671	-0.536885	0.00191074	0.0295988
Epn2	141.571	0.765194	0.00191518	0.0296167
Cyp2b9	593.813	-3.60942	0.00191581	0.0296167
Prrg4	45.4498	1.89361	0.00192188	0.0296802
Oxct1	89.023	0.962153	0.00193369	0.0298321
H2-M2	13.4143	2.16517	0.00194959	0.0300467
Pigr	12612	-0.466978	0.00195244	0.03006
Gm48975	7.75621	2.73128	0.00198544	0.0305369
Fabp1	30752.8	-0.506666	0.00198745	0.0305369
Lactb2	2060	-0.481382	0.00198983	0.0305423
Ndufb3	257.965	-0.720624	0.00199271	0.0305555
Timp1	15.8166	1.95127	0.001997	0.0305903
Ifi207	137.991	0.904512	0.00200129	0.0306228
Mia2	4013.18	-0.445884	0.00200317	0.0306228
Tpcn2	54.4311	1.04838	0.00200905	0.0306816
Tnxb	485.431	0.483346	0.00202094	0.0308178
Ecsit	228.144	-0.609591	0.00202204	0.0308178
Ppdpf	269.714	-0.627581	0.00206511	0.0314424
Rnf144a	57.2659	0.941207	0.00207275	0.031527
Clcc1	458.247	-0.413957	0.00208082	0.0315969
Gldc	1112.86	-0.660677	0.00208153	0.0315969
Ces1d	6492.03	-0.878297	0.00208361	0.0315969
Gdf15	105.755	1.37804	0.00209193	0.0316912
Kifbp	144.233	-0.638813	0.00210658	0.0318812
Man1c1	66.271	0.912639	0.00211764	0.0320167
Sec16b	963.463	-0.476262	0.00212388	0.0320789
Cfhr3	76.9446	-1.00385	0.00212869	0.0321194
Pygb	90.6528	0.808006	0.00213352	0.0321602
Apoc1	30304.6	-0.525992	0.00213802	0.032196
Bud23	140.794	-0.80127	0.00215124	0.0323628
Spon2	81.0324	1.0169	0.00215742	0.0324235
Efemp1	183.565	0.624413	0.00216745	0.0325419
Baat	1985.61	-0.580883	0.00217079	0.0325598
Hadh	3911.73	-0.598617	0.0021887	0.0327958
Acacb	807.44	0.654126	0.0022005	0.03294
Lgr4	698.075	-0.587507	0.00222282	0.0332412
Acsm3	1900.2	-0.587217	0.00222582	0.0332531
Vldlr	109.17	1.07414	0.0022349	0.0333485
Syvn1	314.734	-0.885405	0.00223662	0.0333485
Ccdc80	271.866	0.772399	0.00225513	0.0335915
Cd48	41.0137	0.96714	0.00225747	0.0335932
Arhgap9	47.6713	1.09162	0.00226125	0.0336164
Cep63	115.625	-0.610996	0.00227775	0.0338284
Mgmt	161.124	-0.679415	0.00228058	0.0338296
Unc93b1	331.948	0.515461	0.00228231	0.0338296
Itih5	226.3	0.502688	0.00229223	0.0339434
Trim24	450.502	-0.529528	0.00229722	0.0339577
Map3k1	379.051	0.609467	0.00229769	0.0339577
Iigp1	4350.87	-0.45255	0.00230277	0.0339996
Septin6	22.3714	1.47713	0.00231422	0.0341354
N4bp2l1	438.572	-0.669772	0.00236404	0.034821
Rhob	297.952	0.468124	0.00236531	0.034821
Ttc38	903.858	-0.521892	0.0023766	0.0349227
Tmem43	185.197	0.836691	0.00237684	0.0349227
Pgd	320.87	0.548619	0.00238293	0.0349782
Slc30a5	606.446	-0.510086	0.00238921	0.0350364
Ank3	859.726	0.477127	0.00239754	0.0351201
Spi1	63.3478	1.26337	0.00239957	0.0351201
Tk1	93.9523	-0.742587	0.00242468	0.0354387
Galns	108.796	0.897396	0.00242602	0.0354387
Slc20a1	671.966	0.734712	0.00244044	0.0356148
Aspa	146.726	-0.7324	0.00245065	0.0357049
Narf	694.907	-0.5526	0.00245133	0.0357049
Slc35e3	220.926	-0.667525	0.00246485	0.0358531
Sirpb1b	15.8433	2.06952	0.00246701	0.0358531
Fam241b	23.4863	1.37403	0.00246862	0.0358531
Tle5	2123.52	-0.440949	0.00248618	0.0360734
2610307P16Rik	11.1448	2.24778	0.00249346	0.0361443
Gls	198.706	0.661306	0.00250543	0.0362831
Pitpnm1	61.0699	1.14121	0.00250845	0.0362917
Matk	13.758	1.77315	0.00251082	0.0362917
Gstt2	479.31	-0.504047	0.00251885	0.036373
Aldh1a1	17173.4	-0.630923	0.00253166	0.036523
Slc5a1	17.7824	1.61853	0.00254568	0.0366903
Gnb1	803.928	0.470009	0.00255825	0.0368363
Acad11	6385.09	-0.42288	0.00256674	0.0369234
Gne	1424.19	-0.380886	0.0025839	0.037135
Negr1	8.21546	4.1917	0.00259415	0.0372469
Abcc1	90.6623	0.943722	0.00260365	0.0373426
Scnn1a	49.3252	-1.01966	0.00260576	0.0373426
Acsl4	1306.46	0.463069	0.00264906	0.0379273
Rarb	58.3968	0.957194	0.00266882	0.0381392
Fbxo9	497.221	-0.431074	0.00266891	0.0381392
Als2cl	382.412	0.733955	0.0026727	0.0381573
Bcap31	751.039	-0.452012	0.00270298	0.0385532
Smad9	167.745	0.947466	0.00272119	0.0387763
Mup13	10.0925	-2.13144	0.00272541	0.0387999
Slc22a4	24.7461	-1.27254	0.00275883	0.0392388
Acot12	1819.71	-0.409452	0.00278976	0.0396414
Lacc1	134.914	0.931211	0.00280279	0.0397891
Insyn1	11.8782	2.55183	0.00281094	0.0398673
Tgtp2	31.4668	1.68757	0.00283034	0.0401049
Creb3l3	2820.05	-0.387584	0.00284197	0.040232
Hpgd	1056.81	-0.572893	0.0028561	0.0403942
Clec4n	43.6917	1.00608	0.00286257	0.0404478
Havcr2	23.6329	1.39	0.00288207	0.0406853
Tnfsf12	40.9889	1.62386	0.00289382	0.0408131
Xylt1	46.7237	1.4045	0.00290502	0.0409329
Arhgef17	100.763	0.863187	0.00291446	0.0410271
Insr	2518.92	-0.360818	0.00291713	0.0410271
Fscn1	33.6553	1.20475	0.00293768	0.0412711
Col6a1	238.391	0.678642	0.00293994	0.0412711
Acbd5	3631.64	-0.439357	0.00295465	0.041439
Alg11	357.136	-0.515371	0.00295766	0.0414429
Amot	170.755	0.883359	0.00296835	0.041516
Flvcr1	69.1502	0.755026	0.00296837	0.041516
Ptgr2	959.639	-0.494859	0.00298086	0.0416142
Bfar	676.062	-0.424642	0.00298148	0.0416142
Macrod1	144.55	-0.720737	0.00298576	0.0416142
Slc25a13	3069.22	-0.477665	0.0029864	0.0416142
Hmox1	309.716	0.94193	0.00301179	0.0419293
Capn8	23.5546	-1.82275	0.00301847	0.0419837
Gatb	380.506	-0.520831	0.003037	0.0421664
Pakap	432.5	0.787221	0.00303719	0.0421664
Arl13b	98.5756	-0.668474	0.00306227	0.0424757
Afap1	48.7348	1.00082	0.00306725	0.0425057
Cdc42se1	185.161	0.57034	0.0030718	0.0425298
Slc26a1	1154.78	-0.491118	0.00309796	0.0428527
Ttc39a	63.457	1.01975	0.00311167	0.0430031
Sdr9c7	202.63	-0.800307	0.00311828	0.0430551
Echs1	1551.24	-0.501766	0.00315032	0.0434577
Ltbp2	20.8704	1.5647	0.0031653	0.0436246
Gm26684	93.6483	-0.767931	0.00323627	0.0445621
Ahsa1	902.081	-0.443252	0.00324667	0.0446646
Fahd1	300.431	-0.538457	0.00325097	0.0446676
Chchd3	808.379	-0.422835	0.00325325	0.0446676
Mfge8	185.082	0.773977	0.00325575	0.0446676
Sephs2	7594.01	-0.55691	0.00326493	0.044753
Ets2	481.972	0.620031	0.00327035	0.0447866
Azgp1	10637.7	-0.352517	0.00328111	0.0448933
Psmd8	1629.8	0.394681	0.00331453	0.0453096
Krt18	2404.23	0.64667	0.00331848	0.0453163
Tifab	45.0775	0.908077	0.00332279	0.0453163
Fcgrt	1373.27	-0.430276	0.00332401	0.0453163
Arap2	650.334	0.523094	0.00333408	0.0454125
Amz1	33.6289	1.24082	0.00335258	0.0456234
Was	30.383	1.48888	0.00336216	0.0456722
Ei24	1645.21	-0.477174	0.00336259	0.0456722
Zfp790	168.461	-0.610786	0.00336523	0.0456722
Dock10	386.308	0.587165	0.00337542	0.045749
C1qtnf5	24.8334	1.27181	0.00337693	0.045749
Galnt3	12.5024	2.02222	0.00338558	0.0458251
Ahsg	54325	-0.328908	0.00340168	0.0460018
Adh4	1371.63	-0.597959	0.0034076	0.0460406
Hbs1l	649.772	-0.39866	0.00344374	0.0464874
Asah1	563.41	0.560799	0.00346085	0.0466169
Tmem205	1375.45	-0.488753	0.00346243	0.0466169
Ckap4	34.028	1.06395	0.00346258	0.0466169
Cyp4a10	13473.9	-0.670368	0.0034671	0.0466361
Cd72	52.823	0.902259	0.00347227	0.0466402
Kif1a	19.4125	2.5158	0.00347356	0.0466402
Hsd17b2	872.125	-0.412357	0.0034768	0.0466422
Cacna1d	25.1734	-1.40989	0.00349726	0.0468751
Nus1	597.409	-0.406842	0.00350705	0.0469646
Zfp90	57.2656	0.844449	0.00351473	0.0469922
Ppfia4	23.9676	1.2806	0.00351533	0.0469922
Cd22	46.5221	1.0067	0.0035213	0.0470305
Prdx6	3893.1	-0.500302	0.0035315	0.0471251
Plcl2	275.336	0.464234	0.00353621	0.0471463
Mecr	190.232	-0.502074	0.00355933	0.0474036
Selenon	33.8954	1.1475	0.00356178	0.0474036
Smoc2	88.5722	0.715787	0.00356729	0.047404
Eif4b	3387.7	-0.315111	0.00356927	0.047404
Sh3bp4	36.1255	1.23162	0.00357151	0.047404
Zgrf1	29.6097	1.39647	0.00357435	0.047404
Coq8a	1270.96	-0.751309	0.00358867	0.0475523
Fh1	1393.01	-0.442702	0.00359582	0.0476053
Pex11g	281.949	-0.512766	0.00359922	0.0476085
Rida	3225.68	-0.577996	0.00360455	0.0476374
Vgll3	8.77886	2.16261	0.0036251	0.0478671
Fancm	85.3797	0.678529	0.00364821	0.0481303
Prr16	217.963	-0.530205	0.00365361	0.0481595
2310001H17Rik	61.268	-0.8149	0.00366304	0.0482417
Itgbl1	12.6191	1.74086	0.00367143	0.0482722
Chrnb2	23.6241	-1.31215	0.00367288	0.0482722
Snrnp35	43.8422	-0.91058	0.00367494	0.0482722
Lbh	111.197	0.798269	0.00369136	0.048446
Atxn1l	308.773	0.672097	0.00372131	0.0487966
Trim3	112.754	0.854804	0.00375282	0.0491395
Rbm19	138.824	-0.645911	0.00375396	0.0491395
1110032A03Rik	260.767	-0.584074	0.00377445	0.0493274
Tmem176b	1325.03	0.510544	0.00378028	0.0493274
Prkx	108.96	0.666373	0.00378039	0.0493274
Aldh9a1	2116.17	-0.368104	0.00378136	0.0493274
Ptgs1	166.749	0.612327	0.00379093	0.0493627
Ptp4a3	105.057	0.719282	0.00379198	0.0493627
Myo1c	771.947	0.561108	0.00379387	0.0493627
Thrb	530.544	-0.415797	0.00380594	0.0494772
Apol7a	984.374	-0.685124	0.00382484	0.0496617
Slc33a1	566.874	-0.46198	0.0038267	0.0496617
Tedc2	514.587	-0.727981	0.00383708	0.0497536
Ndufv3	483.899	-0.463496	0.00384345	0.0497811
Dock11	66.4475	0.782449	0.00384578	0.0497811
Met	1269.09	-0.516402	0.00386851	0.0500325
Sptlc2	370.826	0.459056	0.00387699	0.0500492
Ly6a	75.707	1.15587	0.00387881	0.0500492
Nprl2	114.351	-0.634184	0.00387973	0.0500492
Ptprd	3699.64	-0.436732	0.00392711	0.0506171
Rbp4	23148.8	-0.478174	0.00393209	0.0506382
Hilpda	37.6537	0.992881	0.00394487	0.0507596
Fn3k	74.8412	-0.747878	0.00395003	0.0507828
Acer2	338.654	0.484436	0.00395406	0.0507913
Fgf1	1312.34	-0.723926	0.00397442	0.050973
Mup11	18702.3	-2.05594	0.00397601	0.050973
Rbm28	297.654	0.479627	0.00397831	0.050973
Rhoh	32.7304	1.07832	0.00398423	0.0509731
Fn3krp	126.017	-0.608616	0.00398507	0.0509731
Stk39	57.4634	0.814934	0.00399324	0.0510345
Rmnd5a	2196.75	-0.40236	0.00400162	0.0510983
F2r	569.425	0.44554	0.00402588	0.0513648
Mup20	94733.2	0.779612	0.00403008	0.051375
Ugt2b34	6537.95	-0.391304	0.00405714	0.0516764
Larp1b	779.844	-0.447809	0.00407548	0.0518529
Dcaf10	336.398	-0.512353	0.00407786	0.0518529
Pcbd1	1047.23	-0.477904	0.00408721	0.0519282
Tspan33	39.6469	-1.02108	0.00409106	0.0519334
Dnajb6	762.694	-0.375767	0.00411213	0.0520936
Pex16	639.149	-0.468847	0.00411322	0.0520936
Ccs	1145.8	-0.418202	0.00411401	0.0520936
Fabp3	8.33316	2.58805	0.00412997	0.0522519
Camk1	161.913	0.544328	0.00413564	0.0522798
Nlrp6	745.54	-0.410056	0.00413962	0.0522865
Pparg	287.271	0.55897	0.00416025	0.0524648
Dhrs3	637.643	-0.49304	0.00416068	0.0524648
Ugt1a6b	1501.95	-0.390041	0.0042042	0.0529221
Actb	11195.7	0.389739	0.00420431	0.0529221
Ugt1a5	282.054	-0.637597	0.00420744	0.0529221
Scamp1	455.269	-0.412031	0.00423305	0.0531999
Nuak1	45.3252	1.1914	0.00425585	0.0534324
Myl12b	686.761	0.51642	0.00425863	0.0534324
Eci1	1323.12	-0.55892	0.00426215	0.0534324
Shmt2	1219.96	-0.363242	0.00428435	0.0536662
Serpina3k	84600.2	-0.595887	0.00429218	0.0537197
Msrb1	1580.21	-0.446761	0.0043174	0.0539907
Kctd17	60.5072	0.946081	0.00433364	0.0540735
Scp2	43990.6	-0.449405	0.00433419	0.0540735
Adamts5	74.2217	0.754325	0.00433475	0.0540735
Anxa3	103.023	0.758962	0.00433963	0.0540898
Cyp2c38	613.353	-0.748038	0.00436637	0.0543782
Il22ra1	31.684	1.12674	0.00437475	0.0544378
Tpr	2091.87	0.414955	0.00437884	0.0544396
Cachd1	33.8352	0.986066	0.0043821	0.0544396
Ncf2	108.388	0.801375	0.00438678	0.054453
Gsdmd	243.455	0.478445	0.00439526	0.0544881
Dpp4	1503.75	-0.383518	0.00439682	0.0544881
Pbld1	2329.38	-0.497926	0.00440061	0.0544904
Tmcc3	257.577	0.635883	0.00441326	0.0546023
Itgb8	32.3932	1.20964	0.00441697	0.0546036
Clasp2	303.065	0.426046	0.00442128	0.0546122
Plekhb1	159.178	-0.793814	0.00445483	0.0549817
Actr3	911.104	0.346178	0.00446499	0.0550622
Basp1	118.691	0.814427	0.00449262	0.0553577
Tprkb	738.273	-0.518176	0.00450201	0.0554085
Ablim1	301.624	0.694418	0.00450407	0.0554085
Fyb2	105.237	0.743735	0.00451465	0.0554935
Enpp2	1404.79	-0.399484	0.00451997	0.0555006
Dnaja1	3670.52	-0.504974	0.00452257	0.0555006
AU020206	98.9413	0.8967	0.00452675	0.0555069
Slc35f2	35.7056	1.04535	0.00454667	0.055706
Hsd3b5	88.2093	-3.62161	0.0045664	0.0559023
Fat1	1180.23	0.36682	0.0046064	0.0563464
Gna14	32.5342	-1.84941	0.00461343	0.0563867
Entpd8	381.554	-0.507548	0.00462137	0.0564382
Rnft1	396.591	-0.407149	0.00464671	0.0566704
Angptl2	246.125	0.542818	0.00464788	0.0566704
Mtus1	3173.41	-0.502142	0.00466371	0.0568013
Ccl5	19.7282	1.52892	0.00466613	0.0568013
Pik3cg	35.0546	0.986331	0.00467323	0.056842
Smpd3	97.1103	0.719433	0.00468373	0.0569239
Npr2	528.903	-0.517648	0.0046907	0.0569628
Cpb2	1730.9	-0.417981	0.00474145	0.0575329
Itga9	540.758	0.538822	0.00476638	0.0577852
B330016D10Rik	11.5446	-1.82299	0.00477165	0.0577852
Tmem165	106.889	0.682257	0.00477732	0.0577852
Mapk4	28.3252	1.08596	0.00477966	0.0577852
Vps39	259.193	0.690465	0.00478135	0.0577852
Elmo2	114.576	0.723184	0.00478957	0.0578383
Gm19619	120.565	1.10368	0.00482737	0.0582021
Tlr6	15.934	1.43505	0.00482739	0.0582021
Car13	18.9913	1.47185	0.00485532	0.0584921
Mrgprb11-ps	8.70597	-1.94742	0.00487236	0.0586507
Fzd8	114.448	-0.76937	0.00489093	0.0588273
Gramd3	271.274	-0.50041	0.00490357	0.0589325
Ctsh	1695.5	-0.337864	0.00491164	0.0589826
Tnfrsf21	164.635	0.697718	0.00491893	0.0590233
Itih1	5672.31	-0.29979	0.00492922	0.0590819
Ndufb9	1639.58	-0.511636	0.00493164	0.0590819
Rap2b	64.0352	0.797446	0.00494534	0.0591992
St6galnac4	23.2924	1.68576	0.00495869	0.0592423
Sfxn2	408.727	-0.418171	0.00495958	0.0592423
Tmem256	215.687	-0.59855	0.0049607	0.0592423
Plscr1	175.475	0.652767	0.00497822	0.0594046
Fam111a	60.5527	0.8005	0.00501273	0.0597658
H2-Q4	445.49	0.452438	0.00501639	0.0597658
Bmp1	1206.54	-0.418736	0.00502628	0.0598365
Acads	1461.46	-0.419072	0.0050437	0.0599967
Itgal	181.406	0.611279	0.00506849	0.0602442
Kcnj8	85.6012	0.763725	0.00508232	0.0603611
Trim30a	236.315	0.702565	0.00509207	0.0604294
Ccdc120	50.7313	1.5639	0.00516799	0.0612687
Col15a1	70.4229	1.33934	0.00517164	0.0612687
Mgat4b	240.407	0.455959	0.00517495	0.0612687
Uqcrb	1098.68	-0.457208	0.0051897	0.0613952
Casp7	229.726	-0.520984	0.00520395	0.0615156
Sowahc	216.731	0.614453	0.00520959	0.0615342
Slc12a6	254.719	0.49571	0.00523823	0.0618242
Pira2	39.2367	0.974408	0.00525313	0.0619516
Rab31	124.662	0.705804	0.00527191	0.0621248
Akt3	109.164	0.69386	0.00527801	0.0621428
Dusp8	42.9124	1.33621	0.00528167	0.0621428
Gm10721	23.3202	-5.20907	0.00531241	0.0624173
Defb1	26.5793	1.4013	0.00531327	0.0624173
Ppfibp1	738.761	0.585094	0.00531738	0.0624173
Gm31583	241.638	-2.00086	0.00535187	0.0627734
St6galnac6	346.749	-0.654889	0.00535669	0.0627813
Thbs1	98.2257	0.742094	0.00538379	0.06305
Tfam	363.846	-0.636732	0.00543316	0.0635789
Aatk	103.372	-1.00272	0.00547655	0.0640353
Lox	15.1451	1.65583	0.00548559	0.0640353
Serpinb9	147.798	0.568387	0.00548729	0.0640353
Pip4k2a	99.943	0.855528	0.0054891	0.0640353
Cast	914.522	0.415937	0.00549849	0.0640953
Epha2	389.403	0.66102	0.00550659	0.0641403
Dkk3	48.0304	1.11844	0.00551669	0.0642085
Mtfr1	644.072	-0.357131	0.00552677	0.0642764
Idh2	1548.79	0.518196	0.00556122	0.0646273
Itm2c	381.573	0.447819	0.00558494	0.0648531
Cald1	2336.26	0.467126	0.00559003	0.0648624
Rbm3	690.587	0.480567	0.00560242	0.0649563
Tspan31	1807.52	-0.367127	0.00562176	0.0651305
Cyb5d2	160.634	-0.732902	0.00564005	0.0652558
Cln3	118.853	0.648415	0.0056412	0.0652558
Snhg20	50.7307	-0.784945	0.00564634	0.0652653
Gys2	1619.34	-0.411008	0.00565619	0.0653292
Oma1	153.532	-0.514241	0.00566197	0.0653461
Pex26	297.757	-0.55198	0.00569736	0.0657043
Kdm3a	294.369	0.666979	0.00572331	0.0659102
Hivep1	434.402	-0.815048	0.00572393	0.0659102
Gm30262	57.9961	-0.795272	0.00574664	0.0661213
Hint2	341.219	-0.466767	0.00576154	0.0662424
Gm31138	12.8027	1.76263	0.00580859	0.0667326
Neurl3	97.4904	0.758567	0.00581646	0.0667646
Adamtsl2	231.169	0.769522	0.00582021	0.0667646
Nfe2l1	1596.13	-0.51746	0.00587868	0.0673505
Clstn1	68.8453	0.7676	0.00588019	0.0673505
Ano10	165.645	0.573639	0.00589956	0.0675212
Cd1d1	2149.15	-0.577963	0.00595904	0.0681503
Osbpl5	78.0356	-0.823263	0.00597158	0.0681941
Gm21885	19.3517	-1.24913	0.00597189	0.0681941
Tnfaip2	162.357	0.790055	0.00598278	0.0682669
Vkorc1	921.612	-0.394027	0.00601262	0.0685556
Heg1	494.487	0.480852	0.00601872	0.0685735
Lman2	1908.91	-0.467533	0.00603115	0.0686634
Ednra	93.1517	0.633592	0.00604476	0.0687665
Cers4	51.9383	0.803864	0.00606681	0.0689654
Plac8	70.7046	0.765481	0.0061017	0.0692987
Agpat2	1173.42	-0.5651	0.00610529	0.0692987
Fech	1342.99	-0.325251	0.00611339	0.0693386
Cyp2j6	722.162	-0.392517	0.00612664	0.0694051
Rbm47	1344.65	-0.484458	0.0061316	0.0694051
Ndufa9	683.098	-0.514894	0.00613302	0.0694051
Synpo	182.859	0.940715	0.00614425	0.0694801
Arl11	17.2183	1.32731	0.00615898	0.0695946
Ergic3	329.302	-0.38468	0.00616744	0.0696018
Rhou	792.755	0.453925	0.00616882	0.0696018
Tst	1112.46	-0.56731	0.00617549	0.0696251
B3gnt8	46.7889	0.971146	0.00618146	0.0696261
Mcee	291.42	-0.560771	0.00618552	0.0696261
Mmaa	220.49	-0.536494	0.00619367	0.0696261
Myzap	17.0378	1.61617	0.006194	0.0696261
Pdcd6	691.345	-0.411661	0.00620717	0.0697207
Bhmt2	2074.66	-0.565189	0.00621164	0.0697207
Rorc	476.324	-0.750921	0.00622012	0.0697641
Adh6-ps1	347.527	-0.813449	0.00623905	0.0699246
Tmem229a	25.7765	1.0644	0.00625418	0.0700422
Sergef	47.7973	0.857673	0.00626763	0.0701408
Ptafr	38.8768	0.982971	0.00627893	0.0701755
Gm49369	367.083	0.581973	0.00628001	0.0701755
Gm7652	90.8191	-0.623781	0.00629779	0.0703223
4930520O04Rik	11.8201	1.72321	0.00631546	0.0704675
Atp5l	1010.6	-0.520898	0.00633521	0.0706357
Ccdc134	54.4181	-1.04258	0.00640725	0.0713862
Snora68	69.1573	-0.92209	0.00641576	0.0714285
Arhgef6	99.9499	0.666196	0.00646547	0.071929
Sesn1	159.312	0.575352	0.00647533	0.0719856
Nhsl2	38.5164	0.992615	0.00648285	0.0720164
Myl12a	645.901	0.45132	0.00649076	0.0720513
Mrps31	262.796	-0.476802	0.00653413	0.0724794
Dglucy	472.194	-0.589911	0.00654925	0.0725939
Scarb2	2929.2	-0.400656	0.0065815	0.0728979
Crip1	49.4917	0.823291	0.00659718	0.0730181
Mapk6	477.655	0.419371	0.00661592	0.0731719
Oas1c	15.5744	1.4142	0.00665778	0.0735572
Sh3bgrl2	875.79	0.351563	0.00666048	0.0735572
Pld2	110.597	0.685766	0.00668263	0.0736616
Nbr1	2887.38	-0.322785	0.00668326	0.0736616
Glis3	37.4032	1.39402	0.00668455	0.0736616
Hck	103.106	0.786046	0.00669727	0.073748
5730414N17Rik	30.5682	-1.01466	0.00674112	0.0741769
Acat3	2324.93	-0.35227	0.00677834	0.0745321
Frmd4b	416.066	0.411753	0.00678371	0.074537
Sdhb	1279.85	-0.507509	0.0068201	0.0748187
Lman1	2043.71	-0.38899	0.00682171	0.0748187
Atoh8	68.2293	1.13053	0.00682419	0.0748187
Wrnip1	286.859	-0.482695	0.00686056	0.0751629
Gask1a	15.5651	1.47151	0.00687199	0.0751926
Abcg8	688.538	-0.750463	0.00688041	0.0751926
Cntln	47.2794	0.878812	0.00688181	0.0751926
Ctbp2	69.4502	0.861488	0.00688316	0.0751926
Rnf150	81.1735	0.722464	0.00689372	0.0752536
Pdgfra	220.699	0.697284	0.00690638	0.0752951
Bdh2	57.693	-0.875797	0.00690749	0.0752951
Vwa8	5182.59	-0.364487	0.00692596	0.0754421
Gm15902	18.4306	1.41745	0.00693114	0.0754442
Plekhm3	108.85	0.861965	0.00695964	0.0756998
Etfb	1870.76	-0.432869	0.00696717	0.0757273
H2-T-ps	10.805	1.97876	0.00700012	0.0760307
Hace1	89.8028	0.671244	0.00702273	0.0762215
Cd200r1	25.5707	1.16782	0.00705327	0.0764981
Rbm8a	296.165	-0.419129	0.00706795	0.0766023
Cdyl	77.4467	0.809168	0.00709962	0.0768905
Axl	526.414	0.540299	0.00712528	0.0770723
Cers2	1811.19	-0.366224	0.00712963	0.0770723
Mertk	418.514	0.435858	0.00714173	0.0770723
Atp5k	357.009	-0.599263	0.00714399	0.0770723
Inmt	2004.16	-0.710016	0.00714462	0.0770723
Decr2	2466.98	-0.439148	0.00714699	0.0770723
Slc35f6	227.379	0.440454	0.00717157	0.0772823
Lncbate1	17.8704	-1.33002	0.00719196	0.0774467
Mpv17l	195.946	-0.700422	0.0072159	0.0776492
Cpox	2005.79	-0.538784	0.0072372	0.077823
Olfr1410	25.6341	-1.48611	0.00725037	0.0779092
Mup8	118.133	-0.92046	0.007262	0.0779788
Cyp2d37-ps	956.474	-0.565464	0.00728253	0.0780944
Mast2	222.423	0.490408	0.00728744	0.0780944
Tspan15	63.8155	0.817033	0.00728965	0.0780944
Hspa2	51.0553	0.88749	0.00729342	0.0780944
Fam171b	102.822	0.685168	0.00733704	0.0784704
Pcdhb16	16.2459	1.55523	0.00733892	0.0784704
Mb21d2	200.97	-0.437729	0.00735136	0.0785479
Abcc4	75.2179	0.785461	0.00735893	0.0785732
Cers5	38.1533	1.00416	0.00736529	0.0785856
Slc44a2	126.82	0.635163	0.00737247	0.0786068
Mocs1	723.663	-0.493878	0.00738164	0.0786413
Spns2	127.3	-0.74183	0.00738612	0.0786413
Sftpd	28.4597	1.06265	0.0074028	0.0787076
Zfand6	881.311	-0.420073	0.00740765	0.0787076
Aldh5a1	604.696	-0.443833	0.00740796	0.0787076
Pdgfd	43.2335	0.879566	0.00743714	0.0789145
Tmem254a	13.0802	-1.45096	0.00743787	0.0789145
Cd2ap	777.403	0.427931	0.00744462	0.0789308
Fam13b	322.932	-0.40401	0.00749856	0.0794469
Hypk	63.7281	-0.772944	0.0075683	0.0801296
Snap47	466.335	-0.46224	0.00758214	0.08022
Nfam1	95.3917	0.672476	0.00761403	0.080465
Aif1	49.5881	0.901713	0.00761689	0.080465
Cyhr1	497.827	-0.471907	0.00762127	0.080465
Slc39a4	221.057	0.672865	0.00764628	0.0806728
Adgre5	292.404	0.537804	0.00766944	0.0808592
Mup9	592.648	-2.07839	0.0076762	0.0808592
Wdtc1	617.544	-0.437676	0.00768	0.0808592
Papss2	1244.92	-0.534626	0.00771124	0.0811317
Gm29562	47.5872	-0.846075	0.0077436	0.0814155
Ttc13	397.954	-0.384831	0.00777675	0.0815756
Atp8b4	46.4251	0.897168	0.00777686	0.0815756
Emp3	22.8681	1.14126	0.0077774	0.0815756
Ccng1	717.367	-0.407884	0.00778041	0.0815756
Fmnl2	244.635	0.520908	0.00783408	0.0820282
Hspa1b	390.731	-1.64535	0.00783622	0.0820282
Hspa4l	285.174	-0.5748	0.00783985	0.0820282
Dab2ip	185.416	0.607247	0.00784949	0.0820722
Sorl1	129.704	1.12965	0.00787696	0.0823002
Sult5a1	78.6435	-1.12304	0.00788218	0.0823002
Vapb	604.441	-0.41859	0.00789308	0.0823572
Ap1s2	63.8082	0.830184	0.00794713	0.0828212
Cflar	1770.59	-0.369625	0.00794852	0.0828212
Myrf	201.544	0.508108	0.00797077	0.082996
Cenpt	21.5426	1.18179	0.00798375	0.0830676
Phyh	16029.1	-0.351076	0.00798864	0.0830676
Ncoa7	67.9347	0.816839	0.0080073	0.0832043
Btd	503.311	-0.400676	0.00801292	0.0832056
Glod4	377.268	-0.464229	0.00802281	0.0832191
Vwa5a	441.673	0.376573	0.00803199	0.0832191
Pfkfb4	24.6675	1.4485	0.00803413	0.0832191
B430306N03Rik	17.3468	1.28559	0.00803624	0.0832191
Fam83a	71.2308	2.52805	0.00805349	0.0833407
Twnk	262.488	-0.477225	0.00808323	0.08357
Skp1	1357.04	-0.356574	0.00808671	0.08357
Axin2	107.244	0.719284	0.00810362	0.0836876
Crp	1704.2	-0.326839	0.00811808	0.0837268
Selplg	44.1267	0.951009	0.00811849	0.0837268
Sf3a1	228.5	0.582258	0.00815199	0.084015
Hells	33.7781	0.990898	0.00815996	0.084033
Airn	58.2573	0.864098	0.00816504	0.084033
Ccn1	120.638	0.82231	0.00817161	0.084033
Pcsk4	132.604	-0.655463	0.00817874	0.084033
Ptk7	16.9161	1.47838	0.00818247	0.084033
Gm36264	15.8755	-1.33568	0.00818709	0.084033
Akr7a5	855.483	-0.493858	0.00820979	0.0841549
Fads3	27.7959	1.22282	0.00821195	0.0841549
Serpina6	765.601	-0.571851	0.00821567	0.0841549
Pvr	127.311	0.704991	0.00826285	0.0845276
Rassf3	624.797	-0.447008	0.00826323	0.0845276
Gstm6	226.032	0.502953	0.00829684	0.084814
Mup15	1813.72	-3.33472	0.00830851	0.0848759
Arhgef2	150.998	0.796759	0.00831994	0.0849353
Rad23b	2176.91	-0.304081	0.00833167	0.0849574
Gpat4	2589	-0.436997	0.00833335	0.0849574
Jag1	269.801	0.559931	0.00836423	0.0851649
Tpd52l1	53.4304	-0.795272	0.00836496	0.0851649
Gdpd1	21.5157	1.23531	0.00838286	0.085223
Abcc5	167.291	0.688721	0.00838564	0.085223
Sdha	4768.63	-0.387774	0.00838758	0.085223
Cacnb3	10.1842	2.07667	0.00842057	0.0854555
Stard4	719.886	-0.811158	0.00842538	0.0854555
Tm9sf1	440.481	-0.44232	0.00842742	0.0854555
Chpt1	5863.8	-0.488	0.00846226	0.0857176
Gale	55.3508	0.96734	0.00846461	0.0857176
Snn	33.7335	0.96697	0.00847794	0.0857952
Pigg	176.898	-0.502945	0.00848388	0.0857978
C5ar1	23.7388	1.11141	0.00854375	0.0863456
H2-Q1	229.794	0.77797	0.00856534	0.0864529
Prom1	23.3113	1.28001	0.00856581	0.0864529
Dedd2	155.946	-0.518573	0.00858519	0.0865907
Gm10718	67.0321	-3.5963	0.00859598	0.0866417
Ccdc58	166.738	-0.470077	0.00861885	0.0867441
Nucb2	39.3321	1.00623	0.00862258	0.0867441
Esm1	65.3782	0.884579	0.00862334	0.0867441
Pcsk6	1601.44	-0.350047	0.00864491	0.0869032
Wdr1	924.683	0.322862	0.00866866	0.087084
Map3k5	833.932	-0.50142	0.00867787	0.0871044
Tnfaip8l2	24.7306	1.23201	0.00868581	0.0871044
Rcn1	97.6994	0.64772	0.00868797	0.0871044
Gata6os	14.2498	-1.46169	0.00869787	0.0871459
Krt8	3358.49	0.557017	0.0087203	0.0872809
Hmgcs2	29155.2	-0.44405	0.00872289	0.0872809
Mrpl15	449.624	-0.456951	0.00880873	0.0880815
Egflam	9.73441	1.91901	0.0088207	0.0880926
A1cf	2018.35	-0.336991	0.0088215	0.0880926
Pawr	110.445	0.674938	0.00884778	0.0882903
Dram1	20.5134	1.24602	0.00885298	0.0882903
Stk11	466.995	-0.370863	0.0088914	0.0885616
Itga8	209.541	0.589087	0.00889189	0.0885616
C730036E19Rik	259.311	-0.825483	0.00890404	0.0886243
Psen2	773.451	-0.474253	0.00891502	0.0886751
Pck2	37.761	0.921662	0.00894507	0.0889067
Cnn2	89.7578	0.709639	0.00895006	0.0889067
Rbms3	155.709	0.578756	0.00898451	0.0891903
Ptcd2	165.676	-0.499237	0.00902094	0.0894932
Fosl2	208.023	0.696356	0.00903226	0.0895467
Rock2	1212.35	0.477343	0.00906277	0.0897602
Mmp15	366.151	0.470161	0.00906567	0.0897602
Gclm	1701.97	-0.344734	0.00907682	0.0898118
Sptbn1	3066.99	0.339879	0.00909328	0.0899158
Elac1	118.722	-0.509902	0.00912138	0.0901348
Acsm5	1416.18	-0.437499	0.00913478	0.0902082
P3h3	38.2995	0.96025	0.00914284	0.0902289
Timd2	386.82	-0.687145	0.00917013	0.0904293
Ccnt1	586.499	-0.425713	0.00917511	0.0904293
Themis2	82.4428	0.632524	0.00918667	0.0904842
Uqcrfs1	927.941	-0.431228	0.00925671	0.0910709
Naip2	174.795	0.535495	0.00925828	0.0910709
Zap70	72.1741	-0.76118	0.00927732	0.0911603
Clasp1	432.547	0.447163	0.00927943	0.0911603
Mapk14	1045.06	-0.414939	0.00929767	0.0912801
Tmem33	833.433	-0.418523	0.00930698	0.0913122
Tm2d2	314.395	-0.532488	0.00932183	0.0913987
Pde1b	25.7346	1.1263	0.00933026	0.0914144
Cep170	372.085	0.613387	0.00933552	0.0914144
Ipmk	845.91	-0.526664	0.00934388	0.091437
Slc43a1	51.7151	-0.801858	0.00937534	0.0916855
Cxcr4	26.926	1.08929	0.00938953	0.0917636
Atp1a3	12.5732	1.61251	0.00939547	0.0917636
Acox1	40858.2	-0.449666	0.00941334	0.0918788
Slco2b1	1597.7	-0.371674	0.00943494	0.0920302
Ank	179.28	-0.558787	0.00944331	0.0920525
Mbd6	94.973	0.620615	0.0094567	0.0921236
Car2	85.9206	0.786619	0.00947658	0.0922578
Serpina11	416.754	-0.45729	0.0094939	0.092367
Ccl9	289.116	0.540558	0.00958303	0.0931383
Gabrb3	40.8964	0.990389	0.0095855	0.0931383
Lmo7	460.612	0.381475	0.0096324	0.0934763
Dmrta1	18.9807	-1.6676	0.00963265	0.0934763
Slc17a1	85.4651	-0.761335	0.00967924	0.0938681
Commd9	111.964	-0.700957	0.00969159	0.0939277
Dcaf11	2557.98	-0.383857	0.00972382	0.0941445
Slc16a3	19.2004	1.75382	0.00972642	0.0941445
Postn	289.263	0.606791	0.00973444	0.0941619
Kng2	2296.15	-0.316561	0.00974917	0.0942244
Hspe1	1055.78	-0.419474	0.00975337	0.0942244
Lrit2	20.041	-1.36598	0.00976357	0.0942628
Slc28a2	23.4493	1.25173	0.00978013	0.0943624
Fabp7	62.0653	0.849307	0.00979129	0.0944097
Oas1g	65.8331	1.09949	0.00980293	0.0944618
Fam13c	10.7144	1.65882	0.00982311	0.0945741
Plcxd1	12.1267	1.76318	0.009828	0.0945741
Proz	3145.52	-0.384311	0.00983335	0.0945741
Tmem126a	223.557	-0.476514	0.00988278	0.0949329
Uba2	345.675	0.39632	0.00988322	0.0949329
Lrig3	124.593	-0.749645	0.0099327	0.0952244
Kras	369.716	0.371149	0.00993584	0.0952244
Tax1bp3	105.264	0.639277	0.00993592	0.0952244
Cfb	10394.1	-0.30812	0.00993876	0.0952244
Tapt1	674.236	-0.494723	0.00996538	0.095419
Gm15318	33.3531	-1.22798	0.00997992	0.0954977
Spn	33.1804	1.27822	0.0100022	0.0955589
Wnk2	7.82136	1.96419	0.0100042	0.0955589
Rgs10	27.3039	0.991487	0.0100053	0.0955589
Sec62	1430.7	-0.330672	0.0100208	0.0956465
Arel1	859.352	-0.455487	0.0100561	0.0959227
Hebp1	1364.98	-0.43733	0.0100723	0.096017
Unc13b	296.279	0.527553	0.010081	0.0960395
Acaa1a	2117.69	-0.469141	0.0100892	0.0960574
Sult1e1	11.9523	-1.66776	0.0100983	0.0960669
Dnajc10	394.253	0.371972	0.0101052	0.0960669
Gm7463	35.5199	-1.10048	0.010115	0.0960669
Chil3	11.6718	1.7697	0.0101199	0.0960669
Mybl1	32.3088	1.3732	0.010122	0.0960669
Nudt12	1138.88	-0.342898	0.0102018	0.0967626
Oat	8501.59	-0.627961	0.010213	0.0967626
Ehd4	145.365	0.676975	0.0102145	0.0967626
Arhgef26	896.485	-0.359457	0.0102257	0.0968081
Slc37a3	273.036	0.516423	0.0102369	0.0968531
Ncf4	34.4006	0.890177	0.0102471	0.096872
Gm40438	33.8896	-0.947399	0.0102517	0.096872
Efhd2	631.749	0.487524	0.0102631	0.0969193
Ywhaz	1546.06	0.364367	0.010294	0.0971507
Polr2l	301.908	-0.391363	0.0103205	0.0973396
Tuba1b	218.058	0.70458	0.0103631	0.0976301
Slc25a20	1664.98	-0.438302	0.0103651	0.0976301
Aldoa	1264.28	0.515131	0.0103795	0.0976301
Gca	64.7749	1.29413	0.0103796	0.0976301
Hspg2	723.058	0.434546	0.0103836	0.0976301
Ptpn22	41.1296	0.997481	0.0104621	0.0982694
Shmt1	1476.54	-0.559346	0.0104646	0.0982694
Clcf1	9.22103	2.25241	0.0104997	0.0984949
Adh5	3000.35	-0.506571	0.0105016	0.0984949
Ubd	95.9646	1.8007	0.0105342	0.0987397
Ndufb5	601.937	-0.441578	0.0105759	0.0990688
Tfpi	96.8507	0.643571	0.0105952	0.0991531
Vrk3	136.289	0.698311	0.010598	0.0991531
Mfn1	698.51	-0.458905	0.0106379	0.0994643
Plscr3	35.602	0.904416	0.010663	0.0995533
Gm3055	21.7228	-1.31298	0.0106661	0.0995533
Acss3	861.42	-0.597335	0.0106671	0.0995533
Atp5o	910.404	-0.430942	0.0106758	0.0995726
Pirb	140.593	0.811615	0.0107143	0.0998707
Apof	3658.16	-0.439374	0.0107355	0.100007
Adipor2	5582.13	-0.457338	0.0107519	0.100097
Grk3	168.375	0.747063	0.0107784	0.100282
Obsl1	36.2537	1.27186	0.0108202	0.10061
Gm20649	182.915	-0.806228	0.0108413	0.100743
Pprc1	167.466	0.681257	0.0108832	0.101071
Retreg3	713.263	-0.368773	0.0108947	0.101094
Ankrd33b	240.421	-0.53124	0.0109048	0.101094
Mark2	178.531	0.606835	0.0109058	0.101094
Msrb3	247.028	0.488545	0.0109322	0.101277
Echdc3	631.497	-0.43039	0.0109474	0.101356
Rhog	59.9343	0.876207	0.0109958	0.101741
Limk1	61.7265	0.859948	0.0110278	0.101975
Dctn1	419.44	0.47616	0.0110482	0.102101
Erc1	714.969	-0.32875	0.0110672	0.102215
Man2a2	464.226	0.456008	0.01108	0.10227
Bmp2k	310.003	0.379236	0.0110969	0.102321
Aamdc	113.764	-0.626079	0.011099	0.102321
Dgkz	308.255	0.486255	0.011141	0.102645
L2hgdh	516.06	-0.471377	0.0111588	0.102746
Lamb1	243.943	0.565226	0.0112501	0.103524
Rnaset2b	986.513	-0.338267	0.0112615	0.103566
Hbegf	11.6757	1.51735	0.0112878	0.103745
Klhl6	28.4747	0.968733	0.0113004	0.103797
Fmnl1	39.0406	0.912479	0.0113219	0.103932
Pappa2	10.5076	2.59854	0.0113515	0.104083
Rgn	6534.76	-0.490047	0.0113521	0.104083
Kif12	8.31735	2.32619	0.0113859	0.104212
Dusp3	724.092	0.479151	0.0113864	0.104212
Mdc1	158.698	-0.778596	0.0113869	0.104212
Cyp21a1	22.6063	-1.20555	0.0114145	0.104402
Kpna1	600.978	-0.412639	0.0114295	0.104476
Lrp5	907.163	0.315439	0.0114536	0.104633
Ppargc1a	152.929	0.70403	0.0114656	0.104679
Gm20671	9.49192	6.51572	0.0114937	0.10486
Dnmt3a	473.435	0.656524	0.011501	0.10486
Mpc2	946.031	-0.513388	0.0115098	0.10486
Gpt	2165.31	-0.447433	0.0115132	0.10486
Dhtkd1	950.125	-0.389717	0.0115399	0.105014
Large1	152.229	0.521111	0.011544	0.105014
Fas	145.647	-0.510154	0.0115708	0.105195
Golm1	69.7457	0.805119	0.011598	0.105379
Rrbp1	3652.08	-0.259886	0.011614	0.105461
Dnajc19	452.119	-0.518734	0.0116325	0.105565
Trps1	86.4967	0.737867	0.0116435	0.105601
Gm15369	70.176	-0.724142	0.011724	0.106268
Card9	16.1175	1.80972	0.0117448	0.106392
Rab27b	34.647	0.953679	0.0117589	0.106457
Hip1	238.358	0.632054	0.0117945	0.106715
Ube3b	513.773	-0.44748	0.0118097	0.106789
Mfn2	1425.37	-0.363116	0.0118267	0.106879
Derl2	635.377	-0.482436	0.0118411	0.106945
Auh	386.275	-0.396305	0.0118588	0.107041
Selenoo	778.798	-0.461859	0.0118735	0.10711
Tmbim6	9267.14	-0.389073	0.0119154	0.107424
Rbpms	263.809	0.814493	0.0119287	0.107479
Sp140	68.124	0.865722	0.0119542	0.107645
Ncf1	79.9145	0.687158	0.0119922	0.107922
Sema4d	43.9012	0.958167	0.0120066	0.107988
Tbx3	327.027	0.815832	0.0120275	0.108112
Cfp	196.028	0.571544	0.0120901	0.10861
Cyp2d38-ps	428.489	-0.566996	0.0121569	0.109145
1110059G10Rik	95.5892	-0.574204	0.0121847	0.109319
Ccr2	97.2525	0.784709	0.0121907	0.109319
Mto1	168.283	-0.564136	0.0122652	0.109921
Zfp423	29.9457	1.37085	0.0123634	0.110736
Adamts12	35.4435	0.974468	0.0123918	0.110924
Ace	29.9727	1.01849	0.0124203	0.111114
Casz1	35.4018	1.13972	0.0124346	0.111176
Cyp4a32	242.484	-0.622341	0.0124584	0.111323
Gpr180	192.031	-0.496121	0.012469	0.111352
Acat1	5888.43	-0.493554	0.0124836	0.111416
Mal	7.24421	1.93751	0.0125045	0.111514
Tmem134	330.097	-0.441467	0.0125151	0.111514
Shld2	680.162	-0.784334	0.0125167	0.111514
Araf	490.031	-0.380364	0.0125596	0.11183
Cd244a	14.3692	1.63688	0.0125732	0.111886
Gm22009	920.079	0.331271	0.0125855	0.111925
Ormdl1	217.604	-0.432032	0.0125985	0.111925
Slc30a10	118.435	-0.736314	0.0125998	0.111925
Dhdh	2465.81	-0.297696	0.0126203	0.112041
Hgd	3960.34	-0.310418	0.0127316	0.112963
Nexn	32.3399	1.02879	0.0127505	0.113064
Gm49177	11.551	-1.52095	0.012769	0.11311
Ptgfrn	80.0678	0.703386	0.0127751	0.11311
Csk	373.076	0.433316	0.0127825	0.11311
Rftn1	45.2837	0.789845	0.0127856	0.11311
Tmem19	829.506	-0.461392	0.012798	0.113154
Irf2bpl	174.908	-0.51078	0.0128122	0.113156
Prkn	109.769	-0.652733	0.012816	0.113156
Mmp19	734.787	-0.409497	0.012824	0.113156
Sec14l4	1614.81	-0.49603	0.0128349	0.113156
Lrp2	21.5973	-1.45271	0.0128357	0.113156
Khdrbs2	21.7404	-1.97952	0.0128634	0.113334
Sema6d	344.698	0.459938	0.012905	0.113635
Paox	158.663	-0.696488	0.0129254	0.113748
Mmp14	317.01	0.409711	0.0129469	0.113855
Mettl7b	3672.34	-0.381344	0.0129526	0.113855
Gm16332	348.752	-0.42709	0.0129622	0.113873
Efna1	154.449	0.507576	0.0129972	0.114115
Clstn3	196.55	-0.674958	0.0130209	0.114256
Brox	410.579	0.376274	0.0130317	0.114284
Dusp10	73.2852	1.05884	0.0130802	0.114589
Ssh2	651.285	0.383886	0.0130816	0.114589
Fam25c	144.821	-0.869748	0.0130943	0.114602
B4galt3	60.0827	0.682479	0.0130982	0.114602
Rpp14	157.429	0.620755	0.0131706	0.115168
Atp5j2	683.176	-0.401944	0.0131955	0.115195
Fchsd1	28.034	1.46571	0.0131959	0.115195
Ntf3	8.9386	1.96885	0.0131965	0.115195
Ddc	397.142	-0.447997	0.0132196	0.115273
Gm31121	13.0599	-1.96783	0.0132216	0.115273
Srr	716.373	-0.334205	0.013231	0.115273
Fars2	258.691	-0.396993	0.0132438	0.115273
Ptpn13	52.1402	0.748571	0.0132456	0.115273
U2surp	654.354	0.425961	0.0132511	0.115273
Casp1	40.7306	0.787049	0.0132701	0.11537
Gm49366	19.3122	-1.377	0.0132776	0.11537
Snhg18	29.452	0.918193	0.0132935	0.115442
Atp5j	1016.48	-0.420102	0.0133165	0.115527
Ehf	26.9214	1.40202	0.0133255	0.115527
Gm49342	180.591	-0.466383	0.0133262	0.115527
Rmdn2	496.78	-0.474774	0.0133657	0.115803
Tnfaip3	109.431	0.884072	0.0133839	0.115894
Lmo2	60.8149	0.852911	0.0134029	0.115993
Gas2l3	83.7331	0.847761	0.0134173	0.11605
Prg4	163.26	-0.551391	0.0134318	0.116109
Dgat2	3584.46	-0.453282	0.0134539	0.116195
Lap3	2492.82	-0.382976	0.013457	0.116195
Gsn	331.559	0.516089	0.0134703	0.116243
Dync1li2	398.109	0.481238	0.0134963	0.116335
Hectd1	4658.77	-0.265943	0.0134979	0.116335
Col4a2	569.978	0.480672	0.0135057	0.116335
Hltf	248.626	0.446246	0.0135117	0.116335
Ak2	2024.03	-0.4256	0.0135494	0.116593
1700017B05Rik	113.902	0.789054	0.0135963	0.116929
Tsc22d2	543.146	0.424709	0.0136226	0.11709
Serpine2	187.429	-0.713124	0.0136468	0.11723
Prune1	236.232	0.624629	0.013677	0.117423
Sfxn1	734.36	-0.434134	0.0137099	0.117598
Klhl2	415.71	-0.465077	0.0137129	0.117598
Fahd2a	124.262	-0.649248	0.0137372	0.11774
Wipf1	91.5757	0.822686	0.0137593	0.117828
Rab3il1	50.1567	0.855697	0.0137631	0.117828
Loxl1	29.765	0.970632	0.013773	0.117846
Gm45609	8.93832	-1.80804	0.0138017	0.118024
Esyt1	291.979	0.374285	0.0138111	0.118038
Pdxdc1	1182.77	-0.348147	0.0138475	0.118283
Fbxo8	460.018	-0.372035	0.0138701	0.118409
Alpl	352.848	0.598505	0.0138864	0.118481
Gstt1	1556.33	-0.600357	0.0139626	0.119064
Lrp12	71.5133	0.685344	0.0139879	0.119213
Ss18l2	154.142	-0.575166	0.0141069	0.120129
Trim23	207.184	-0.397681	0.0141113	0.120129
H6pd	3981.8	-0.350428	0.0141614	0.120487
Gdf10	82.4296	0.763593	0.0141792	0.120571
Nqo2	813.188	-0.390727	0.014191	0.120603
Usp40	628.24	-0.33835	0.0142115	0.120705
Tmem14c	792.486	-0.477325	0.0142213	0.120705
Dctpp1	90.0879	-0.611907	0.0142269	0.120705
Dgkh	235.429	0.487619	0.014243	0.120774
9930111J21Rik1	75.5285	0.825918	0.0142982	0.121174
Gm22154	50.3773	-0.738776	0.0143232	0.121279
Gm11960	28.278	-0.943019	0.0143266	0.121279
Mpnd	449.466	-0.379857	0.0143934	0.121776
Zrsr1	321.69	-0.411908	0.0144335	0.12199
Cyp4f18	17.9902	1.18199	0.0144455	0.12199
Ccdc127	251.252	0.513504	0.0144473	0.12199
Gm13081	8.42902	-1.79812	0.0144574	0.12199
Taz	262.737	-0.474882	0.0144606	0.12199
Unc119	86.7186	0.708357	0.0144671	0.12199
Inca1	137.182	-0.66602	0.0144772	0.122007
Tufm	757.58	-0.423894	0.0145058	0.122103
Rcsd1	132.602	0.62305	0.0145145	0.122103
Dnah2	18.0329	3.64389	0.0145168	0.122103
Pebp1	974.144	-0.41331	0.0145226	0.122103
Pcmtd2	396.052	-0.372702	0.0145348	0.122103
Gatd3a	765.552	-0.429152	0.014537	0.122103
Zbtb4	236.395	0.448484	0.014552	0.122145
Slc25a51	662.58	-0.430342	0.0145632	0.122145
Bckdha	1802.86	-0.395112	0.0145663	0.122145
Ptpn23	190.013	0.646096	0.0145988	0.12235
Usp20	102.868	0.615824	0.0146485	0.122664
Fmc1	81.9052	-0.669764	0.0146525	0.122664
Parp4	240.646	0.403164	0.014732	0.123261
Pgrmc2	350.292	-0.461514	0.0147632	0.123454
Speg	22.5773	1.49041	0.014782	0.123543
Bri3bp	240.519	-0.463606	0.0147919	0.123557
Mup17	4450.44	-2.75016	0.0148477	0.123955
Tbc1d9	68.0368	0.74503	0.0148726	0.124028
Frzb	31.3095	1.01686	0.0148729	0.124028
Dnaja3	870.883	-0.352836	0.0149161	0.12432
Veph1	20.011	1.31033	0.014931	0.124376
Ddr2	145.15	-0.864615	0.0149506	0.12447
Oaz1	1476.83	-0.367921	0.0149656	0.124527
Ntrk2	282.868	1.88826	0.0150008	0.124748
Gm5834	169.3	-0.501047	0.0150115	0.124748
Pim3	484.946	-0.554535	0.0150256	0.124748
Sf3b6	226.119	-0.478254	0.015033	0.124748
Fndc3b	623.742	0.332781	0.0150335	0.124748
Ethe1	195.581	-0.476108	0.0150592	0.124861
Zmym6	138.63	-0.563903	0.0150636	0.124861
Atp5c1	1904.14	-0.387279	0.0150887	0.125
Adgrg2	49.7509	0.992689	0.0151071	0.125085
Gm16157	94.4203	-0.861449	0.0151216	0.125136
St8sia4	82.6655	0.68162	0.0151638	0.125417
Pogk	163.729	0.424554	0.0152334	0.125923
Tceal9	136.805	0.690804	0.0152548	0.126031
Fam234a	413.077	-0.407907	0.0152819	0.126186
Mgst1	25555.8	-0.366071	0.0153107	0.126355
Gm16348	65.0624	-0.933333	0.0153348	0.126485
Hibch	795.987	-0.45246	0.0153496	0.126506
Fndc4	187.92	-0.550665	0.0153541	0.126506
Ctdp1	160.359	0.547477	0.0153842	0.126677
Apobec1	251.813	0.701307	0.0153916	0.126677
Nr0b2	59.386	-0.783668	0.0154077	0.12674
Zfp984	46.2092	0.774675	0.0154172	0.12675
Lyst	1477.21	-0.405051	0.0154317	0.126777
Mcm2	56.9426	0.922904	0.0154404	0.126777
Ifi211	63.3092	0.995807	0.0154456	0.126777
Ltbp3	37.0413	0.883368	0.015484	0.127022
H4c3	197.743	-0.481926	0.0154976	0.127065
C2cd2	1530.3	-0.284409	0.0155064	0.127068
Sult2a7	15.586	-1.98239	0.0155244	0.127147
Islr	39.2737	0.792261	0.0155369	0.127154
Elapor1	32.8384	1.17825	0.015542	0.127154
Armcx3	137.651	0.560401	0.0155966	0.127531
BC048403	36.4499	0.791859	0.0156079	0.127554
Lrrc14b	31.2843	1.13082	0.0156235	0.127613
Gm53	15.3909	-1.45895	0.015674	0.127956
Mtr	218.357	0.520432	0.0157193	0.128041
Prcp	93.7784	0.5645	0.0157201	0.128041
Sh3bp1	18.8205	1.27771	0.0157233	0.128041
Tm6sf1	71.2838	0.772948	0.0157274	0.128041
Slc24a3	15.4392	1.30293	0.015733	0.128041
Galnt7	62.4763	0.767632	0.0157352	0.128041
Lclat1	443.345	-0.500389	0.0157535	0.128063
Gm14288	29.0664	-4.07739	0.0157549	0.128063
Ten1	35.1763	-0.862397	0.0157911	0.128289
Gda	586.259	-0.514362	0.015829	0.12851
S1pr1	476.363	-0.427753	0.0158376	0.12851
Hspd1	4792.74	-0.347518	0.0158445	0.12851
Camk4	8.77599	1.86636	0.0158552	0.12851
Gm10319	500.457	-0.444778	0.0158608	0.12851
Ifngr1	260.739	0.456957	0.0158983	0.128745
Trerf1	31.6115	0.892949	0.0159268	0.128906
Lyn	488.415	0.473942	0.0159383	0.128931
Gcgr	1602.36	-0.335927	0.0159477	0.128938
Tgfbrap1	475.518	0.40966	0.015973	0.129073
Cep192	123.195	0.588246	0.015994	0.129174
4930581F22Rik	206.924	-0.639588	0.0160293	0.129306
Atp5h	1146.57	-0.398451	0.0160437	0.129306
Ndufa10	1195.04	-0.351391	0.0160441	0.129306
Dixdc1	149.742	0.578524	0.0160495	0.129306
Senp3	244.103	-0.439925	0.016055	0.129306
Gm9989	8.4958	-2.67821	0.0160617	0.129306
Ndufa3	346.654	-0.395753	0.0160988	0.129474
Mrps7	454.022	-0.511745	0.0160997	0.129474
Hhex	368.119	-0.655244	0.0161204	0.129572
Pmm2	370.305	-0.367472	0.0161424	0.129677
Tpm3	930.104	0.32076	0.0161506	0.129677
Ndufaf1	192.003	-0.509895	0.016166	0.129686
Naa80	275.564	-0.384228	0.016169	0.129686
Gramd4	47.7101	0.899858	0.0161873	0.129749
Kcna2	99.8306	0.701358	0.0161939	0.129749
Ntrk3	51.9439	0.821508	0.0162437	0.130078
Pex14	460.818	-0.428661	0.016264	0.130172
Cc2d2a	61.4973	0.659605	0.0163067	0.130445
Cdip1	890.966	-0.453596	0.0163564	0.130773
Entpd1	135.613	0.771236	0.0164015	0.131065
Scamp5	172.199	0.48258	0.0164178	0.131126
9130409I23Rik	123.129	-0.841765	0.0164519	0.131329
Dzip3	54.8807	0.8106	0.0164879	0.131469
Tmem132e	42.6318	0.832571	0.0164908	0.131469
Cstf2t	363.637	-0.366272	0.0164955	0.131469
Entpd2	27.3735	1.00138	0.0165506	0.1317
Serpina3m	2944.3	-1.09803	0.01656	0.1317
Atp11c	2174.42	-0.413967	0.0165625	0.1317
Gm5431	39.7208	0.789544	0.01657	0.1317
Aldh1a3	17.2833	1.45516	0.0165801	0.1317
Ceacam1	666.513	-0.402648	0.0165829	0.1317
Fkbp8	1716.77	-0.310712	0.0165932	0.1317
Tmco1	645.229	-0.373186	0.0165942	0.1317
Ephx1	3526.05	-0.422286	0.0166161	0.131805
Ywhah	418.14	0.466069	0.0167108	0.132486
Phb	814.374	-0.394953	0.0167319	0.132584
Stxbp1	37.2643	0.838448	0.0167498	0.132656
Gm11967	24.5596	1.08794	0.0167674	0.132726
Sdhc	859.451	-0.449748	0.0167933	0.132805
Grcc10	530.488	-0.451479	0.0167949	0.132805
Trip6	86.3457	0.591259	0.0168113	0.132843
Slc35e2	862.058	-0.348713	0.0168217	0.132843
Sra1	447.645	-0.407005	0.0168261	0.132843
Gpld1	2514.12	-0.338811	0.0168421	0.132896
Ccdc107	362.9	-0.502482	0.0168505	0.132896
Ndufb8	685.61	-0.424828	0.016904	0.133249
Gbp10	211.349	-0.725443	0.0169295	0.133381
Aqp8	589.574	0.437031	0.0169552	0.133454
Cd274	75.2756	0.832696	0.0169686	0.133454
Gm3435	32.546	-1.0602	0.0169702	0.133454
Dynll1	103.235	0.552162	0.0169741	0.133454
Ptges3	1377.76	-0.297201	0.0169886	0.133498
Tnfsf10	68.3479	0.687699	0.0170208	0.133631
Zfp651	17.6864	1.19331	0.0170232	0.133631
Cpn1	1632.45	-0.296226	0.0170718	0.133852
Ndufb11	545.976	-0.442774	0.0170754	0.133852
Adcy9	379.116	-0.398558	0.0170823	0.133852
Gla	65.0099	0.631739	0.0170885	0.133852
Slc25a46	556.359	-0.374648	0.0170956	0.133852
Ier5	74.3664	0.697741	0.0171103	0.133898
Tanc2	154.865	0.668265	0.0171252	0.133916
Flt4	502.114	0.367451	0.0171303	0.133916
Pvt1	73.8946	1.09356	0.0171542	0.134033
Gtf2h3	133.964	-0.485386	0.0171951	0.134283
Sgcb	36.1223	0.819718	0.0172318	0.134501
Ctsf	241.857	-0.412978	0.0172448	0.134533
Trpm4	57.1939	0.70123	0.0172648	0.134539
Gm43696	16.0884	1.24056	0.0172797	0.134539
Mrps34	248.262	-0.476123	0.0172801	0.134539
Mrc2	65.4853	1.02786	0.0172812	0.134539
Slc4a3	8.55158	1.74279	0.0173025	0.134613
Prmt2	19.4898	1.17945	0.0173085	0.134613
Sting1	31.2776	0.919768	0.0173508	0.134872
Pld4	46.9694	0.876699	0.0173691	0.134945
Chp1	2265.35	-0.31629	0.0173858	0.135005
Crybg3	304.333	-0.399857	0.0174016	0.135059
Tcirg1	324.446	0.602481	0.0174209	0.13514
Nbeal1	1567.59	0.283561	0.0174643	0.135349
Cwf19l1	92.199	-0.507136	0.0174693	0.135349
Rbl1	40.7516	0.814466	0.0174748	0.135349
Slc12a9	82.7968	0.582382	0.0174982	0.135418
Ntn4	111.242	0.733842	0.0175017	0.135418
Cfh	15002.4	-0.373164	0.0175506	0.135727
9530026P05Rik	45.5666	0.855006	0.0176178	0.136177
Rnasel	80.7914	0.765757	0.0176278	0.136185
Fam114a1	335.993	0.437343	0.0176601	0.136365
Togaram1	417.265	0.33787	0.0176937	0.136555
Mrpl49	232.492	-0.503754	0.0177031	0.136558
Zc3h12a	50.4163	0.832509	0.0177411	0.136752
Mob3a	58.7122	0.634706	0.0177464	0.136752
Atp5a1	4204.66	-0.404963	0.0178296	0.13732
Cadm1	570.527	0.403464	0.0178382	0.13732
Agmo	752.007	-0.36017	0.0178564	0.13739
Zcchc24	1000.09	-0.334183	0.0179907	0.138265
Zbtb8b	13.4694	1.42153	0.0180084	0.138265
Rnf128	1140.43	-0.364203	0.0180157	0.138265
Pafah2	923.617	-0.418826	0.0180177	0.138265
Ormdl2	172.58	-0.468128	0.0180232	0.138265
Prelp	290.041	0.487381	0.0180297	0.138265
Zfp407	414.344	0.392234	0.0180341	0.138265
Zbtb48	76.5288	-0.652223	0.0180595	0.138389
Nin	161.104	0.530816	0.0180884	0.138485
Acad8	462.944	-0.38779	0.018096	0.138485
BC005624	214.651	-0.417057	0.0181017	0.138485
Lpar1	29.9275	0.918719	0.0181155	0.138485
Rasa2	124.043	0.593333	0.0181178	0.138485
Sowahb	59.1808	0.796762	0.0181301	0.138508
Tmem65	163.86	0.536052	0.0181721	0.13876
Ppa1	1361.89	-0.324399	0.0181973	0.138845
Nfkb2	121.404	0.515682	0.018209	0.138845
Tm9sf2	1371.7	-0.285412	0.0182109	0.138845
Slc10a2	437.14	-0.364925	0.0182282	0.138908
Nlrp12	359.625	-0.469888	0.0182468	0.138979
Sil1	401.459	-0.392637	0.0182784	0.13915
Lactb	393.178	-0.431567	0.0183241	0.139427
Parn	262.84	-0.486648	0.0183485	0.139543
Ifi204	243.229	0.673342	0.0183676	0.1396
Gm10125	24.9388	-1.01276	0.0183746	0.1396
Oas1a	143.102	0.920432	0.0184128	0.139821
Lhfp	149.116	0.585855	0.0184238	0.139834
Pja2	659.685	-0.292037	0.0184622	0.140055
5730480H06Rik	102.485	-0.554709	0.0185084	0.140335
Tex2	2178.43	-0.269559	0.0185214	0.140363
Hrg	3614.99	-0.301661	0.0185306	0.140363
Ric3	11.9031	-1.40595	0.0185413	0.140374
Tspan12	1322.48	-0.352577	0.0185643	0.140477
[truncated: 24,413 more rows]

## Sheet: Dataset S2
Supplemental Dataset S2: Annotated RNA-seq comparing refed WT vs. GcKO liver
Gene ID	FPKM counts	Log2 fold change	p-value	FDR	Location	Type(s)	Drug(s)
Gc	20570.2	-8.088	6.54e-198	9.89e-194	Extracellular Space	transporter
Spp1	773.371	2.052	1.12e-32	8.43e-29	Extracellular Space	cytokine
Hk2	183.395	2.276	4.54e-21	2.29e-17	Cytoplasm	kinase
Mup21	623.086	-1.871	3.19e-19	1.2e-15	Extracellular Space	other
Shc2	66.967	3.867	4.01e-19	1.21e-15	Cytoplasm	other
Cidec	1026.67	1.252	2.16e-18	5.43e-15	Cytoplasm	other
Cd74	904.584	1.38	1.71e-15	3.22e-12	Plasma Membrane	transmembrane receptor	milatuzumab-doxorubicin antibody-drug conjugate, milatuzumab
Cyp2u1	142.206	-1.994	4.18e-14	7.03e-11	Cytoplasm	enzyme
Rdh16f2	248.679	-1.568	5.8e-14	8.78e-11	Cytoplasm	enzyme
Serpinb6b	100.942	1.925	1.55e-13	2.13e-10	Cytoplasm	other
Pkhd1	380.866	1.417	1.78e-13	2.24e-10	Plasma Membrane	other
H2-Aa	478.197	1.562	2.37e-13	2.75e-10	Plasma Membrane	transmembrane receptor
Tceal8	172.934	1.408	4.88e-13	5.27e-10	Other	other
Serpina1c	36471.5	-1.295	5.84e-13	5.89e-10	Extracellular Space	other
Col1a1	261.433	1.631	1.69e-12	1.6e-09	Extracellular Space	other	collagenase
Ear2	62.238	2.272	2.44e-12	2.17e-09	Cytoplasm	enzyme
Hal	1746.28	-1.245	4.53e-12	3.81e-09	Cytoplasm	enzyme
Serpina1d	18562.7	-1.033	4.94e-12	3.92e-09	Extracellular Space	other
C1qb	534.629	1.244	5.18e-12	3.92e-09	Extracellular Space	other
H2-Ab1	499.181	1.368	1.21e-11	8.73e-09	Plasma Membrane	other
C4a	855.297	-1.445	2.32e-11	1.6e-08	Extracellular Space	other	IgG, efdamrofusp alfa
Anxa2	539.579	1.48	6.54e-11	4.3e-08	Plasma Membrane	other
H2-DMb1	65.467	1.988	9.17e-11	5.78e-08	Plasma Membrane	transmembrane receptor
Ctss	790.571	1.548	1.03e-10	6.23e-08	Cytoplasm	peptidase
Fabp4	369.293	1.657	1.58e-10	9.2e-08	Cytoplasm	transporter
Gpr155	245.495	-1.129	1.75e-10	9.82e-08	Plasma Membrane	G-protein coupled receptor
Lyz2	1062.57	1.393	2.59e-10	1.4e-07	Extracellular Space	enzyme
Emp1	90.561	1.731	3.83e-10	2e-07	Plasma Membrane	other
Arpc1b	468.035	0.834	5.19e-10	2.61e-07	Cytoplasm	other
H2ac23	22.211	7.756	5.78e-10	2.78e-07	Nucleus	other
Cth	1859.59	-0.827	5.89e-10	2.78e-07	Cytoplasm	enzyme
Col6a3	538.385	1.618	6.23e-10	2.86e-07	Extracellular Space	other	collagenase
Ccl6	140.687	1.512	8.02e-10	3.53e-07	Extracellular Space	cytokine
H2-Eb1	346.634	1.235	8.18e-10	3.53e-07	Plasma Membrane	transmembrane receptor
Rad51b	194.738	1.468	8.83e-10	3.71e-07	Nucleus	enzyme
Cotl1	192.916	1.154	9.64e-10	3.94e-07	Cytoplasm	other
Zfp445	1876.4	-0.864	1.06e-09	4.21e-07	Nucleus	transcription regulator
Col3a1	1112.57	1.242	1.16e-09	4.5e-07	Extracellular Space	other	collagenase
Slc13a3	363.141	1.117	1.31e-09	4.95e-07	Plasma Membrane	transporter
Pls1	47.605	2.888	1.37e-09	5.04e-07	Plasma Membrane	other
Tmsb4x	856.646	0.96	1.4e-09	5.04e-07	Cytoplasm	other
Rac2	81.536	2.168	1.62e-09	5.68e-07	Cytoplasm	enzyme
Col1a2	467.32	1.238	1.69e-09	5.81e-07	Extracellular Space	other	collagenase
Keg1	1054.61	-1.316	1.78e-09	5.98e-07	Cytoplasm	enzyme
Hacl1	1803.14	-1.302	2.01e-09	6.61e-07	Cytoplasm	enzyme
Adtrp	1032.5	-1.017	2.37e-09	7.48e-07	Plasma Membrane	enzyme
Clec7a	284.159	1.786	2.39e-09	7.48e-07	Plasma Membrane	transmembrane receptor
Herpud1	4572.62	-1.042	2.42e-09	7.48e-07	Cytoplasm	other
Haus8	230.931	1.766	2.81e-09	8.49e-07	Cytoplasm	other
Cybb	512.658	1.197	3.22e-09	9.55e-07	Cytoplasm	enzyme
Gnmt	7130.24	-0.955	3.4e-09	9.88e-07	Cytoplasm	enzyme
Sardh	5918.95	-1.003	3.91e-09	1.12e-06	Cytoplasm	enzyme
Ccr5	198.434	1.699	4.26e-09	1.19e-06	Plasma Membrane	G-protein coupled receptor	leronlimab, ancriviroc, MK-0812, vicriviroc, maraviroc, BMS-813160, nagrestipen
Cd63	146.594	1.909	4.64e-09	1.28e-06	Plasma Membrane	other
Lgals3	275.296	1.995	6.41e-09	1.73e-06	Extracellular Space	other	GM-CT-01, GCS-100, GR-MD-02, GB1211
Mcm10	745.959	-0.826	6.67e-09	1.77e-06	Nucleus	other
Lama3	60.799	-2.023	7.36e-09	1.92e-06	Extracellular Space	other
Cd5l	1889.34	1.164	8.22e-09	2.1e-06	Plasma Membrane	transmembrane receptor
Hectd2os	452.394	-1.653	8.34e-09	2.1e-06	Other	other
Cxcl16	144.892	1.198	9.94e-09	2.46e-06	Extracellular Space	cytokine
Uck2	95.973	-1.626	1.03e-08	2.51e-06	Cytoplasm	kinase
Scd2	149.347	1.491	1.05e-08	2.51e-06	Cytoplasm	enzyme
Pdia4	1994.12	-0.836	1.24e-08	2.89e-06	Cytoplasm	enzyme
Hsd11b1	1944.41	-1.358	1.26e-08	2.89e-06	Cytoplasm	enzyme
Slfn2	70.986	1.686	1.29e-08	2.9e-06	Cytoplasm	enzyme
Cyp4f15	874.808	-0.683	1.45e-08	3.23e-06	Cytoplasm	enzyme
Tlr13	96.947	1.446	1.49e-08	3.23e-06	Cytoplasm	other
Sdcbp2	37.116	2.773	1.5e-08	3.23e-06	Cytoplasm	other
Prss8	51.772	1.994	1.67e-08	3.55e-06	Extracellular Space	peptidase
Mtmr11	47.673	2.165	2.7e-08	5.68e-06	Cytoplasm	other
Cyp2c29	2022.85	-2.48	3.16e-08	6.54e-06	Cytoplasm	enzyme
Abat	3303.39	-0.836	3.33e-08	6.77e-06	Cytoplasm	enzyme	vigabatrin, theophylline/tretinoin/valproic acid, valproic acid
Pltp	459.6	0.841	3.36e-08	6.77e-06	Extracellular Space	enzyme
Lpl	686.436	1.613	3.68e-08	7.33e-06	Cytoplasm	enzyme	lovastatin/niacin, nicotinic acid/pioglitazone, atorvastatin/niacin, nicotinic acid, tyloxapol
Lifr	3362.14	-0.975	3.79e-08	7.45e-06	Plasma Membrane	transmembrane receptor
Hcls1	103.34	1.272	4.08e-08	7.9e-06	Nucleus	other
Dse	205.997	1.076	4.2e-08	8.01e-06	Cytoplasm	enzyme
Shank2	229.919	1.162	4.24e-08	8.01e-06	Plasma Membrane	other
Plin4	2155.47	0.899	4.6e-08	8.52e-06	Cytoplasm	other
Myof	224.176	1.557	4.62e-08	8.52e-06	Nucleus	other
Col4a1	1107.42	0.908	5.41e-08	9.86e-06	Extracellular Space	other	collagenase
Cyba	122.783	1.321	5.49e-08	9.87e-06	Cytoplasm	enzyme
Gpx3	65.315	1.77	6.49e-08	1.16e-05	Extracellular Space	enzyme
Acsl1	22025.2	-1.053	6.73e-08	1.18e-05	Cytoplasm	enzyme
Nnmt	629.967	-1.073	7.15e-08	1.23e-05	Cytoplasm	enzyme	lovastatin/niacin, nicotinic acid/pioglitazone, atorvastatin/niacin, nicotinic acid
C3ar1	84.463	1.644	7.16e-08	1.23e-05	Plasma Membrane	G-protein coupled receptor
Lama2	129.519	1.263	7.76e-08	1.32e-05	Extracellular Space	other
C1qc	449.581	0.997	8.14e-08	1.36e-05	Extracellular Space	other
Tnfrsf12a	90.73	1.592	8.18e-08	1.36e-05	Plasma Membrane	transmembrane receptor	enavatuzumab
Fetub	2380.13	-0.757	8.39e-08	1.38e-05	Extracellular Space	other
Amy1	2173.45	-1.074	8.61e-08	1.4e-05	Extracellular Space	enzyme	acarbose/orlistat, acarbose, ascorbic acid
Ephb2	51.572	1.913	8.78e-08	1.41e-05	Plasma Membrane	kinase	ALW-II-49-7, SM1-71, ALW-II-38-3
Grm8	16.396	-3.438	9.08e-08	1.45e-05	Plasma Membrane	G-protein coupled receptor	fasoracetam
Hspa5	6505.95	-0.777	9.36e-08	1.47e-05	Cytoplasm	enzyme	SHetA2, PAT-SM6
Akr1c19	555.381	-1.115	1e-07	1.56e-05	Cytoplasm	enzyme
Lamc3	70.834	1.471	1.03e-07	1.59e-05	Extracellular Space	other
Psd4	127.773	1.28	1.05e-07	1.6e-05	Cytoplasm	other
Bcl2a1b	39.755	2.614	1.06e-07	1.61e-05	Cytoplasm	other
Hyou1	1484.02	-0.751	1.09e-07	1.64e-05	Cytoplasm	other
Arhgap10	101.777	1.317	1.24e-07	1.84e-05	Cytoplasm	other
C1qa	536.005	0.953	1.27e-07	1.86e-05	Extracellular Space	other
Slc27a5	5022.02	-0.857	1.28e-07	1.86e-05	Cytoplasm	transporter
Msr1	244.725	1.226	1.31e-07	1.87e-05	Plasma Membrane	transmembrane receptor
Myo1f	155.276	1.223	1.31e-07	1.87e-05	Cytoplasm	other
Pdia3	3022.13	-0.679	1.39e-07	1.95e-05	Cytoplasm	peptidase
Cd44	245.893	1.221	1.4e-07	1.95e-05	Plasma Membrane	other	SPL-108, A6 peptide, RO5429083, anti-CD44v7 antibody, CA102N, AMC303
Gls2	1377.63	-0.786	1.5e-07	2.08e-05	Cytoplasm	enzyme
Slc17a3	452.55	-1.088	1.64e-07	2.26e-05	Plasma Membrane	transporter
Tgm2	2498.03	0.81	1.69e-07	2.31e-05	Cytoplasm	enzyme
Acadm	5534.88	-0.653	1.71e-07	2.31e-05	Cytoplasm	enzyme
Serpina1a	28338.5	-0.63	1.76e-07	2.35e-05	Extracellular Space	other
Hpgds	85.919	1.951	1.77e-07	2.35e-05	Cytoplasm	enzyme
Elovl3	337.941	-1.612	1.81e-07	2.38e-05	Cytoplasm	enzyme
Jun	663.918	1.278	1.94e-07	2.53e-05	Nucleus	transcription regulator
Il1rap	1186.45	-0.933	2.11e-07	2.72e-05	Plasma Membrane	transmembrane receptor	CAN04
Neb	795.446	-1.286	2.14e-07	2.72e-05	Cytoplasm	other
Rragd	103.828	1.469	2.14e-07	2.72e-05	Cytoplasm	enzyme
Cyp2d40	253.806	-1.575	2.46e-07	3.08e-05	Cytoplasm	enzyme
Pik3ap1	748.352	0.742	2.47e-07	3.08e-05	Cytoplasm	other
Fmn1	155.933	1.428	2.77e-07	3.43e-05	Nucleus	other
Ces1e	1242.91	-0.959	2.86e-07	3.52e-05	Cytoplasm	enzyme
Ces3b	3329.36	-1.129	3.21e-07	3.91e-05	Cytoplasm	enzyme
Lgmn	1297.05	0.821	3.33e-07	4.03e-05	Cytoplasm	peptidase
Cyp8b1	2018.82	-1.364	3.42e-07	4.11e-05	Cytoplasm	enzyme
Sirpa	564.439	1.212	3.84e-07	4.57e-05	Plasma Membrane	phosphatase	CC-95251, FSI-189, BI 765063, BR105
Il18bp	173.025	1.004	3.89e-07	4.6e-05	Extracellular Space	other
Lair1	174.945	1.319	3.95e-07	4.63e-05	Plasma Membrane	transmembrane receptor	NC410, NGM438
Cyp2j5	5857.18	-0.924	4.56e-07	5.3e-05	Cytoplasm	enzyme
Coro2a	40.042	2.236	4.69e-07	5.41e-05	Cytoplasm	other
AI182371	2632.74	-0.774	4.74e-07	5.43e-05	Other	other
Aldh1l1	7007.2	-0.888	5.05e-07	5.71e-05	Cytoplasm	enzyme
Impg2	119.217	-1.737	5.07e-07	5.71e-05	Extracellular Space	other
Itgax	116.981	2.238	5.1e-07	5.71e-05	Plasma Membrane	transmembrane receptor
Gas6	641.786	0.687	5.26e-07	5.85e-05	Extracellular Space	growth factor	AVB-S6-500
Hsp90b1	8099.45	-0.64	5.96e-07	6.58e-05	Cytoplasm	other	cisplatin, retaspimycin, alvespimycin
Tbc1d30	86.604	-1.264	6.08e-07	6.66e-05	Cytoplasm	other
Saa4	2812.26	-0.97	6.17e-07	6.67e-05	Extracellular Space	transporter
Soat1	198.383	1.02	6.17e-07	6.67e-05	Cytoplasm	enzyme	ezetimibe/simvastatin, pactimibe, ezetimibe, ezetimibe/fenofibrate, amlodipine/ezetimibe/losartan/rosuvastatin, hesperetin, ezetimibe/fluvastatin, ezetimibe/rosuvastatin, nevanimibe, atorvastatin/ezetimibe
Ly6g2	1009.16	-0.796	6.39e-07	6.86e-05	Plasma Membrane	other
Sult2a8	4776.03	-1.29	6.45e-07	6.87e-05	Cytoplasm	enzyme
Gm4952	1376.78	-0.877	6.55e-07	6.92e-05	Cytoplasm	other
Cx3cr1	38.227	1.912	6.76e-07	7.07e-05	Plasma Membrane	G-protein coupled receptor
Aqp4	96.017	-1.227	6.78e-07	7.07e-05	Plasma Membrane	transporter
Lum	152.282	1.288	7.01e-07	7.26e-05	Extracellular Space	other
Nid1	439.798	1.007	7.18e-07	7.38e-05	Extracellular Space	other
BC024386	937.871	-0.921	7.29e-07	7.44e-05	Other	other
Cfhr4	2851.81	-0.713	7.37e-07	7.48e-05	Extracellular Space	other
Naip6	80.081	1.283	8.58e-07	8.65e-05	Cytoplasm	other
Dpyd	6460.72	-0.792	8.74e-07	8.75e-05	Cytoplasm	enzyme	uracil, gimeracil/irinotecan/oxonic acid/tegafur, tegafur/uracil, bevacizumab/gimeracil/irinotecan/oxonic acid/tegafur, eniluracil, gimeracil/oxonic acid/tegafur, cetuximab/gimeracil/irinotecan/oxonic acid/tegafur, gimeracil, dihydropyrimidine dehydrogenase inhibitor
Unc5b	224.741	1.163	8.84e-07	8.79e-05	Plasma Membrane	transmembrane receptor
Nat8f1	383.83	-1.27	9.26e-07	9.09e-05	Cytoplasm	enzyme
Cyp7b1	1299.8	-1.202	9.32e-07	9.09e-05	Cytoplasm	enzyme
Ptprc	548.489	0.991	9.32e-07	9.09e-05	Plasma Membrane	phosphatase	90Y anti-CD45 MoAb BC8, Y 90 AHN-12, At 211 MAb BC8-B10, anti-CD45 BC8 antibody-streptavidin conjugate, iodine I 131 apamistamab, 111 In-BC8
Krt23	29.392	-2.32	9.7e-07	9.4e-05	Cytoplasm	other
Ces1c	12160.7	-0.889	9.9e-07	9.54e-05	Cytoplasm	enzyme
Slc22a7	58.673	-2.542	1e-06	9.57e-05	Plasma Membrane	transporter
Fbn1	205.654	1.024	1.1e-06	0.000104	Extracellular Space	other
Fcgr3	149.998	1.06	1.12e-06	0.000106	Plasma Membrane	transmembrane receptor	IgG
Cyp2c37	1499.33	-3.196	1.2e-06	0.000113	Cytoplasm	enzyme
Rell1	206.345	1.138	1.33e-06	0.000124	Plasma Membrane	other
Cfhr1	1231.57	-0.883	1.39e-06	0.000129	Extracellular Space	other
Hpd	13890	-0.854	1.48e-06	0.000137	Cytoplasm	enzyme	nitisinone
Dbt	754.884	-0.8	1.56e-06	0.000142	Cytoplasm	enzyme
Kmo	2720.79	-0.833	1.56e-06	0.000142	Cytoplasm	enzyme
Cyp4v3	3290.49	-0.686	1.62e-06	0.000147	Cytoplasm	enzyme
Cd84	247.71	1.23	1.65e-06	0.000148	Plasma Membrane	other
Gltp	56.769	1.615	1.67e-06	0.00015	Cytoplasm	transporter
Ppm1k	1750.66	-0.925	1.71e-06	0.000152	Cytoplasm	phosphatase
Car3	14125.1	-1.393	1.91e-06	0.000169	Cytoplasm	enzyme	hydrochlorothiazide, trichloromethiazide, benzthiazide, sulfacetamide, topiramate, chlorothiazide, chlorthalidone, acetazolamide, methazolamide
Cd53	136.989	1.235	2.04e-06	0.000179	Plasma Membrane	other
Gngt2	73.781	1.279	2.14e-06	0.000187	Plasma Membrane	enzyme
Ttc39c	2268.22	-0.66	2.19e-06	0.00019	Other	other
Cd163	173.326	-3.617	2.22e-06	0.000192	Plasma Membrane	transmembrane receptor	OR2805
Lcp2	104.004	1.258	2.24e-06	0.000192	Cytoplasm	other
Tagln2	137.117	1.02	2.24e-06	0.000192	Cytoplasm	other
Bicc1	125.856	1.21	2.28e-06	0.000193	Other	other
Snx30	150.333	1.073	2.32e-06	0.000196	Other	other
Gpr137b	85.44	1.799	2.35e-06	0.000197	Plasma Membrane	other
Dock2	209.892	1.162	2.36e-06	0.000197	Cytoplasm	other
Lrrc39	40.136	1.997	2.37e-06	0.000197	Other	other
Ddit3	111.902	-1.297	2.4e-06	0.000198	Nucleus	transcription regulator
Flna	1144.55	0.861	2.47e-06	0.000203	Cytoplasm	other
Rnf145	303.404	0.979	2.48e-06	0.000203	Other	other
Slc27a2	18709	-0.61	2.58e-06	0.000209	Cytoplasm	transporter
Creld2	336.191	-1.029	2.6e-06	0.000209	Other	other
Tbxas1	87.092	1.261	2.6e-06	0.000209	Plasma Membrane	enzyme	ridogrel, dazmegrel
Prodh2	1219.6	-0.677	2.62e-06	0.00021	Cytoplasm	enzyme
Afmid	822.955	-0.752	2.64e-06	0.00021	Nucleus	enzyme
Lamc1	395.475	0.744	2.69e-06	0.000213	Extracellular Space	other
Ass1	11671.7	-0.579	2.76e-06	0.000217	Cytoplasm	enzyme
Cat	28504.2	-0.575	2.78e-06	0.000218	Cytoplasm	enzyme	fomepizole
Ano6	292.887	1.062	2.89e-06	0.000226	Plasma Membrane	ion channel
Ugt2b36	4109.99	-0.742	2.96e-06	0.00023	Cytoplasm	enzyme
Fam124a	247.722	1.139	3.12e-06	0.00024	Other	other
Adcy7	140.632	0.962	3.13e-06	0.00024	Plasma Membrane	enzyme
Ly86	73.851	1.34	3.17e-06	0.000242	Plasma Membrane	other
Csf1r	849.622	0.711	3.25e-06	0.000246	Plasma Membrane	kinase	corticosteroid/nilotinib, FPA008, lapatinib/pazopanib, imatinib/inotuzumab ozogamicin, pamufetinib, ABSK021, imatinib/sunitinib, WZ-4-145, sunitinib, Q702, regorafenib, dexamethasone/nilotinib/vincristine, pazopanib, quizartinib, dasatinib/nilotinib, SNDX-6352, ARRY-382, nilotinib, imatinib, imatinib/rituximab, SKI-G-801, pexidartinib, nilotinib/rituximab, bosutinib/rituximab, imatinib/nilotinib,…
Uroc1	3501.71	-0.655	3.39e-06	0.000255	Cytoplasm	enzyme
Marco	67.185	-2.056	3.41e-06	0.000255	Plasma Membrane	transmembrane receptor
Gsto1	573.312	-0.688	3.53e-06	0.000263	Cytoplasm	enzyme
Zeb2	636.794	0.734	3.64e-06	0.00027	Nucleus	transcription regulator
Igfals	911.31	-0.886	3.7e-06	0.000273	Extracellular Space	other
Cfhr2	3795.21	-0.716	3.89e-06	0.000285	Extracellular Space	other
Clcn2	346.225	-0.741	4.03e-06	0.000294	Plasma Membrane	ion channel	lubiprostone
Abcg1	188.319	0.98	4.19e-06	0.000304	Plasma Membrane	transporter
Ggact	748.804	-0.699	4.24e-06	0.000306	Cytoplasm	enzyme
Sdr42e1	978.675	-0.755	4.27e-06	0.000307	Other	enzyme
Col6a2	160.687	1.062	4.31e-06	0.000309	Extracellular Space	other	collagenase
Cpeb1	98.126	1.172	4.35e-06	0.00031	Cytoplasm	translation regulator
Olfml3	94.492	1.123	4.4e-06	0.000312	Extracellular Space	other
Tnc	62.155	1.429	4.48e-06	0.000317	Extracellular Space	other	131I-tenatumomab, iodine I 131 monoclonal antibody F16SIP, F16-IL2 fusion protein
Casp12	79.697	1.367	4.64e-06	0.000326	Cytoplasm	peptidase
Ahcy	17689.3	-0.851	4.67e-06	0.000327	Cytoplasm	enzyme	3-deazaaristeromycin, cyanovirin-N, neplanocin A, 9-(2',3'-dihydroxycyclopent-4'-enyl)adenine, 6'-C-methylneplanocin A, 3-deazaneplanocin
Lcat	2049.57	-0.654	4.79e-06	0.000334	Extracellular Space	enzyme
Endod1	160.726	1.505	4.84e-06	0.000336	Extracellular Space	enzyme
Ugt2a3	2049.2	-0.815	4.92e-06	0.00034	Other	enzyme
Mup2	106.634	-2.043	5.38e-06	0.00037	Extracellular Space	other
Vim	348.619	0.888	5.51e-06	0.000376	Cytoplasm	other	pritumumab
Asic5	59.981	-1.366	5.52e-06	0.000376	Plasma Membrane	ion channel	amiloride, amiloride/hydrochlorothiazide
Vcam1	529.022	0.988	5.75e-06	0.000388	Plasma Membrane	transmembrane receptor
Cd68	131.928	1.252	5.76e-06	0.000388	Plasma Membrane	other
Synj2	171.716	0.918	5.78e-06	0.000388	Cytoplasm	phosphatase
Filip1l	137.341	0.995	6.02e-06	0.000403	Nucleus	other
Slc1a4	89.277	1.726	6.25e-06	0.000417	Plasma Membrane	transporter	riluzole
Tyrobp	140.193	1.025	6.41e-06	0.000422	Plasma Membrane	transmembrane receptor
Dpysl3	37.986	2.089	6.42e-06	0.000422	Cytoplasm	enzyme
Fcgr4	98.566	1.689	6.42e-06	0.000422	Plasma Membrane	transmembrane receptor	IgG, AFM13, AFM24, trastuzumab deruxtecan
Il7r	26.648	1.888	6.51e-06	0.000426	Plasma Membrane	transmembrane receptor	recombinant human interleukin-7, OSE-127
Ephx2	9316.12	-0.754	6.61e-06	0.000431	Cytoplasm	enzyme	EC5026
Sptan1	3208.47	0.713	6.65e-06	0.000431	Plasma Membrane	other
Prlr	934.661	-1.165	6.78e-06	0.000438	Plasma Membrane	transmembrane receptor	fluoxymesterone, LFA102, fluoxymesterone/tamoxifen
Sh3kbp1	58.856	1.52	6.99e-06	0.00045	Cytoplasm	other
Anxa5	1979.64	1.157	7.2e-06	0.000462	Plasma Membrane	transporter
Sdc4	5003.05	-0.801	7.39e-06	0.000472	Plasma Membrane	other
Serpina7	1839.31	1.085	7.7e-06	0.000488	Extracellular Space	transporter
Ugt3a1	828.524	-0.996	7.71e-06	0.000488	Cytoplasm	enzyme
Acadsb	1465.56	-0.652	8.25e-06	0.00052	Cytoplasm	enzyme
Serpina1b	42741.2	-0.602	8.33e-06	0.000522	Extracellular Space	other
Marchf1	126.576	1.21	8.38e-06	0.000523	Cytoplasm	enzyme
Cerk	143.233	1.003	8.58e-06	0.000534	Plasma Membrane	kinase
Col5a1	202.039	0.897	8.92e-06	0.000549	Extracellular Space	other	collagenase
Dcxr	633.265	-0.987	8.92e-06	0.000549	Cytoplasm	enzyme
Acsm1	2518.51	-0.62	8.93e-06	0.000549	Cytoplasm	enzyme
Arhgap30	132.691	1.066	8.98e-06	0.00055	Cytoplasm	other
Sh3bgrl3	64.281	1.451	9.11e-06	0.000555	Nucleus	other
Ttr	27956.7	-0.905	9.14e-06	0.000555	Extracellular Space	transporter	tafamidis, inotersen, vutrisiran, acoramidis, patisiran, 4'-iodo-4'-deoxydoxorubicin, IONIS-TTR Rx
Hr	23.246	2.224	9.35e-06	0.000565	Nucleus	transcription regulator
Sult1b1	275.994	-1.155	9.53e-06	0.000573	Cytoplasm	enzyme
Kif21b	90.22	1.168	9.57e-06	0.000573	Cytoplasm	other
Myo1g	54.15	1.545	9.6e-06	0.000573	Cytoplasm	other
Pdcd4	849.914	-0.597	9.77e-06	0.000581	Nucleus	other
Stk10	138.98	0.919	9.8e-06	0.000581	Cytoplasm	kinase
Ndrg2	9524.16	-0.792	9.95e-06	0.000588	Cytoplasm	other
Cyp2c68	1353.88	-0.637	1.01e-05	0.000592	Cytoplasm	enzyme
Urah	1319.76	-0.627	1.02e-05	0.000598	Cytoplasm	enzyme
Cyth4	177.779	1.21	1.05e-05	0.000608	Cytoplasm	other
Otc	2536.27	-0.746	1.05e-05	0.000608	Cytoplasm	enzyme
Pdia6	1372.41	-0.71	1.05e-05	0.000608	Cytoplasm	enzyme
Arhgap27	76.928	1.202	1.1e-05	0.000634	Cytoplasm	other
Gch1	1014.54	-0.62	1.1e-05	0.000634	Cytoplasm	enzyme
Pdgfc	70.839	1.16	1.13e-05	0.000647	Extracellular Space	growth factor
Ddt	1435.84	-0.627	1.14e-05	0.000647	Cytoplasm	enzyme
Nckap1l	228.104	0.967	1.14e-05	0.000647	Plasma Membrane	other
Card11	32.097	1.861	1.18e-05	0.000663	Cytoplasm	kinase
Ces1f	3504.67	-0.791	1.18e-05	0.000663	Cytoplasm	enzyme
Cpn2	2768.31	-0.537	1.18e-05	0.000663	Extracellular Space	peptidase
Srgn	118.764	1.096	1.18e-05	0.000663	Cytoplasm	other
Ebp	723.857	-0.791	1.21e-05	0.000673	Cytoplasm	enzyme	SR 31747, DSP-0390
Hk3	87.052	1.052	1.22e-05	0.000679	Cytoplasm	kinase
Cyp2a5	6989.85	-0.929	1.23e-05	0.00068	Cytoplasm	enzyme
Cpt2	1450.07	-0.603	1.24e-05	0.000683	Cytoplasm	enzyme	perhexiline
Gab2	105.539	1.198	1.25e-05	0.000684	Cytoplasm	other
Itgb2	203.879	1.254	1.25e-05	0.000684	Plasma Membrane	transmembrane receptor
Mettl7a1	1957.97	-0.621	1.26e-05	0.00069	Cytoplasm	other
Aadat	682.527	-0.599	1.29e-05	0.000697	Cytoplasm	enzyme
Gnai1	103.949	1.336	1.29e-05	0.000697	Plasma Membrane	enzyme
Foxa2	345.957	-0.905	1.32e-05	0.000712	Nucleus	transcription regulator
Mreg	368.905	-0.729	1.33e-05	0.000712	Cytoplasm	other
Zfp704	344.418	0.796	1.33e-05	0.000712	Nucleus	other
Ces1b	415.458	-1.233	1.34e-05	0.000714	Cytoplasm	enzyme
F9	1972.04	-0.506	1.36e-05	0.000723	Extracellular Space	peptidase	emicizumab, F8, activated recombinant human factor VII, rivaroxaban
Scara3	36.267	1.601	1.43e-05	0.000761	Plasma Membrane	transmembrane receptor
Inpp5d	158.098	1.238	1.44e-05	0.000764	Cytoplasm	phosphatase	rosiptor
C8g	1514.99	-0.81	1.51e-05	0.000789	Extracellular Space	transporter
Sla	108.404	1.358	1.51e-05	0.000789	Plasma Membrane	other
Galnt6	38.597	1.786	1.52e-05	0.000795	Cytoplasm	enzyme
Fam228b	43.709	-1.85	1.54e-05	0.000799	Other	other
Tlcd2	610.551	-1.402	1.57e-05	0.000812	Plasma Membrane	other
Gcat	264.564	-0.841	1.58e-05	0.000818	Cytoplasm	enzyme
Pla2g7	128.387	1.166	1.59e-05	0.000818	Extracellular Space	enzyme	darapladib
Gstt3	256.368	-1.367	1.6e-05	0.000821	Other	enzyme
Ms4a7	45.264	1.838	1.64e-05	0.000838	Cytoplasm	other
Mgat4a	52.654	1.502	1.66e-05	0.000843	Cytoplasm	enzyme
Rhbdf1	119.574	1.003	1.66e-05	0.000843	Cytoplasm	other
Cyp4a14	14495.5	-0.835	1.67e-05	0.000843	Cytoplasm	enzyme
F7	422.713	-0.683	1.69e-05	0.000848	Plasma Membrane	peptidase	PCI-27483, nematode anticoagulant protein c2
Mug1	50032.7	-0.515	1.69e-05	0.000848	Extracellular Space	other
Abcb11	3221.3	-0.508	1.73e-05	0.000866	Plasma Membrane	transporter
Trhde	24.964	-3.295	1.74e-05	0.000866	Plasma Membrane	peptidase
Vtn	13400.6	-0.512	1.79e-05	0.000886	Extracellular Space	other
Manf	475.735	-0.824	1.81e-05	0.000888	Extracellular Space	other
Rdh7	6658.29	-0.724	1.81e-05	0.000888	Cytoplasm	enzyme
Upb1	2788.83	-0.608	1.81e-05	0.000888	Cytoplasm	enzyme
Mup10	1030.51	-1.015	1.84e-05	0.000902	Extracellular Space	other
Cfi	4753.66	-0.49	1.85e-05	0.000903	Extracellular Space	peptidase
Timd4	17.718	-2.754	1.96e-05	0.000952	Plasma Membrane	other
Alas2	745.819	-0.928	1.99e-05	0.000963	Cytoplasm	enzyme
Glul	17580.2	0.655	2.02e-05	0.000975	Cytoplasm	enzyme	manganese
Apoh	12878.9	-0.716	2.07e-05	0.000996	Extracellular Space	transporter
Serpinf2	3996.57	-0.632	2.08e-05	0.000996	Extracellular Space	other
Slc6a8	99.204	1.344	2.08e-05	0.000996	Cytoplasm	transporter	guanidinopropionic acid
Aldh6a1	5285.74	-0.636	2.1e-05	0.001	Cytoplasm	enzyme
Sdf2l1	112.73	-1.058	2.13e-05	0.00101	Cytoplasm	other
Nudt19	250.976	-0.761	2.15e-05	0.00102	Cytoplasm	enzyme
Ido2	272.153	-0.823	2.22e-05	0.00105	Cytoplasm	enzyme
Tnfrsf11a	69.234	1.101	2.23e-05	0.00105	Plasma Membrane	transmembrane receptor
Elmo1	86.378	1.716	2.38e-05	0.00112	Cytoplasm	other
Gjb1	3285.93	-0.641	2.48e-05	0.00116	Plasma Membrane	transporter
Lin7a	159.555	-1.086	2.48e-05	0.00116	Plasma Membrane	other
Mpeg1	2018.96	1.029	2.55e-05	0.00118	Cytoplasm	other	CFI-402257
Klf15	1049.96	-0.652	2.59e-05	0.0012	Nucleus	transcription regulator
Cnmd	9.702	-3.499	2.62e-05	0.0012	Extracellular Space	other
Gipc2	23.398	1.887	2.62e-05	0.0012	Cytoplasm	other
Pdgfrb	198.7	0.966	2.62e-05	0.0012	Plasma Membrane	kinase	midostaurin, filgrastim/imatinib, PDGF receptor tyrosine kinase inhibitor V, sorafenib/sulindac/sunitinib, cytarabine/idarubicin/midostaurin, imatinib/sunitinib, bevacizumab/sorafenib, axitinib, cytarabine/imatinib/methotrexate, tandutinib, pazopanib, 5-azacytidine/sorafenib, JI 101, dasatinib/nilotinib, dasatinib/erlotinib, telatinib, imatinib, imatinib/rituximab, becaplermin, afatinib/dasatinib…
F10	2684.17	-0.515	2.67e-05	0.00122	Extracellular Space	peptidase	aspirin/enoxaparin, heparin, rivaroxaban, RPR 120844, enoxaparin/warfarin, emicizumab, edoxaban, idraparinux, aspirin/rivaroxaban/ticlopidine, dalteparin, nematode anticoagulant protein c2, DPC 423, betrixaban, aspirin/rivaroxaban, tifacogin, activated recombinant human factor VII, F9, aspirin/clopidogrel/rivaroxaban, apixaban, fondaparinux, fondaparinux/warfarin, RPR 208566, enoxaparin, deligopa…
Slc7a8	90.661	1.004	2.69e-05	0.00123	Plasma Membrane	transporter
Akr1d1	1351.68	-1.296	2.72e-05	0.00124	Cytoplasm	enzyme	azelaic acid
Snord104	191.278	-1.01	2.79e-05	0.00127	Other	other
Tspan8	26.208	2.156	2.83e-05	0.00128	Plasma Membrane	other
Fabp5	108.351	1.342	2.93e-05	0.00132	Cytoplasm	transporter
Ces2a	630.271	-0.785	2.99e-05	0.00134	Cytoplasm	enzyme
Os9	1733.67	-0.462	3.02e-05	0.00136	Nucleus	other
Pea15a	206.884	0.761	3.04e-05	0.00136	Cytoplasm	transporter
Fcer1g	70.529	1.419	3.05e-05	0.00136	Plasma Membrane	transmembrane receptor
Pxmp2	767.091	-0.83	3.05e-05	0.00136	Cytoplasm	other
Sema3b	34.131	1.99	3.09e-05	0.00137	Extracellular Space	other
Rhpn2	147.58	1.045	3.1e-05	0.00137	Cytoplasm	other
Epcam	23.957	1.844	3.12e-05	0.00138	Plasma Membrane	other	monoclonal antibody 3622W94, tucotuzumab celmoleukin, catumaxomab, edrecolomab, M701, solitomab, vicinium, adecatumumab
Capg	71.875	1.363	3.2e-05	0.0014	Nucleus	other
Masp2	2312.51	-0.542	3.25e-05	0.00142	Extracellular Space	peptidase
Slc38a3	6686.59	-0.549	3.35e-05	0.00146	Plasma Membrane	transporter
Adamts2	111.83	0.947	3.36e-05	0.00146	Extracellular Space	peptidase
Arhgap25	102.457	1.349	3.36e-05	0.00146	Cytoplasm	other
Plod2	36.51	1.489	3.41e-05	0.00148	Cytoplasm	enzyme
Rab8b	166.046	0.849	3.43e-05	0.00148	Cytoplasm	enzyme
F2	12445.8	-0.498	3.5e-05	0.00151	Extracellular Space	peptidase	ximelagatran, argatroban, desirudin, aspirin/dabigatran etexilate, efegatran, enoxaparin, dabigatran, dabigatran etexilate, aspirin/eptifibatide/heparin, tinzaparin, bivalirudin, lepirudin, thrombin inhibitor, ulinastatin, heparin, aspirin/bivalirudin
Aldh8a1	2505.27	-0.631	3.51e-05	0.00151	Cytoplasm	enzyme
App	1052.01	0.527	3.52e-05	0.00151	Plasma Membrane	other	florbetaben F, aducanumab, flutemetamol, florbetapir F18, bapineuzumab
Adrb2	38.26	1.85	3.62e-05	0.00155	Plasma Membrane	G-protein coupled receptor	KUL 7211, ritodrine, fluticasone/salmeterol, corticosteroid/salmeterol, bedoradrine, bisoprolol, clenbuterol, formoterol/glycopyrrolate, epinephrine/lidocaine, nebivolol/valsartan, arformoterol, vilanterol, dobutamine, bisoprolol/hydrochlorothiazide, penbutolol, pindolol, indacaterol/mometasone furoate, guanethidine, latanoprost/timolol, salmeterol, dipivefrin, pirbuterol, guanadrel, hydrochlorot…
Fah	4101.41	-0.579	3.64e-05	0.00155	Cytoplasm	enzyme
Tmem119	11.643	3.09	3.67e-05	0.00156	Cytoplasm	other
Ambp	13986.8	-0.736	3.69e-05	0.00156	Extracellular Space	transporter
0610005C13Rik	1076.6	-0.749	3.7e-05	0.00156	Other	other
Calr	4751.17	-0.721	3.7e-05	0.00156	Cytoplasm	transcription regulator
Arhgap19	115.056	1.228	3.72e-05	0.00156	Cytoplasm	other
Gm36161	19.116	2.49	3.74e-05	0.00157	Other	other
Sorbs2	1046.51	0.62	3.84e-05	0.0016	Plasma Membrane	other
Haao	1859.17	-0.773	3.86e-05	0.00161	Cytoplasm	enzyme
Serpinb6a	235.445	0.995	4.07e-05	0.00169	Cytoplasm	other
Cd180	39.653	1.457	4.13e-05	0.00171	Plasma Membrane	other
Enc1	153.314	0.954	4.13e-05	0.00171	Nucleus	peptidase
Tpd52	260.412	0.661	4.18e-05	0.00172	Cytoplasm	other
Gphn	853.977	-0.606	4.24e-05	0.00174	Plasma Membrane	enzyme
Agxt	1136.24	-0.658	4.26e-05	0.00175	Cytoplasm	enzyme
Hdac9	45.065	1.372	4.29e-05	0.00175	Nucleus	transcription regulator	tributyrin, belinostat, pyroxamide
Wipf3	198.048	0.804	4.34e-05	0.00177	Plasma Membrane	other
Pkm	450.878	0.853	4.4e-05	0.00179	Cytoplasm	kinase	CAP-232, TP-1454
Icam1	201.403	0.798	4.42e-05	0.00179	Plasma Membrane	transmembrane receptor	tyroserleutide, BI-505
Slc15a3	145.052	1.016	4.42e-05	0.00179	Cytoplasm	transporter
Nudt18	167.861	0.874	4.53e-05	0.00183	Cytoplasm	enzyme
Snx5	727.416	0.697	4.65e-05	0.00187	Cytoplasm	transporter
Cblb	247.791	1.078	4.66e-05	0.00187	Nucleus	enzyme	NX-1607
Dcn	2498.17	0.702	4.7e-05	0.00188	Extracellular Space	other
Gpr65	33.458	1.427	4.75e-05	0.0019	Plasma Membrane	G-protein coupled receptor
Tpm1	426.14	0.745	4.78e-05	0.0019	Plasma Membrane	other
Ugt3a2	3225.32	-0.607	4.82e-05	0.00191	Cytoplasm	enzyme
Evl	87.056	1.132	5.05e-05	0.002	Plasma Membrane	other
H2-Q10	12078.6	-0.725	5.07e-05	0.002	Plasma Membrane	other	tebentafusp
S100a11	27.102	1.74	5.08e-05	0.002	Cytoplasm	other
Mbl2	2149.36	-0.971	5.22e-05	0.00205	Extracellular Space	other
Pcdh9	28.504	1.939	5.28e-05	0.00207	Plasma Membrane	other
Amdhd1	1003.8	-0.719	5.3e-05	0.00207	Cytoplasm	enzyme
Cystm1	48.441	1.224	5.34e-05	0.00208	Cytoplasm	other
Ccdc3	59.8	1.124	5.47e-05	0.00212	Cytoplasm	other
Sparcl1	158.777	1.046	5.49e-05	0.00213	Extracellular Space	other
Cmbl	1223.94	-0.829	5.56e-05	0.00215	Cytoplasm	enzyme
Ms4a6c	83.188	1.224	5.57e-05	0.00215	Cytoplasm	other
Ddi2	3661.96	-0.535	5.63e-05	0.00217	Plasma Membrane	transporter
Serpind1	3343.76	-0.676	5.66e-05	0.00217	Extracellular Space	other	glucuronyl glucosamine glycan sulfate, ardeparin
Abr	171.566	1.155	5.69e-05	0.00217	Cytoplasm	other
Car5a	342.022	-1.11	5.69e-05	0.00217	Cytoplasm	enzyme	hydrochlorothiazide, trichloromethiazide, sulfacetamide, benzthiazide, topiramate, chlorothiazide, chlorthalidone, acetazolamide, methazolamide
Abhd14b	1294.6	-0.456	5.75e-05	0.00219	Cytoplasm	enzyme
Cd207	42.567	1.508	5.75e-05	0.00219	Plasma Membrane	other
Elf4	63.942	1.342	5.82e-05	0.00221	Nucleus	transcription regulator
Gm21188	24.872	1.807	5.87e-05	0.00221	Other	other
Sox4	177.71	0.885	5.87e-05	0.00221	Nucleus	transcription regulator
Tgfa	273.987	0.7	5.96e-05	0.00224	Extracellular Space	growth factor
Slc46a3	257.888	-1.09	6.07e-05	0.00228	Extracellular Space	transporter
Pm20d1	673.013	-0.628	6.18e-05	0.00231	Cytoplasm	peptidase
Kctd12	357.297	0.707	6.22e-05	0.00232	Plasma Membrane	ion channel
Lilrb4a	206.485	1.152	6.25e-05	0.00233	Plasma Membrane	other	IO-202, NGM831
Rhoc	140.407	1.035	6.27e-05	0.00233	Plasma Membrane	enzyme
Mmp7	10.639	3.167	6.29e-05	0.00233	Extracellular Space	peptidase	marimastat
Cyp3a11	12889.8	0.864	6.37e-05	0.00235	Cytoplasm	enzyme
Serpine1	559.516	3.05	6.44e-05	0.00238	Extracellular Space	other	drotrecogin alfa, TM5614, ACT001
Mup12	940.993	-4.458	6.57e-05	0.00241	Extracellular Space	other
Ugt1a6a	1220.4	-0.548	6.58e-05	0.00241	Cytoplasm	enzyme
Ero1b	489.651	-0.668	6.62e-05	0.00242	Cytoplasm	enzyme
Scube1	40.395	2.015	6.62e-05	0.00242	Plasma Membrane	transmembrane receptor
Ccn2	141.03	1.023	6.66e-05	0.00243	Extracellular Space	growth factor	pamrevlumab
Tfpi2	315.143	-0.688	6.77e-05	0.00246	Extracellular Space	other
Dnajc3	2739.89	-0.544	6.84e-05	0.00248	Cytoplasm	other
Hey1	16.142	2.375	6.88e-05	0.00248	Nucleus	transcription regulator
Tbc1d24	334.137	0.933	6.88e-05	0.00248	Cytoplasm	other
Myh9	4334.47	0.512	7.07e-05	0.00254	Cytoplasm	enzyme
Syk	196.907	0.956	7.1e-05	0.00255	Cytoplasm	kinase	staurosporine, BAY 61-3606, OXSI-2, cevidoplenib, cerdulatinib, fostamatinib, sovleplenib, GSK2646264, R-348, entospletinib, lanraplenib, mivavotinib, tamatinib
Cftr	13.036	2.533	7.27e-05	0.0026	Plasma Membrane	ion channel	ivacaftor/tezacaftor, tezacaftor, lumacaftor, elexacaftor, elexacaftor/ivacaftor/tezacaftor, ivacaftor/lumacaftor, CFTR modulator, crofelemer, ivacaftor
Blmh	405.66	-0.681	7.41e-05	0.00265	Cytoplasm	peptidase
Atp6v0d2	62.07	1.151	7.45e-05	0.00266	Cytoplasm	transporter
Ubn2	676.09	0.592	7.49e-05	0.00266	Nucleus	other
Gcdh	5220.95	-0.69	7.62e-05	0.0027	Cytoplasm	enzyme
Slc8a1	88.689	1.15	7.64e-05	0.00271	Plasma Membrane	transporter	icosapent
Afm	958.319	-0.765	7.78e-05	0.00275	Extracellular Space	transporter
Mtarc1	2091.92	-0.536	7.83e-05	0.00276	Cytoplasm	enzyme
Fermt3	92.546	0.941	7.84e-05	0.00276	Cytoplasm	enzyme
Plek	177.496	0.972	7.88e-05	0.00276	Cytoplasm	other
Fgr	48.866	1.954	7.96e-05	0.00279	Nucleus	kinase	cetuximab/irinotecan/vemurafenib, rebastinib, staurosporine, binimetinib/vemurafenib, cetuximab/vemurafenib, irinotecan/panitumumab/vemurafenib, cobimetinib/vemurafenib, trametinib/vemurafenib, dabrafenib/trametinib/vemurafenib, vemurafenib, TL02-59, crizotinib/vemurafenib, ipilimumab/vemurafenib, atezolizumab/cobimetinib/vemurafenib
Slc37a2	67.018	1.364	8.01e-05	0.0028	Cytoplasm	transporter
Agmat	735.163	-0.597	8.03e-05	0.0028	Cytoplasm	enzyme
Casp4	68.899	1.136	8.17e-05	0.00283	Cytoplasm	peptidase
Ppp1r9b	144.047	0.81	8.17e-05	0.00283	Cytoplasm	enzyme
Slc22a30	1264.68	-0.571	8.2e-05	0.00284	Plasma Membrane	transporter
Rasgef1b	274.683	0.694	8.24e-05	0.00284	Other	other
4732465J04Rik	148.243	-0.725	8.3e-05	0.00286	Other	other
Txndc15	644.132	-0.583	8.44e-05	0.0029	Extracellular Space	enzyme
Arhgap22	22.834	2.185	8.45e-05	0.0029	Cytoplasm	other
Sel1l	1930.39	-0.558	8.52e-05	0.00291	Cytoplasm	other
Retsat	7545.45	-0.69	8.53e-05	0.00291	Cytoplasm	enzyme
Ezr	96.412	1.135	8.7e-05	0.00296	Plasma Membrane	other
Mug2	6418.66	-0.496	8.73e-05	0.00297	Extracellular Space	other
Klf6	554.947	1.227	8.94e-05	0.00303	Nucleus	transcription regulator
Mmp27	26.643	1.864	9.23e-05	0.00312	Cytoplasm	peptidase	marimastat
Lamc2	19.485	3.057	9.45e-05	0.00319	Extracellular Space	other
Hibadh	2183.57	-0.628	9.79e-05	0.0033	Cytoplasm	enzyme
Mup22	97089.7	-1.108	9.84e-05	0.00331	Extracellular Space	other
Fxyd5	54.535	1.239	9.87e-05	0.00331	Plasma Membrane	ion channel
Cd302	1643.46	-0.626	9.92e-05	0.00332	Plasma Membrane	transmembrane receptor
Gm13775	338.593	-1.328	0.000101	0.00337	Other	other
Pbld2	1192.46	-0.911	0.000101	0.00337	Cytoplasm	other
Kmt5a	279.088	0.746	0.000103	0.00341	Nucleus	enzyme
Tnfrsf19	127.269	0.824	0.000103	0.00341	Plasma Membrane	transmembrane receptor
Zkscan7	231.922	-0.772	0.000103	0.00341	Nucleus	transcription regulator
Mab21l3	9.85	3.663	0.000104	0.00342	Other	other
H2bc4	1053.46	-0.481	0.000105	0.00345	Nucleus	other
Fgb	28581.1	-0.766	0.000106	0.00346	Extracellular Space	other	F2
F13b	1907.86	-0.566	0.000107	0.0035	Extracellular Space	enzyme
Tmem86b	96.762	-0.87	0.000108	0.00352	Cytoplasm	enzyme
Tgfbi	786.849	0.623	0.000111	0.00362	Extracellular Space	other
Dmgdh	4340.77	-0.868	0.000114	0.00369	Cytoplasm	enzyme
Il10ra	97.003	1.103	0.000114	0.00369	Plasma Membrane	transmembrane receptor
Gm20559	158.437	1.085	0.000114	0.0037	Other	other
Lama5	94.011	1.272	0.000116	0.00374	Extracellular Space	other
Sik1	142.473	0.787	0.000116	0.00375	Cytoplasm	kinase
Adam8	49.301	1.836	0.000117	0.00375	Plasma Membrane	peptidase
Aqp7	23.191	1.698	0.000118	0.00378	Plasma Membrane	transporter
Hgfac	1343.13	-0.724	0.000118	0.00378	Extracellular Space	peptidase
Adgb	60.842	1.18	0.000119	0.00379	Cytoplasm	other
Adgrl1	94.029	1.325	0.000119	0.00379	Plasma Membrane	G-protein coupled receptor
Ildr2	662.439	-0.816	0.000119	0.00379	Plasma Membrane	other	bapotulimab
Arhgdia	411.564	0.957	0.00012	0.00379	Cytoplasm	other
Elovl7	30.066	1.837	0.00012	0.00379	Cytoplasm	enzyme
Kif5c	8.745	3.758	0.00012	0.00379	Cytoplasm	enzyme
Fgl2	111.325	1.048	0.000121	0.00381	Extracellular Space	peptidase
Pop5	133.011	-0.773	0.000122	0.00383	Nucleus	enzyme
Slamf8	21.363	1.803	0.000122	0.00383	Extracellular Space	other
Otud7b	571.977	0.603	0.000123	0.00385	Cytoplasm	peptidase
Ctps2	172.634	0.761	0.000123	0.00386	Cytoplasm	enzyme
Sh3pxd2b	111.153	1.22	0.000124	0.00387	Cytoplasm	other
Aadac	2282.08	-0.786	0.000125	0.00388	Cytoplasm	enzyme
Ces3a	14149.7	-0.54	0.000127	0.00396	Cytoplasm	enzyme
Albfm1	339.703	-0.74	0.000129	0.004	Other	other
Tcp1	1285.44	-0.538	0.000132	0.00408	Cytoplasm	other
Chmp4c	75.204	1.067	0.000133	0.0041	Cytoplasm	other
Cyp2e1	77669.9	-0.754	0.000134	0.00413	Cytoplasm	enzyme
Mup3	23306.4	-1.808	0.000134	0.00413	Extracellular Space	other
Btg2	319.775	0.654	0.000136	0.00416	Nucleus	transcription regulator
Asl	2781.16	-0.716	0.000138	0.00421	Cytoplasm	enzyme
Phyhd1	444.941	-0.611	0.00014	0.00429	Cytoplasm	enzyme
Cd38	187.79	0.663	0.000141	0.0043	Plasma Membrane	enzyme	XmAb18968, GEN3014, CM-313, TAK-573, SG301, anti-CD38 monoclonal antibody, Y150, bortezomib/daratumumab/dexamethasone/lenalidomide, daratumumab/dexamethasone/pomalidomide, isatuximab, daratumumab, felzartamab, bortezomib/daratumumab/dexamethasone, SAR442257, SAR442085, mezagitamab, STI-6129, anti-CD38 antibody, KP1237, daratumumab/dexamethasone/lenalidomide, CD38-targeting agent, dexamethasone/is…
Qdpr	1301.91	-0.734	0.000141	0.0043	Cytoplasm	enzyme
Osbpl3	475.352	1.045	0.000142	0.00431	Plasma Membrane	transporter
Bhlhe40	1017.95	0.963	0.000144	0.00435	Nucleus	transcription regulator
Pak1	58.074	1.444	0.000144	0.00435	Cytoplasm	kinase	FRAX355, FRAX-597, K-252, FRAX-1036, FRAX486, FRAX120
Mup1	1643.59	-3.461	0.000145	0.00437	Extracellular Space	other
Pyroxd2	238.253	0.703	0.000146	0.00439	Cytoplasm	other
Midn	249.927	0.812	0.000148	0.00444	Nucleus	other
Phldb1	114.602	0.971	0.00015	0.0045	Cytoplasm	other
Fga	30907.3	-0.746	0.000151	0.00452	Extracellular Space	other	F2
Kifc3	159.398	0.816	0.000152	0.00453	Cytoplasm	enzyme
Akr1c14	3956.81	-0.765	0.000153	0.00455	Cytoplasm	enzyme
Hagh	1557.25	-0.651	0.000153	0.00455	Cytoplasm	enzyme
Ftcd	2172	-0.566	0.000154	0.00456	Cytoplasm	enzyme
Tm7sf2	267.214	-1.203	0.000155	0.00459	Cytoplasm	enzyme
Cd300c2	58.946	1.347	0.000156	0.00459	Plasma Membrane	transmembrane receptor
Cxadr	1314.03	0.573	0.000156	0.00459	Plasma Membrane	transmembrane receptor
Hsd3b3	2000	-0.611	0.000157	0.00461	Cytoplasm	enzyme	trilostane, androstenedione
Zfp810	97.161	0.854	0.000158	0.00463	Other	other
Tcaim	254.839	-0.65	0.000158	0.00464	Cytoplasm	other
Mmp2	46.468	1.392	0.00016	0.00469	Extracellular Space	peptidase	prinomastat, rebimastat, chlorotoxin, marimastat, MMP2 MMP9 inhibitor, 131I-chlorotoxin
Adgre1	318.969	0.715	0.000162	0.00472	Plasma Membrane	G-protein coupled receptor
Cyrib	242.26	0.69	0.000162	0.00472	Extracellular Space	other
Plekha1	371.017	0.732	0.000163	0.00474	Cytoplasm	other
Cdkn2c	53.962	1.435	0.000168	0.00487	Nucleus	transcription regulator
Aldh7a1	4348.9	-0.654	0.000171	0.00495	Cytoplasm	enzyme
Aoah	40.004	1.444	0.000171	0.00495	Extracellular Space	enzyme
Cox5b	1129.99	-0.586	0.000173	0.00498	Cytoplasm	other
Klkb1	2835.59	-0.598	0.000173	0.00499	Extracellular Space	peptidase	ecallantide, avoralstat, sebetralstat, berotralstat, aprotinin
Agt	3305.22	-0.619	0.000174	0.00501	Extracellular Space	growth factor	hydrochlorothiazide/telmisartan, azilsartan, aspirin/dipyridamole/telmisartan, telmisartan, amlodipine/telmisartan
Prkci	286.859	0.704	0.000175	0.00503	Cytoplasm	kinase	PKC-iota pseudosubstrate peptide inhibitor, ingenol mebutate, myristoylated PKC-zeta pseudosubstrate peptide inhibitor, CRT0066854
Plat	32.87	1.411	0.000176	0.00503	Extracellular Space	peptidase	6-aminocaproic acid
Cfap44	11.538	5.371	0.000177	0.00503	Extracellular Space	peptidase
Myo9a	429.345	1.18	0.000177	0.00503	Cytoplasm	enzyme
Prpf8	2918.74	-0.439	0.000177	0.00503	Nucleus	other
Slc31a1	1312.09	-0.565	0.000177	0.00503	Plasma Membrane	transporter
BC024139	44.673	-1.377	0.000178	0.00505	Nucleus	transcription regulator
Cyp2c39	48.208	-1.513	0.000179	0.00507	Cytoplasm	enzyme
Tmsb10	83.973	1.131	0.000179	0.00507	Cytoplasm	other
Cd9	197.015	0.911	0.00018	0.00509	Plasma Membrane	other	KBA1412
Tbc1d31	129.426	0.77	0.000181	0.00509	Cytoplasm	other
Lpcat2	50.119	1.152	0.000181	0.0051	Cytoplasm	enzyme
Myo5a	105.398	1.561	0.000182	0.0051	Cytoplasm	enzyme
Kng1	15748.5	-0.47	0.000183	0.0051	Extracellular Space	other
Serpinc1	10426.8	-0.463	0.000183	0.0051	Extracellular Space	enzyme	aspirin/eptifibatide/heparin, dalteparin, glucuronyl glucosamine glycan sulfate, aspirin/enoxaparin, SR-123781A, heparin, ardeparin, low molecular weight heparin, fondaparinux, fondaparinux/warfarin, nadroparin, semuloparin, enoxaparin, enoxaparin/warfarin
Tpm4	345.586	0.716	0.000186	0.00519	Cytoplasm	other
Tbccd1	192.652	-0.736	0.000191	0.00531	Cytoplasm	other
Dnajc28	143.207	-0.955	0.000193	0.00534	Other	other
Fcgr1	58.318	1.126	0.000195	0.00539	Plasma Membrane	transmembrane receptor	IgG
Plekhm2	188.793	0.82	0.000195	0.00539	Extracellular Space	other
Pkib	59.892	1.131	0.000196	0.00539	Other	other
Rb1	156.053	0.973	0.000196	0.00539	Nucleus	transcription regulator
Sat1	781.686	0.64	0.000196	0.00539	Cytoplasm	enzyme
Dpy19l3	91.688	-1.326	0.000197	0.00541	Other	other
Myadm	230.827	0.72	0.000197	0.00541	Nucleus	other
Gpnmb	307.233	2.842	0.000201	0.0055	Plasma Membrane	enzyme	glembatumumab, glembatumumab vedotin
2010003K11Rik	378.017	1.047	0.000202	0.0055	Other	other
Ireb2	1412.85	-0.449	0.000202	0.00551	Cytoplasm	translation regulator
I830077J02Rik	25.551	1.741	0.000203	0.00551	Other	transporter
Cyp2c54	995.246	-1.968	0.000206	0.00558	Cytoplasm	enzyme
Plg	16238.8	-0.539	0.000207	0.0056	Extracellular Space	peptidase	reteplase, PLAT, 6-aminocaproic acid, tenecteplase, aprotinin, tranexamic acid
Slc10a5	715.606	-0.585	0.000209	0.00565	Other	other
Actn1	355.298	0.542	0.00021	0.00565	Cytoplasm	other
Ugt1a1	4549.02	-0.715	0.00021	0.00565	Cytoplasm	enzyme
Snora3	44.038	-1.199	0.000212	0.0057	Other	other
C730002L08Rik	44.526	-1.43	0.000213	0.00572	Other	other
Pecr	893.705	-0.906	0.000214	0.00573	Cytoplasm	enzyme
Plxdc2	45.328	1.275	0.000216	0.00579	Extracellular Space	other
2810459M11Rik	436.044	-0.634	0.000218	0.00581	Other	other
Gstz1	5066.08	-0.626	0.000218	0.00581	Cytoplasm	enzyme
Niban1	163.217	0.934	0.000221	0.00588	Cytoplasm	other
Ivd	1287.19	-0.587	0.000222	0.00588	Cytoplasm	enzyme
Spon1	23.931	1.79	0.000222	0.00588	Extracellular Space	other
Sco2	432.958	-0.745	0.000224	0.00592	Cytoplasm	enzyme
Slc22a5	457.554	-0.519	0.000224	0.00592	Plasma Membrane	transporter
Rab7b	54.194	1.669	0.000226	0.00596	Cytoplasm	peptidase
Cyp3a13	1510.5	-0.699	0.000229	0.00602	Cytoplasm	enzyme
Syt12	49.57	1.584	0.000229	0.00602	Plasma Membrane	transporter
Rbbp9	209.024	-0.653	0.000231	0.00607	Nucleus	other
Col12a1	92.974	1.338	0.000232	0.00607	Extracellular Space	other	collagenase
Fgg	21175.8	-0.714	0.000233	0.00608	Extracellular Space	other	F2
Mccc2	710.557	-0.558	0.000235	0.00612	Cytoplasm	enzyme
Sned1	123.022	-0.972	0.000235	0.00612	Plasma Membrane	other
Ms4a6b	64.096	1.392	0.000238	0.0062	Cytoplasm	other
Ttc39b	477.19	-0.637	0.000241	0.00627	Other	other
Slc3a1	485.939	-0.732	0.000242	0.00628	Plasma Membrane	transporter
Proc	3316.06	-0.535	0.000247	0.0064	Extracellular Space	peptidase	argatroban
Ccdc117	350.349	-0.629	0.000248	0.00641	Other	other
Pde4b	156.017	0.84	0.00025	0.00644	Cytoplasm	enzyme	caffeine, pentoxifylline, arofylline, tetomilast, tolbutamide, anagrelide, apremilast, theophylline, milrinone, cilomilast, roflumilast, ketotifen, L-826,141, L 869298, enprofylline, ibudilast, papaverine, dyphylline, dipyridamole, caffeine/ergotamine
Pipox	1559.17	-0.779	0.000253	0.00652	Cytoplasm	enzyme
Tgfbr2	471.499	0.761	0.000255	0.00655	Plasma Membrane	kinase	SM1-71, IMC-TR1
Abcb6	644.617	-0.52	0.000258	0.00661	Cytoplasm	transporter
Mvp	977.368	0.689	0.000258	0.00661	Nucleus	other
Gchfr	337.448	-0.858	0.00026	0.00664	Cytoplasm	other
Ucp2	215.897	0.718	0.000261	0.00667	Cytoplasm	transporter
Aspdh	373.712	-0.579	0.000267	0.0068	Other	other
Ubb-ps	13.515	4.295	0.000268	0.00681	Other	other
Etfrf1	461.384	-0.707	0.000269	0.00684	Cytoplasm	other
Gm13773	45.229	-1.588	0.000275	0.00697	Other	other
Susd4	210.07	-1.03	0.000276	0.00697	Other	other
Ckb	50.646	1.074	0.000276	0.00698	Cytoplasm	kinase
Cps1	37746.8	-0.528	0.000279	0.00702	Cytoplasm	enzyme	N-carbamyl-L-glutamate
Dpt	83.058	1.234	0.000281	0.00706	Extracellular Space	other
Gm4951	1211.3	-0.581	0.000282	0.00709	Other	other
Niban2	96.775	0.925	0.000283	0.00711	Cytoplasm	transcription regulator
H2-DMa	35.267	1.468	0.000285	0.00713	Plasma Membrane	transmembrane receptor
Tead1	249.88	0.877	0.000285	0.00713	Nucleus	transcription regulator
Cyp2d26	6078.91	-0.678	0.000288	0.00718	Cytoplasm	enzyme
Dnajb11	677.448	-0.559	0.00029	0.00723	Cytoplasm	other
Wfdc17	106.215	0.93	0.000293	0.00729	Other	other
Iah1	472.788	-0.6	0.000294	0.00729	Cytoplasm	other
Iqgap1	598.55	0.792	0.000294	0.0073	Cytoplasm	other
Specc1	84.536	1.144	0.000299	0.0074	Nucleus	other
Bnip5	11.919	3.335	0.0003	0.0074	Other	other
Igfbp7	865.207	0.653	0.0003	0.0074	Extracellular Space	transporter
Syt3	38.648	-1.319	0.000303	0.00747	Cytoplasm	transporter
Ttc36	1991.55	-0.649	0.000307	0.00755	Other	other
Epdr1	18.696	2.542	0.000309	0.00759	Nucleus	other
Selenbp1	1861.14	-0.706	0.000314	0.0077	Cytoplasm	enzyme
Upp2	3434.56	-0.962	0.000317	0.00774	Cytoplasm	enzyme
Cyp2c40	20.746	-2.707	0.000319	0.00778	Cytoplasm	enzyme
Arl4c	64.73	0.951	0.000323	0.00788	Nucleus	enzyme
Gpx1	13657.5	-0.491	0.000325	0.0079	Cytoplasm	enzyme
Vat1	277.012	0.708	0.000325	0.0079	Plasma Membrane	transporter
Amfr	3021.17	-0.47	0.000335	0.00812	Plasma Membrane	transmembrane receptor
Csf2rb2	68.883	1.194	0.000335	0.00812	Plasma Membrane	transmembrane receptor	rituximab/sargramostim, EPO/sargramostim, sargramostim
Laptm5	227.054	0.942	0.000336	0.00812	Plasma Membrane	other
Mat1a	39587.4	-0.565	0.000338	0.00816	Cytoplasm	enzyme
Flot1	274.649	0.603	0.000349	0.00841	Plasma Membrane	other
Gpr137b-ps	62.308	1.365	0.00035	0.00841	Other	other
Tubb6	93.719	1.144	0.00035	0.00841	Cytoplasm	other
Map4k4	300.951	0.719	0.000357	0.00857	Cytoplasm	kinase	PF-06260933, GNE-495, NCB-0846
Slc10a1	2966.29	-0.743	0.000361	0.00863	Plasma Membrane	transporter	Myrcludex B
Ahnak	1945.05	0.522	0.000362	0.00863	Nucleus	other
Hsd17b10	1710.57	-0.656	0.000362	0.00863	Cytoplasm	enzyme
Tln1	1905.16	0.524	0.000362	0.00863	Plasma Membrane	other
Chst11	25.336	1.657	0.000363	0.00863	Cytoplasm	enzyme
Cxcl14	19.668	2.061	0.000364	0.00863	Extracellular Space	cytokine
Mthfd1	1969.03	-0.569	0.000364	0.00863	Cytoplasm	enzyme
Tmem25	132.483	-0.754	0.000364	0.00863	Extracellular Space	other
Bhmt	57521.7	-1.012	0.000365	0.00865	Cytoplasm	enzyme
Tmem268	107.005	1.064	0.000368	0.00869	Cytoplasm	other
Edem1	1505.19	-0.457	0.00037	0.00872	Cytoplasm	enzyme
Gm4756	760.728	-0.711	0.00037	0.00872	Other	other
Tes	59.503	1.22	0.000372	0.00876	Plasma Membrane	other
Mtcl1	11.678	2.245	0.000379	0.00889	Cytoplasm	other
Chid1	241.998	-0.69	0.00038	0.0089	Extracellular Space	other
Kctd15	73.058	-1.286	0.00038	0.0089	Nucleus	ion channel
1810008I18Rik	211.024	-0.604	0.000388	0.00906	Other	other
Slc2a9	433.912	-0.562	0.000389	0.00907	Plasma Membrane	transporter
Mmd	1604.35	-0.637	0.000393	0.00914	Plasma Membrane	kinase
Sntg1	55.584	1.19	0.000394	0.00917	Nucleus	other
Sox6	273.678	-0.585	0.000399	0.00926	Nucleus	transcription regulator
Ugt2b1	2570.68	-0.795	0.000399	0.00926	Cytoplasm	enzyme
Suox	1062.17	-0.635	0.0004	0.00926	Cytoplasm	enzyme
Clec2d	2024.21	-0.73	0.000408	0.00943	Plasma Membrane	transmembrane receptor
Cd300ld3	27.659	1.501	0.000409	0.00944	Plasma Membrane	other
Acot1	564.073	-1.035	0.000411	0.00945	Cytoplasm	enzyme
Plekho2	132.184	0.853	0.000411	0.00945	Cytoplasm	other
Mlkl	124.547	1.035	0.000413	0.00948	Cytoplasm	kinase
Mup-ps14	8.697	-2.971	0.000421	0.00966	Other	other
Hic1	50.975	1.055	0.000423	0.00969	Nucleus	transcription regulator
Scn1b	34.956	1.395	0.00043	0.00984	Plasma Membrane	ion channel	procaine, riluzole, articaine/epinephrine, prilocaine, lidocaine/prilocaine, penicillin G/procaine, articaine, epinephrine/lidocaine, lidocaine, fosphenytoin, zonisamide, phenytoin, epinephrine/prilocaine
Cygb	135.695	0.832	0.000431	0.00984	Cytoplasm	transporter
Cd14	37.33	1.353	0.000435	0.00992	Plasma Membrane	transmembrane receptor
Dalrd3	232.386	-0.564	0.000435	0.00992	Other	other
Chchd10	4214.93	-0.469	0.000437	0.00994	Cytoplasm	other
Dmpk	251.93	0.82	0.00044	0.01	Cytoplasm	kinase
1700001L05Rik	97.258	-0.983	0.000442	0.01	Other	other
Spats2l	40.736	1.446	0.000442	0.01	Nucleus	other
Alb	371548	-0.679	0.000443	0.01	Extracellular Space	transporter	gadofosveset trisodium, aldoxorubicin, GSK3128349, platinum, HPN328, NM21-1480
Mdh1	3003.46	-0.625	0.000448	0.0101	Cytoplasm	enzyme
Crim1	387.487	0.582	0.000452	0.0102	Extracellular Space	kinase
Trem2	41.879	1.574	0.000452	0.0102	Plasma Membrane	transmembrane receptor	anti-TREM2 antibody
Glo1	2546.67	-0.614	0.000456	0.0102	Cytoplasm	enzyme
Asns	25.896	-2.073	0.000458	0.0103	Cytoplasm	enzyme
Mmut	1984.96	-0.485	0.000458	0.0103	Cytoplasm	enzyme	hydroxocobalamin, cyanocobalamin
Kyat1	505.528	-0.56	0.000471	0.0105	Cytoplasm	enzyme
Hsd3b7	3338.71	-0.52	0.000473	0.0106	Cytoplasm	enzyme
Fam47e	83.635	-1.195	0.000475	0.0106	Cytoplasm	other
Glyat	2180.44	-0.46	0.000477	0.0106	Cytoplasm	enzyme
4930481A15Rik	31.547	-1.293	0.000479	0.0106	Cytoplasm	enzyme
C77080	442.94	0.727	0.00048	0.0106	Other	other
Clec12a	136.297	1.018	0.000482	0.0107	Plasma Membrane	other	DCLL9718S
Igsf6	96.812	1.044	0.000483	0.0107	Plasma Membrane	transmembrane receptor
Dpys	3020.95	-0.629	0.000485	0.0107	Cytoplasm	enzyme
Tubb2b	15.164	2.87	0.000488	0.0108	Cytoplasm	other
Msn	433.779	0.607	0.000492	0.0108	Plasma Membrane	other
Car1	35.017	-1.49	0.000493	0.0109	Cytoplasm	enzyme	benzthiazide, ethoxyzolamide, brimonidine/brinzolamide, dorzolamide, diazoxide, dichlorphenamide, methazolamide, hydrochlorothiazide, sulfacetamide, dorzolamide/timolol, brinzolamide, topiramate, chlorothiazide/reserpine, chlorothiazide, chlorthalidone, acetazolamide, quinethazone, trichloromethiazide
Ldhd	1173.23	-0.589	0.000494	0.0109	Cytoplasm	enzyme
Clec1b	229.976	0.663	0.000496	0.0109	Plasma Membrane	transmembrane receptor
Plk2	210.753	0.702	0.000501	0.011	Nucleus	kinase	PLK2 inhibitor 37
Pon1	6237.96	-0.639	0.000501	0.011	Extracellular Space	phosphatase
Marcks	244.437	0.692	0.000514	0.0112	Plasma Membrane	other
Apon	1658.43	-0.652	0.000518	0.0113	Other	other
Nudt7	2458.12	-0.715	0.000518	0.0113	Cytoplasm	enzyme
Myo9b	887.387	0.742	0.000522	0.0114	Cytoplasm	enzyme
Sult1d1	1388.94	-0.954	0.000528	0.0115	Cytoplasm	enzyme
Mgam	2513.1	-0.58	0.000537	0.0116	Plasma Membrane	enzyme	celgosivir, voglibose, acarbose/orlistat, acarbose, miglitol
Tfr2	2631.37	-0.473	0.000538	0.0116	Plasma Membrane	transporter
Trp53inp1	1642.11	-0.812	0.000538	0.0116	Nucleus	other
Asgr2	859.702	-0.502	0.00054	0.0117	Plasma Membrane	transmembrane receptor
Abcg3	98.44	0.95	0.000546	0.0118	Plasma Membrane	transporter
Alcam	830.697	0.544	0.000547	0.0118	Plasma Membrane	other	praluzatamab ravtansine
Ptpn4	296.87	0.584	0.000555	0.0119	Cytoplasm	phosphatase
Prdm2	374.866	-0.514	0.000557	0.012	Nucleus	transcription regulator
Armcx4	50.393	1.141	0.000559	0.012	Other	other
Amacr	1019.48	-0.524	0.000562	0.012	Cytoplasm	enzyme
Grip1	22.695	1.798	0.000564	0.0121	Plasma Membrane	transcription regulator
Rap1gap2	27.386	2.005	0.000564	0.0121	Cytoplasm	other
Mfsd4b1	359.116	-0.809	0.000571	0.0122	Other	peptidase
Ndufb10	617.136	-0.547	0.000573	0.0122	Cytoplasm	enzyme
Pld3	246.362	0.669	0.000574	0.0122	Cytoplasm	enzyme
Dennd5a	598.397	0.537	0.000579	0.0123	Cytoplasm	other
Igfbp5	96.107	0.828	0.000581	0.0123	Extracellular Space	other
Ghr	5866.1	-0.618	0.000582	0.0123	Plasma Membrane	transmembrane receptor	cimderlirsen, GH1, somapacitan, prednisone/somatotropin, somatrem, pegvisomant, somatrogon, lonapegsomatropin
Cyp1b1	40.188	1.266	0.000584	0.0123	Cytoplasm	enzyme
Adamts1	401.719	0.717	0.000585	0.0123	Extracellular Space	peptidase
Mmp13	39.734	1.674	0.000586	0.0124	Extracellular Space	peptidase	prinomastat, marimastat
Sdc3	604.189	0.821	0.000589	0.0124	Plasma Membrane	other
Mme	559.725	-0.619	0.000594	0.0125	Plasma Membrane	peptidase	sacubitril, LBQ657, sacubitril/valsartan, gemopatrilat, neprilysin inhibitor
Sort1	250.433	0.734	0.000598	0.0126	Plasma Membrane	G-protein coupled receptor	TH1902
0610031O16Rik	264.418	-0.872	0.000599	0.0126	Other	other
Runx1	48.871	1.348	0.000608	0.0127	Nucleus	transcription regulator
Cisd1	736.343	-0.535	0.000613	0.0128	Cytoplasm	enzyme
Ces2e	1455.38	-0.799	0.000617	0.0129	Other	enzyme
Rdx	2532.62	-0.389	0.000619	0.0129	Cytoplasm	other
Ggta1	94.737	0.931	0.000623	0.013	Cytoplasm	other
Tgfbr1	757.244	0.508	0.000624	0.013	Plasma Membrane	kinase	YL-13027, galunisertib, SB-505124, SH3051, vactosertib, IN1233, PF-06952229, SJN 2511, SB-525334, SM1-71, GFH018
Camk2d	257.752	0.772	0.000626	0.013	Cytoplasm	kinase
Grtp1	121.764	-0.841	0.000626	0.013	Other	other
Csf2ra	66.499	1.205	0.000635	0.0131	Plasma Membrane	transmembrane receptor	rituximab/sargramostim, EPO/sargramostim, sargramostim, mavrilimumab
C2cd4c	15.082	1.789	0.000636	0.0131	Extracellular Space	other
Epb41l2	312.402	0.559	0.000638	0.0131	Plasma Membrane	other
Mtmr4	837.963	-0.507	0.000638	0.0131	Cytoplasm	phosphatase
Tbc1d1	204.761	0.664	0.000638	0.0131	Nucleus	other
Ugt2b5	7179.74	-0.535	0.000643	0.0132	Cytoplasm	enzyme
Cyp2c50	3671.68	-1.555	0.000644	0.0132	Cytoplasm	enzyme
Cd300a	129.944	1.046	0.000657	0.0135	Plasma Membrane	transmembrane receptor
Asgr1	3003.2	-0.532	0.000659	0.0135	Plasma Membrane	transmembrane receptor	cemdisiran
Mpzl3	120.362	-0.734	0.000661	0.0135	Other	other
Map3k13	216.515	0.743	0.000664	0.0136	Cytoplasm	kinase
C1rl	1105.85	-0.486	0.000673	0.0137	Extracellular Space	peptidase
Emilin1	368.113	0.884	0.000675	0.0137	Extracellular Space	other
Il10rb	141.882	0.95	0.000676	0.0137	Plasma Membrane	transmembrane receptor
Nrep	534.12	-0.602	0.000681	0.0138	Cytoplasm	other
Serpina3c	131.432	-1.085	0.000686	0.0139	Extracellular Space	other
Ttc3	686.663	0.591	0.000688	0.0139	Cytoplasm	enzyme
Apobec3	71.356	0.96	0.00069	0.0139	Cytoplasm	enzyme
Bco2	145.4	-0.747	0.000697	0.0141	Cytoplasm	enzyme
Slc47a1	1046.7	-0.519	0.000701	0.0141	Plasma Membrane	transporter
Kcnn2	201.79	-0.716	0.000703	0.0141	Plasma Membrane	ion channel
Krt19	13.151	2.028	0.000707	0.0142	Cytoplasm	other
Akap1	1319.6	-0.584	0.000711	0.0143	Cytoplasm	other
Acox2	2495.82	-0.443	0.000713	0.0143	Cytoplasm	enzyme
Adamdec1	35.028	1.35	0.000713	0.0143	Extracellular Space	peptidase
Tns3	702.287	0.561	0.000713	0.0143	Plasma Membrane	phosphatase
Apoa2	35129.3	-0.616	0.000719	0.0144	Extracellular Space	transporter
Prkd3	2093.12	-0.537	0.00072	0.0144	Nucleus	kinase	kb-NB 142-70, SM1-71
Ngfr	77.609	0.838	0.000721	0.0144	Plasma Membrane	transmembrane receptor	LM11A-31
Ikbke	244.951	0.663	0.000726	0.0144	Cytoplasm	kinase	CAY10576, 6-aminopyrazolopyrimidine derivative compound II
Ifi27l2a	61.292	1.088	0.000732	0.0146	Cytoplasm	other
Ms4a6d	54.296	1.25	0.000738	0.0146	Cytoplasm	other
Gstm7	147.857	-0.733	0.000742	0.0147	Cytoplasm	enzyme
Ddit4l	23.541	1.972	0.000744	0.0147	Cytoplasm	other
Tymp	890.03	-0.758	0.000767	0.0151	Extracellular Space	growth factor	tipiracil
Kyat3	756.62	-0.452	0.000775	0.0153	Cytoplasm	enzyme
Tars	876.762	-0.558	0.000776	0.0153	Nucleus	enzyme
Kynu	1051.85	-0.482	0.000781	0.0153	Cytoplasm	enzyme
Sgk1	238.089	0.813	0.000781	0.0153	Cytoplasm	kinase
Snora78	71.611	-0.804	0.000781	0.0153	Other	other
P2ry4	86.255	-0.844	0.000788	0.0155	Plasma Membrane	G-protein coupled receptor
Abhd3	569.643	-0.571	0.00079	0.0155	Plasma Membrane	enzyme
Nit2	612.772	-0.685	0.000801	0.0157	Cytoplasm	enzyme
Rab5if	853.57	-0.464	0.000804	0.0157	Cytoplasm	other
Slc35b1	252.62	-0.598	0.000807	0.0157	Cytoplasm	transporter
Cyp2d10	4617.58	-0.657	0.000809	0.0158	Cytoplasm	enzyme
AB124611	54.687	1.029	0.000815	0.0158	Other	other
Vsig4	288.747	0.784	0.000815	0.0158	Plasma Membrane	other
Dct	29.7	-1.467	0.000819	0.0159	Cytoplasm	enzyme
Nr1i3	1731.95	-0.93	0.00082	0.0159	Nucleus	ligand-dependent nuclear receptor
Nabp1	413.647	0.711	0.000827	0.016	Nucleus	other
Itga4	246.801	0.685	0.00083	0.016	Plasma Membrane	transmembrane receptor	natalizumab, vedolizumab
Tdo2	17412.3	-0.749	0.000842	0.0162	Cytoplasm	enzyme	LPM3480226, HTI-1090, M4112, DN1406131
Slc12a4	277.054	0.732	0.000843	0.0162	Plasma Membrane	transporter	bumetanide
Iyd	424.322	-0.517	0.000844	0.0163	Plasma Membrane	enzyme
Adhfe1	1008.74	-0.395	0.000853	0.0164	Cytoplasm	enzyme
Cyp2f2	3528.01	-0.649	0.000856	0.0164	Cytoplasm	enzyme
Lpar2	9.3	2.708	0.000856	0.0164	Plasma Membrane	G-protein coupled receptor
Plau	51.105	1.076	0.000865	0.0166	Extracellular Space	peptidase
Pcmtd1	1893.57	-0.404	0.000867	0.0166	Cytoplasm	enzyme
Aldh4a1	3676.3	-0.567	0.000868	0.0166	Cytoplasm	enzyme
Ifi209	81.171	0.983	0.000868	0.0166	Nucleus	transcription regulator
Klra2	48.019	1.116	0.00088	0.0167	Plasma Membrane	other
Tent5c	202.947	-0.944	0.000881	0.0167	Extracellular Space	enzyme
Aass	4391.35	-0.475	0.000882	0.0167	Cytoplasm	enzyme
Pank1	2299.02	-0.709	0.000882	0.0167	Cytoplasm	kinase
Septin8	69.849	0.904	0.000888	0.0168	Extracellular Space	other
Slco1b2	18052.4	-0.622	0.000893	0.0169	Plasma Membrane	transporter
Ppm1e	8.242	-2.858	0.000897	0.017	Nucleus	phosphatase
Cd300lb	35.5	1.228	0.000909	0.0171	Plasma Membrane	other
Gstk1	925.766	-0.607	0.000909	0.0171	Cytoplasm	enzyme
Ak3	3363.89	-0.494	0.000914	0.0172	Cytoplasm	kinase
Paics	1417.9	-0.581	0.000915	0.0172	Cytoplasm	enzyme
Slc25a15	2833.87	-0.449	0.000915	0.0172	Cytoplasm	transporter
Slc29a3	67.4	0.903	0.000915	0.0172	Plasma Membrane	transporter
Grem2	250.321	0.819	0.000917	0.0172	Extracellular Space	other
Gm8883	148.466	-0.877	0.000918	0.0172	Other	other
Itpripl2	217.427	0.751	0.000921	0.0172	Other	other
Ajuba	126.185	1.226	0.000926	0.0173	Nucleus	transcription regulator
Greb1l	36.751	2.227	0.000927	0.0173	Extracellular Space	other
Mpst	643.641	-0.671	0.000928	0.0173	Cytoplasm	enzyme
Tia1	235.299	0.558	0.000931	0.0173	Nucleus	other
AA986860	36.21	1.277	0.000936	0.0174	Cytoplasm	other
Samd12	31.375	-2.069	0.000938	0.0174	Other	other
Ubtd2	10.469	2.309	0.000939	0.0174	Other	other
Lamp2	5610.16	-0.383	0.00094	0.0174	Plasma Membrane	other
Gm21992	66.565	-1.033	0.000944	0.0174	Other	other
Slc39a8	276.571	-0.534	0.000947	0.0175	Extracellular Space	transporter
Gm18337	112.712	-1.124	0.000948	0.0175	Other	other
F730043M19Rik	17.841	1.811	0.000954	0.0176	Other	other
Cstb	253.791	0.567	0.00098	0.018	Cytoplasm	peptidase
Lmln	47.394	1.169	0.00098	0.018	Plasma Membrane	peptidase
Loxl2	107.751	0.992	0.000981	0.018	Extracellular Space	enzyme	PAT-1251, simtuzumab
Eif4e3	88.274	0.845	0.000983	0.018	Cytoplasm	translation regulator
Akr1c12	545.215	-0.568	0.000984	0.018	Cytoplasm	enzyme
Uox	10843.4	-0.447	0.000989	0.0181	Cytoplasm	enzyme
Clca3a1	178.438	0.875	0.000994	0.0181	Plasma Membrane	ion channel
Cyp2c67	1890.36	-0.561	0.000995	0.0181	Cytoplasm	enzyme
4933404O12Rik	35.198	-1.229	0.000997	0.0181	Other	other
Gabbr1	46.503	1.404	0.000997	0.0181	Plasma Membrane	G-protein coupled receptor	vigabatrin, baclofen, arbaclofen, amitriptyline/baclofen/ketamine, arbaclofen placarbil
Abcd3	8140.28	-0.571	0.001	0.0182	Cytoplasm	transporter
Rpn1	815.475	-0.533	0.00101	0.0182	Cytoplasm	enzyme
Pycard	34.366	1.737	0.00101	0.0183	Cytoplasm	transcription regulator
Cd300ld	120.326	0.821	0.00102	0.0184	Plasma Membrane	other
Gabarapl1	3787.02	-0.514	0.00102	0.0184	Cytoplasm	other
Noct	2032.64	-0.879	0.00102	0.0184	Nucleus	transcription regulator
Sec14l2	5477.63	-0.457	0.00102	0.0184	Cytoplasm	transporter
Tmem86a	140.549	0.798	0.00102	0.0184	Other	other
Mmp12	438.267	2.589	0.00103	0.0184	Extracellular Space	peptidase	marimastat
Ikzf1	71.78	1.004	0.00103	0.0185	Nucleus	transcription regulator
Mtarc2	3083.73	-0.509	0.00104	0.0186	Cytoplasm	enzyme
Pla2r1	122.851	0.949	0.00105	0.0188	Plasma Membrane	transmembrane receptor
Src	50.165	1.084	0.00105	0.0188	Cytoplasm	kinase	bosutinib/corticosteroid, PP-121, tirbanibulin, CGP77675, WH-4-025, ZM 306416, SI163, corticosteroid/dasatinib, XL999, AZ12672857, dasatinib/nilotinib, dasatinib/erlotinib, PD173955, S7, AZM-475271, saracatinib, bosutinib/dexamethasone/vincristine, KX02, afatinib/dasatinib, blinatumomab/dasatinib, bosutinib/rituximab, S29, SC-204303, PD162531, dasatinib/dexamethasone/vincristine, SM1-71, dasatini…
D130020L05Rik	70.265	-0.907	0.00106	0.0189	Other	other
Naip5	72.13	0.864	0.00106	0.0189	Cytoplasm	other
Slc38a4	10489.1	-0.479	0.00106	0.0189	Plasma Membrane	transporter
Tlcd1	175.635	-0.654	0.00106	0.0189	Plasma Membrane	other
Sod2	1767.43	-0.529	0.00107	0.0191	Cytoplasm	enzyme	manganese
Fyb	167.855	0.777	0.00108	0.0192	Nucleus	other
Slc17a2	1780.98	-0.631	0.00108	0.0192	Plasma Membrane	transporter
Tmem45a	8.569	2.671	0.00108	0.0192	Plasma Membrane	other
Gsta3	8462.67	-0.769	0.0011	0.0195	Cytoplasm	enzyme
Tubb5	491.41	0.732	0.00111	0.0195	Cytoplasm	other	allopurinol/colchicine, colchicine, anakinra/colchicine, canakinumab/colchicine, ixabepilone
Gm33994	28.313	-1.57	0.00111	0.0196	Other	other
Map4	481.528	0.649	0.00112	0.0198	Cytoplasm	other
Dclk1	16.587	1.579	0.00113	0.0199	Plasma Membrane	kinase
H2-Q2	7.258	3.123	0.00114	0.02	Plasma Membrane	other	tebentafusp
Car8	580.536	-0.713	0.00115	0.0201	Cytoplasm	enzyme
Pnpo	1344.47	-0.522	0.00115	0.0201	Cytoplasm	enzyme
Gckr	1337.26	-0.379	0.00118	0.0206	Nucleus	other
Mefv	20.53	1.597	0.00118	0.0207	Nucleus	other
Abca5	268.292	0.541	0.00119	0.0208	Plasma Membrane	transporter
Cyp2d9	7271.23	-0.812	0.00119	0.0208	Cytoplasm	enzyme
Tlr8	74.379	1.135	0.00119	0.0208	Plasma Membrane	transmembrane receptor	imiquimod, VTX-2337, enpatoran, NKTR-262, selgantolimod, resiquimod, BDC-1001, SBT6290, SBT6050, BDB018
Il1rl2	13.165	2.128	0.0012	0.0209	Plasma Membrane	transmembrane receptor	imsidolimab, spesolimab
Serpinf1	3163.57	-0.378	0.00121	0.0211	Extracellular Space	other
Slc43a2	265.126	0.595	0.00121	0.0211	Plasma Membrane	transporter
Arhgdib	98.816	0.969	0.00122	0.0211	Cytoplasm	enzyme
Maob	1230.24	-0.695	0.00122	0.0212	Cytoplasm	enzyme	fenfluramine/phentermine, rasagiline, methamphetamine, isocarboxazid, MAO-B inhibitor, phentermine/topiramate, benzphetamine, safinamide, procainamide, tranylcypromine, phentermine, pargyline, levodopa/rasagiline, selegiline, ladostigil, dextroamphetamine, phenelzine
Aldh3b1	35.974	1.326	0.00123	0.0213	Cytoplasm	enzyme
Kcnn1	25.035	-1.269	0.00123	0.0213	Plasma Membrane	ion channel
Angptl3	3957.7	-0.549	0.00125	0.0215	Extracellular Space	growth factor	evinacumab, vupanorsen
Csrp3	197.999	-0.807	0.00125	0.0215	Nucleus	other
Sod1	5205.6	-0.558	0.00125	0.0215	Cytoplasm	enzyme
Fkbp1a	369.974	0.635	0.00126	0.0217	Cytoplasm	enzyme	methotrexate/sirolimus/tacrolimus, prednisone/tacrolimus, methylprednisolone/tacrolimus, tacrolimus, imatinib/sirolimus, cyclosporine A/sirolimus/tacrolimus, everolimus/fulvestrant, everolimus/panobinostat, everolimus/pasireotide, everolimus/sorafenib, everolimus/vandetanib, corticosteroid/everolimus/tacrolimus, corticosteroid/sirolimus, everolimus, pimecrolimus, temsirolimus, everolimus/exemesta…
Slc25a24	51.702	1.164	0.00126	0.0217	Cytoplasm	transporter
Setd7	202.441	0.875	0.00127	0.0219	Nucleus	enzyme
Akr1c13	708.978	-0.619	0.00128	0.022	Cytoplasm	enzyme
Bbox1	1639.57	-0.789	0.0013	0.0223	Cytoplasm	enzyme
Cd52	62.631	1.161	0.00131	0.0224	Cytoplasm	other
Nfil3	110.965	-0.776	0.00132	0.0226	Nucleus	transcription regulator
1700018L02Rik	10.854	-2.287	0.00133	0.0228	Other	other
Zfp385a	40.514	1.02	0.00134	0.0229	Nucleus	other
Serpina3n	3425.18	-0.5	0.00135	0.0231	Extracellular Space	other
Pgrmc1	9514.59	-0.436	0.00136	0.0232	Plasma Membrane	transmembrane receptor	CT1812
Bphl	1045.37	-0.562	0.00137	0.0232	Cytoplasm	enzyme
Rgs2	109.259	0.864	0.00137	0.0233	Nucleus	enzyme
Abca6	4213.53	-0.461	0.00139	0.0235	Plasma Membrane	transporter
Lonp2	4790.35	-0.525	0.00139	0.0236	Cytoplasm	peptidase
Atp2a2	1997.86	-0.466	0.0014	0.0237	Cytoplasm	transporter
Cd200r4	12.843	1.963	0.0014	0.0237	Plasma Membrane	other
Csnk1e	69.028	0.958	0.00141	0.0238	Cytoplasm	kinase	IC261, umbralisib, PF-4800567, SM1-71, WZ3105, PF-670462, SR-3029
Pfkp	74.962	0.874	0.00141	0.0239	Cytoplasm	kinase
Akt2	809.785	-0.385	0.00142	0.0239	Cytoplasm	kinase	LY2503029, AKT inhibitor XIII, triciribine, CCT129524, CCT128930, triciribine phosphate, GSK690693, enzastaurin, BAY1125976
Galm	757.578	-0.456	0.00142	0.0239	Cytoplasm	enzyme
Robo2	148.915	1.012	0.00142	0.0239	Plasma Membrane	transmembrane receptor
2510009E07Rik	179.609	0.594	0.00144	0.0241	Other	other
Ddr1	24.521	1.478	0.00144	0.0242	Plasma Membrane	kinase	imatinib/sirolimus, imatinib/sorafenib, nilotinib/rituximab, corticosteroid/nilotinib, imatinib/nilotinib, imatinib/inotuzumab ozogamicin, SM1-71, imatinib/sunitinib, WZ-4-145, dexamethasone/nilotinib/vincristine, dacomitinib, blinatumomab/imatinib, bosutinib/imatinib, DDR1-IN-1, dasatinib/nilotinib, decitabine/imatinib, ICP-033, nilotinib, imatinib, imatinib/rituximab, pralsetinib
Fbp1	5010.27	-0.441	0.00145	0.0242	Cytoplasm	phosphatase
Pnpla8	2011.11	-0.337	0.00145	0.0242	Cytoplasm	enzyme
Exoc4	554.857	-0.523	0.00146	0.0244	Cytoplasm	transporter
Naprt	610.168	-0.457	0.00146	0.0244	Cytoplasm	enzyme
Parp8	76.357	0.827	0.00147	0.0245	Other	enzyme
Fkbp4	1165.47	-0.457	0.00147	0.0246	Nucleus	enzyme
Apob	179803	-0.364	0.00148	0.0246	Extracellular Space	transporter	mipomersen
Dhrs4	1274.91	-0.434	0.00148	0.0246	Cytoplasm	enzyme
Gm8941	174.947	-1.005	0.00148	0.0246	Other	other
Gm6377	24.483	1.378	0.00149	0.0247	Other	other
Mapt	155.649	0.906	0.0015	0.0248	Plasma Membrane	other	gosuranemab
Zkscan5	186.413	-0.567	0.0015	0.0249	Nucleus	transcription regulator
Zc3hc1	91.448	-0.805	0.00151	0.0249	Nucleus	other
Aox3	5695.09	-0.51	0.00152	0.025	Cytoplasm	enzyme
Hpn	2146.33	-0.386	0.00152	0.025	Plasma Membrane	peptidase
Mup7	24372.4	-3.32	0.00152	0.025	Extracellular Space	other
Svep1	74.044	0.825	0.00152	0.025	Cytoplasm	other
Acy1	170.796	-0.591	0.00153	0.0251	Cytoplasm	peptidase
Fxyd1	641.069	-0.419	0.00153	0.0252	Plasma Membrane	ion channel
Col4a5	47.959	1.295	0.00155	0.0254	Extracellular Space	other	collagenase
F630028O10Rik	61.377	0.896	0.00155	0.0254	Other	other
Tlcd5	17.13	1.84	0.00155	0.0254	Other	other
Bgn	901.118	0.585	0.00156	0.0255	Extracellular Space	other
Ehbp1l1	184.189	0.712	0.00156	0.0255	Other	other
Marchf6	1967.02	-0.534	0.00156	0.0255	Cytoplasm	enzyme
Rhod	162.19	0.732	0.00156	0.0255	Cytoplasm	enzyme
Creb3l1	13.404	1.904	0.00158	0.0258	Nucleus	transcription regulator
Aebp1	38.677	1.333	0.00159	0.0258	Nucleus	peptidase
Hsph1	1018.62	-0.799	0.00159	0.0258	Cytoplasm	other
Ihh	25.963	1.63	0.00159	0.0258	Extracellular Space	enzyme
Eif2ak4	165.005	0.772	0.00161	0.0261	Cytoplasm	kinase	GCN2iB, A-92, GCN2iA
C8a	6084.74	-0.557	0.00163	0.0263	Extracellular Space	other
Man1a	2848.59	-0.425	0.00164	0.0265	Cytoplasm	enzyme
Nat9	214.28	-0.562	0.00165	0.0266	Other	other
Acpp	29.361	-1.485	0.00166	0.0267	Extracellular Space	phosphatase
Ces1g	1422.98	-0.605	0.00166	0.0268	Cytoplasm	enzyme
Proser2	117.214	-0.671	0.00166	0.0268	Other	other
Grhpr	1348.77	-0.576	0.00167	0.0268	Cytoplasm	enzyme	GSK1278863A
Acaa1b	14960.2	-0.559	0.00169	0.0272	Cytoplasm	enzyme
Sparc	574.744	0.547	0.0017	0.0273	Extracellular Space	other
Pah	9623.64	-0.542	0.00171	0.0273	Cytoplasm	enzyme	sapropterin, 5,6,7,8-tetrahydrobiopterin
Sytl5	12.806	2.366	0.00171	0.0273	Extracellular Space	other
Wdr45b	387.406	-0.601	0.00171	0.0273	Cytoplasm	other
Coro1a	84.868	1.015	0.00172	0.0275	Cytoplasm	other
Hc	11656.8	-0.555	0.00173	0.0276	Extracellular Space	cytokine	zilucoplan, IgG, eculizumab, cemdisiran, ravulizumab, pozelimab, IFX-1
Ppl	458.649	0.921	0.00173	0.0276	Cytoplasm	other
Fuca2	133.337	0.652	0.00175	0.0278	Extracellular Space	enzyme
Ror1	333.129	2.08	0.00175	0.0278	Plasma Membrane	kinase	CS5001, NBE-002, NVG-111, GNC-035, cirmtuzumab, zilovertamab vedotin
Slc19a2	667.682	-0.506	0.00175	0.0278	Plasma Membrane	transporter
Sptlc3	9.068	-3.896	0.00175	0.0278	Cytoplasm	enzyme
Fmo1	2206.1	-0.448	0.00176	0.0279	Cytoplasm	enzyme
Acot9	95.095	0.818	0.00177	0.0281	Cytoplasm	enzyme
Cyb5a	7716.92	-0.57	0.00178	0.0281	Cytoplasm	enzyme
Acvrl1	44.918	1.257	0.00178	0.0282	Plasma Membrane	kinase	PF-3446962, panulisib, BMP type I receptor kinase inhibitor compound A, LDN-193189, GT90001
Magt1	848.963	-0.539	0.00179	0.0283	Plasma Membrane	enzyme
Fasn	1890.64	0.738	0.0018	0.0283	Cytoplasm	enzyme	cerulenin, orlistat, acarbose/orlistat, 3-V bioscience-2640, TVB-2640
Idh3b	1299.07	-0.461	0.0018	0.0283	Cytoplasm	enzyme
Sord	14276.4	-0.589	0.0018	0.0283	Cytoplasm	enzyme
Plcxd2	1817.88	-0.7	0.00181	0.0285	Other	enzyme
Serinc5	625.189	0.461	0.00181	0.0285	Plasma Membrane	transporter
Lepr	112.112	1.066	0.00182	0.0286	Plasma Membrane	transmembrane receptor	recombinant-methionyl human leptin
Vav1	88.698	0.878	0.00184	0.0288	Nucleus	transcription regulator
Etfdh	4286.06	-0.438	0.00185	0.0289	Cytoplasm	enzyme
Ctsk	17.386	1.83	0.00185	0.029	Cytoplasm	peptidase	cathepsin K inhibitor, odanacatib, balicatib
Atp8a1	192.887	0.787	0.00186	0.029	Cytoplasm	transporter
Dnajb4	510.974	-0.504	0.00186	0.029	Nucleus	other
Epb41l4b	764.9	-0.556	0.00186	0.029	Cytoplasm	transporter
Tut4	578.444	0.571	0.00187	0.0291	Nucleus	enzyme
Akna	74.222	0.799	0.00189	0.0295	Nucleus	transcription regulator
Myh10	487.889	0.859	0.00189	0.0295	Cytoplasm	enzyme
Hunk	27.791	1.413	0.0019	0.0295	Cytoplasm	kinase
Kcne3	23.829	1.459	0.0019	0.0295	Plasma Membrane	ion channel
Nat8f2	11149.6	-0.486	0.0019	0.0295	Cytoplasm	enzyme
Nadk2	520.671	-0.537	0.00191	0.0296	Cytoplasm	kinase
Cyp2b9	593.813	-3.609	0.00192	0.0296	Cytoplasm	enzyme
Epn2	141.571	0.765	0.00192	0.0296	Cytoplasm	other
Prrg4	45.45	1.894	0.00192	0.0297	Plasma Membrane	other
Oxct1	89.023	0.962	0.00193	0.0298	Cytoplasm	enzyme
H2-M2	13.414	2.165	0.00195	0.03	Plasma Membrane	other
Pigr	12612	-0.467	0.00195	0.0301	Plasma Membrane	transporter
Fabp1	30752.8	-0.507	0.00199	0.0305	Cytoplasm	transporter
Lactb2	2060	-0.481	0.00199	0.0305	Cytoplasm	enzyme
Ndufb3	257.965	-0.721	0.00199	0.0306	Cytoplasm	enzyme
Ifi207	137.991	0.905	0.002	0.0306	Nucleus	transcription regulator
Mia2	4013.18	-0.446	0.002	0.0306	Cytoplasm	other
Timp1	15.817	1.951	0.002	0.0306	Extracellular Space	cytokine
Tpcn2	54.431	1.048	0.00201	0.0307	Cytoplasm	ion channel
Ecsit	228.144	-0.61	0.00202	0.0308	Nucleus	transcription regulator
Tnxb	485.431	0.483	0.00202	0.0308	Extracellular Space	other
Ppdpf	269.714	-0.628	0.00207	0.0314	Other	other
Rnf144a	57.266	0.941	0.00207	0.0315	Nucleus	enzyme
Ces1d	6492.03	-0.878	0.00208	0.0316	Cytoplasm	enzyme
Clcc1	458.247	-0.414	0.00208	0.0316	Cytoplasm	ion channel
Gldc	1112.86	-0.661	0.00208	0.0316	Cytoplasm	enzyme
Gdf15	105.755	1.378	0.00209	0.0317	Extracellular Space	growth factor	AZD8853
Kifbp	144.233	-0.639	0.00211	0.0319	Cytoplasm	enzyme
Man1c1	66.271	0.913	0.00212	0.032	Cytoplasm	enzyme
Sec16b	963.463	-0.476	0.00212	0.0321	Nucleus	other
Cfhr3	76.945	-1.004	0.00213	0.0321	Extracellular Space	other
Pygb	90.653	0.808	0.00213	0.0322	Cytoplasm	enzyme
Apoc1	30304.6	-0.526	0.00214	0.0322	Extracellular Space	other
Bud23	140.794	-0.801	0.00215	0.0324	Nucleus	enzyme
Spon2	81.032	1.017	0.00216	0.0324	Extracellular Space	other
Efemp1	183.565	0.624	0.00217	0.0325	Extracellular Space	enzyme
Baat	1985.61	-0.581	0.00217	0.0326	Cytoplasm	enzyme
Hadh	3911.73	-0.599	0.00219	0.0328	Cytoplasm	enzyme
Acacb	807.44	0.654	0.0022	0.0329	Cytoplasm	enzyme
Lgr4	698.075	-0.588	0.00222	0.0332	Plasma Membrane	transmembrane receptor
Acsm3	1900.2	-0.587	0.00223	0.0333	Cytoplasm	enzyme
Vldlr	109.17	1.074	0.00223	0.0333	Plasma Membrane	transporter
Syvn1	314.734	-0.885	0.00224	0.0333	Cytoplasm	transporter
Arhgap9	47.671	1.092	0.00226	0.0336	Cytoplasm	other
Ccdc80	271.866	0.772	0.00226	0.0336	Nucleus	other
Cd48	41.014	0.967	0.00226	0.0336	Plasma Membrane	other	SGN-CD48A
Cep63	115.625	-0.611	0.00228	0.0338	Cytoplasm	other
Mgmt	161.124	-0.679	0.00228	0.0338	Nucleus	enzyme	O6-alkylguanine-DNA alkyltransferase inhibitor, O6-benzylguanine
Unc93b1	331.948	0.515	0.00228	0.0338	Cytoplasm	other
Itih5	226.3	0.503	0.00229	0.0339	Plasma Membrane	other
Iigp1	4350.87	-0.453	0.0023	0.034	Extracellular Space	enzyme
Map3k1	379.051	0.609	0.0023	0.034	Cytoplasm	kinase	IKK-beta activation modulator 1, SM1-71, E 6201
Trim24	450.502	-0.53	0.0023	0.034	Nucleus	transcription regulator
Septin6	22.371	1.477	0.00231	0.0341	Cytoplasm	other
N4bp2l1	438.572	-0.67	0.00236	0.0348	Other	other
Rhob	297.952	0.468	0.00237	0.0348	Cytoplasm	enzyme
Tmem43	185.197	0.837	0.00238	0.0349	Nucleus	other
Ttc38	903.858	-0.522	0.00238	0.0349	Cytoplasm	other
Pgd	320.87	0.549	0.00238	0.035	Cytoplasm	enzyme
Slc30a5	606.446	-0.51	0.00239	0.035	Plasma Membrane	transporter
Ank3	859.726	0.477	0.0024	0.0351	Plasma Membrane	other
Spi1	63.348	1.263	0.0024	0.0351	Nucleus	transcription regulator
Tk1	93.952	-0.743	0.00242	0.0354	Cytoplasm	kinase
Galns	108.796	0.897	0.00243	0.0354	Cytoplasm	enzyme
Slc20a1	671.966	0.735	0.00244	0.0356	Plasma Membrane	transporter
Aspa	146.726	-0.732	0.00245	0.0357	Cytoplasm	enzyme
Narf	694.907	-0.553	0.00245	0.0357	Nucleus	enzyme
Slc35e3	220.926	-0.668	0.00246	0.0359	Other	other
Fam241b	23.486	1.374	0.00247	0.0359	Other	other
Sirpb1b	15.843	2.07	0.00247	0.0359	Plasma Membrane	other
2610307P16Rik	11.145	2.248	0.00249	0.0361	Other	other
Tle5	2123.52	-0.441	0.00249	0.0361	Nucleus	transcription regulator
Gls	198.706	0.661	0.00251	0.0363	Cytoplasm	enzyme	telaglenastat
Matk	13.758	1.773	0.00251	0.0363	Cytoplasm	kinase
Pitpnm1	61.07	1.141	0.00251	0.0363	Cytoplasm	transporter
Gstt2	479.31	-0.504	0.00252	0.0364	Cytoplasm	enzyme
Aldh1a1	17173.4	-0.631	0.00253	0.0365	Cytoplasm	enzyme	disulfiram, chlorpropamide
Slc5a1	17.782	1.619	0.00255	0.0367	Plasma Membrane	transporter	YG1699, sotagliflozin
Gnb1	803.928	0.47	0.00256	0.0368	Plasma Membrane	other
Acad11	6385.09	-0.423	0.00257	0.0369	Cytoplasm	enzyme
Gne	1424.19	-0.381	0.00258	0.0371	Cytoplasm	kinase
Negr1	8.215	4.192	0.00259	0.0372	Plasma Membrane	other
Abcc1	90.662	0.944	0.0026	0.0373	Plasma Membrane	transporter	sulfinpyrazone
Scnn1a	49.325	-1.02	0.00261	0.0373	Plasma Membrane	ion channel	hydrochlorothiazide/triamterene, amiloride, triamterene, amiloride/hydrochlorothiazide
Acsl4	1306.46	0.463	0.00265	0.0379	Cytoplasm	enzyme
Fbxo9	497.221	-0.431	0.00267	0.0381	Cytoplasm	enzyme
Rarb	58.397	0.957	0.00267	0.0381	Nucleus	ligand-dependent nuclear receptor	daunorubicin/tretinoin, alitretinoin, acitretin, mitoxantrone/tretinoin, AGN 190299, etretinate, idarubicin/mitoxantrone/tretinoin, fenretinide, idarubicin/tretinoin, tamibarotene, tazarotene, tretinoin, halobetasol propionate/tazarotene, adapalene, doxorubicin/tretinoin, cytarabine/idarubicin/tretinoin, theophylline/tretinoin/valproic acid, isotretinoin
Als2cl	382.412	0.734	0.00267	0.0382	Cytoplasm	other
Bcap31	751.039	-0.452	0.0027	0.0386	Cytoplasm	transporter
Smad9	167.745	0.947	0.00272	0.0388	Nucleus	transcription regulator
Mup13	10.092	-2.131	0.00273	0.0388	Extracellular Space	other
Slc22a4	24.746	-1.273	0.00276	0.0392	Plasma Membrane	transporter
Acot12	1819.71	-0.409	0.00279	0.0396	Cytoplasm	enzyme
Lacc1	134.914	0.931	0.0028	0.0398	Cytoplasm	enzyme
Insyn1	11.878	2.552	0.00281	0.0399	Plasma Membrane	other
Tgtp2	31.467	1.688	0.00283	0.0401	Other	enzyme
Creb3l3	2820.05	-0.388	0.00284	0.0402	Cytoplasm	transcription regulator
Clec4n	43.692	1.006	0.00286	0.0404	Plasma Membrane	transmembrane receptor
Hpgd	1056.81	-0.573	0.00286	0.0404	Cytoplasm	enzyme	glycyrrhetinic acid
Havcr2	23.633	1.39	0.00288	0.0407	Plasma Membrane	other	LY3415244, TQB2618, anti-TIM-3 monoclonal antibody, Sym023, RO7121661, TSR-022, sabatolimab, BMS-986258, BGB-A425, SHR-1702, LY3321367, AZD7789
Tnfsf12	40.989	1.624	0.00289	0.0408	Extracellular Space	cytokine	RG7212
Xylt1	46.724	1.405	0.00291	0.0409	Cytoplasm	enzyme
Arhgef17	100.763	0.863	0.00291	0.041	Cytoplasm	other
Insr	2518.91	-0.361	0.00292	0.041	Plasma Membrane	kinase	INS/sitagliptin, insulin glargine/lixisenatide/metformin, INS/protamine zinc insulin, insulin glargine, INS/metformin/sitagliptin, insulin detemir, exenatide/INS, INS/metformin/pioglitazone, alogliptin/INS, INS, exenatide/INS/pioglitazone, staurosporine, BMS-754807, KW-2450, dulaglutide/INS, insulin lispro, insulin aspart, GSK1904529A, exenatide/INS/metformin/pioglitazone, insulin aspart/insulin …
Col6a1	238.391	0.679	0.00294	0.0413	Extracellular Space	other	collagenase
Fscn1	33.655	1.205	0.00294	0.0413	Cytoplasm	other
Acbd5	3631.64	-0.439	0.00295	0.0414	Nucleus	other
Alg11	357.136	-0.515	0.00296	0.0414	Cytoplasm	enzyme
Amot	170.755	0.883	0.00297	0.0415	Plasma Membrane	other
Flvcr1	69.15	0.755	0.00297	0.0415	Plasma Membrane	transporter
Bfar	676.062	-0.425	0.00298	0.0416	Cytoplasm	enzyme
Ptgr2	959.639	-0.495	0.00298	0.0416	Cytoplasm	enzyme	glycyrrhetinic acid
Macrod1	144.55	-0.721	0.00299	0.0416	Cytoplasm	enzyme
Slc25a13	3069.22	-0.478	0.00299	0.0416	Cytoplasm	transporter
Hmox1	309.716	0.942	0.00301	0.0419	Cytoplasm	enzyme	tin mesoporphyrin
Capn8	23.555	-1.823	0.00302	0.042	Cytoplasm	peptidase
Gatb	380.506	-0.521	0.00304	0.0422	Cytoplasm	enzyme
Pakap	432.5	0.787	0.00304	0.0422	Plasma Membrane	other
Arl13b	98.576	-0.668	0.00306	0.0425	Extracellular Space	other
Afap1	48.735	1.001	0.00307	0.0425	Cytoplasm	other
Cdc42se1	185.161	0.57	0.00307	0.0425	Plasma Membrane	other
Slc26a1	1154.78	-0.491	0.0031	0.0429	Plasma Membrane	transporter
Ttc39a	63.457	1.02	0.00311	0.043	Cytoplasm	other
Sdr9c7	202.63	-0.8	0.00312	0.0431	Other	enzyme
Echs1	1551.24	-0.502	0.00315	0.0435	Cytoplasm	enzyme
Ltbp2	20.87	1.565	0.00317	0.0436	Extracellular Space	other
Gm26684	93.648	-0.768	0.00324	0.0446	Other	other
Ahsa1	902.081	-0.443	0.00325	0.0447	Cytoplasm	other
Chchd3	808.379	-0.423	0.00325	0.0447	Cytoplasm	transcription regulator
Fahd1	300.431	-0.538	0.00325	0.0447	Cytoplasm	enzyme
Mfge8	185.082	0.774	0.00326	0.0447	Extracellular Space	other
Sephs2	7594.01	-0.557	0.00326	0.0448	Cytoplasm	enzyme
Ets2	481.972	0.62	0.00327	0.0448	Nucleus	transcription regulator
Azgp1	10637.7	-0.353	0.00328	0.0449	Extracellular Space	transporter
Psmd8	1629.8	0.395	0.00331	0.0453	Cytoplasm	other
Fcgrt	1373.27	-0.43	0.00332	0.0453	Plasma Membrane	transmembrane receptor	efgartigimod
Krt18	2404.23	0.647	0.00332	0.0453	Cytoplasm	other
Tifab	45.078	0.908	0.00332	0.0453	Other	other
Arap2	650.334	0.523	0.00333	0.0454	Cytoplasm	other
Amz1	33.629	1.241	0.00335	0.0456	Other	peptidase
Ei24	1645.21	-0.477	0.00336	0.0457	Other	other
Was	30.383	1.489	0.00336	0.0457	Cytoplasm	other
Zfp790	168.461	-0.611	0.00337	0.0457	Other	other
C1qtnf5	24.833	1.272	0.00338	0.0457	Plasma Membrane	transmembrane receptor
Dock10	386.308	0.587	0.00338	0.0457	Cytoplasm	other
Galnt3	12.502	2.022	0.00339	0.0458	Cytoplasm	enzyme
Ahsg	54325	-0.329	0.0034	0.046	Extracellular Space	other
Adh4	1371.63	-0.598	0.00341	0.046	Cytoplasm	enzyme
Hbs1l	649.772	-0.399	0.00344	0.0465	Cytoplasm	translation regulator
Asah1	563.41	0.561	0.00346	0.0466	Cytoplasm	enzyme
Ckap4	34.028	1.064	0.00346	0.0466	Cytoplasm	other
Tmem205	1375.45	-0.489	0.00346	0.0466	Cytoplasm	other
Cd72	52.823	0.902	0.00347	0.0466	Plasma Membrane	transmembrane receptor
Cyp4a10	13473.9	-0.67	0.00347	0.0466	Cytoplasm	enzyme
Kif1a	19.413	2.516	0.00347	0.0466	Cytoplasm	other
Hsd17b2	872.125	-0.412	0.00348	0.0466	Cytoplasm	enzyme
Cacna1d	25.173	-1.41	0.0035	0.0469	Plasma Membrane	ion channel	amlodipine/valsartan, amlodipine/ezetimibe/losartan/rosuvastatin, nicardipine, amlodipine/atorvastatin, aliskiren/amlodipine/hydrochlorothiazide, amlodipine/telmisartan, aliskiren/amlodipine, MEM-1003, isradipine, cinnarizine, nifedipine, amlodipine/indapamide/perindopril, amlodipine/hydrochlorothiazide, amlodipine/perindopril, verapamil, felodipine, amlodipine/hydrochlorothiazide/valsartan, dexa…
Nus1	597.409	-0.407	0.00351	0.047	Cytoplasm	enzyme
Zfp90	57.266	0.844	0.00351	0.047	Nucleus	transcription regulator
Cd22	46.522	1.007	0.00352	0.047	Plasma Membrane	transmembrane receptor	epratuzumab-Cys-tesirine, epratuzumab, pinatuzumab vedotin, combotox, DT2219ARL, yttrium y 90 epratuzumab tetraxetan, dasatinib/inotuzumab ozogamicin, BL22 immunotoxin, inotuzumab ozogamicin, RFB4-dgRTA, TRPH-222, moxetumomab pasudotox, JNJ-75348780, imatinib/inotuzumab ozogamicin
Ppfia4	23.968	1.281	0.00352	0.047	Plasma Membrane	other
Prdx6	3893.1	-0.5	0.00353	0.0471	Cytoplasm	enzyme
Plcl2	275.336	0.464	0.00354	0.0471	Cytoplasm	enzyme
Mecr	190.232	-0.502	0.00356	0.0474	Cytoplasm	enzyme
Selenon	33.895	1.148	0.00356	0.0474	Cytoplasm	other
Eif4b	3387.7	-0.315	0.00357	0.0474	Cytoplasm	translation regulator
Sh3bp4	36.125	1.232	0.00357	0.0474	Cytoplasm	other
Smoc2	88.572	0.716	0.00357	0.0474	Extracellular Space	other
Zgrf1	29.61	1.396	0.00357	0.0474	Other	other
Coq8a	1270.96	-0.751	0.00359	0.0476	Cytoplasm	kinase
Fh1	1393.01	-0.443	0.0036	0.0476	Cytoplasm	enzyme
Pex11g	281.949	-0.513	0.0036	0.0476	Cytoplasm	other
Rida	3225.68	-0.578	0.0036	0.0476	Cytoplasm	enzyme
Vgll3	8.779	2.163	0.00363	0.0479	Other	other
Fancm	85.38	0.679	0.00365	0.0481	Nucleus	enzyme
Prr16	217.963	-0.53	0.00365	0.0482	Other	other
2310001H17Rik	61.268	-0.815	0.00366	0.0482	Other	other
Chrnb2	23.624	-1.312	0.00367	0.0483	Plasma Membrane	transmembrane receptor	succinylcholine, lobeline, rapacuronium, doxacurium, pipecuronium, vecuronium, ABT 418, metocurine, mivacurium, D-tubocurarine, nicotine, arecoline, pancuronium, atracurium, isoflurane, cisatracurium, rocuronium, mecamylamine, amobarbital, enflurane, ABT-089, acetylcholine, varenicline
Itgbl1	12.619	1.741	0.00367	0.0483	Extracellular Space	other
Snrnp35	43.842	-0.911	0.00367	0.0483	Nucleus	other
Lbh	111.197	0.798	0.00369	0.0484	Nucleus	transcription regulator
Atxn1l	308.773	0.672	0.00372	0.0488	Nucleus	other
Rbm19	138.824	-0.646	0.00375	0.0491	Nucleus	other
Trim3	112.754	0.855	0.00375	0.0491	Cytoplasm	enzyme
Aldh9a1	2116.17	-0.368	0.00378	0.0493	Cytoplasm	enzyme
Prkx	108.96	0.666	0.00378	0.0493	Cytoplasm	kinase
Tmem176b	1325.03	0.511	0.00378	0.0493	Other	other
Myo1c	771.947	0.561	0.00379	0.0494	Cytoplasm	enzyme
Ptgs1	166.749	0.612	0.00379	0.0494	Cytoplasm	enzyme	esomeprazole/naproxen, sulindac/tamoxifen, acetaminophen/oxycodone, piroxicam, salicylic acid, 8Z,11Z,14Z-eicosatrienoic acid, raloxifene/sulindac, fenoprofen, acetaminophen, aspirin/rivaroxaban/ticlopidine, aspirin/caffeine/orphenadrine, phenacetin, acetaminophen/hydrocodone, balsalazide, aspirin/dabigatran etexilate, ketorolac/phenylephrine, acetaminophen/caffeine/dihydrocodeine, triflusal, dic…
Ptp4a3	105.057	0.719	0.00379	0.0494	Plasma Membrane	phosphatase
Thrb	530.544	-0.416	0.00381	0.0495	Nucleus	ligand-dependent nuclear receptor	dextrothyroxine, amiodarone, levothyroxine/l-triiodothyronine, TERN-501, denosumab/levothyroxine, L-triiodothyronine, 3,5-diiodothyropropionic acid, resmetirom, levothyroxine
Apol7a	984.374	-0.685	0.00382	0.0497	Extracellular Space	other
Slc33a1	566.874	-0.462	0.00383	0.0497	Cytoplasm	transporter
Ndufv3	483.899	-0.463	0.00384	0.0498	Cytoplasm	enzyme
Tedc2	514.587	-0.728	0.00384	0.0498	Other	other
Dock11	66.448	0.782	0.00385	0.0498	Cytoplasm	other
Met	1269.09	-0.516	0.00387	0.05	Plasma Membrane	kinase	RXDX-106, HS-10241, X-376, REGN5093-M114, RC108, XL092, EMD 1204831, kanitinib, bozitinib, cabozantinib/crizotinib, TR1801, ARGX-111, glumetinib, OMO-1, MK2461, RPI-1, crizotinib, ABN401, ABT-700, HLX55, LY2875358, capmatinib/gefitinib, SAR125844, crizotinib/vemurafenib, merestinib, SM1-71, glesatinib, cabozantinib, crizotinib/erlotinib, antibody-drug conjugate ABBV-399, SHR-A1403, GST-HG161, cab…
Ly6a	75.707	1.156	0.00388	0.05	Plasma Membrane	other
Nprl2	114.351	-0.634	0.00388	0.05	Cytoplasm	kinase
Sptlc2	370.826	0.459	0.00388	0.05	Cytoplasm	enzyme
Ptprd	3699.64	-0.437	0.00393	0.0506	Plasma Membrane	phosphatase
Rbp4	23148.8	-0.478	0.00393	0.0506	Extracellular Space	other	tinlarebant
Hilpda	37.654	0.993	0.00394	0.0508	Cytoplasm	other
Acer2	338.654	0.484	0.00395	0.0508	Cytoplasm	enzyme
Fn3k	74.841	-0.748	0.00395	0.0508	Cytoplasm	kinase
Fgf1	1312.34	-0.724	0.00397	0.051	Extracellular Space	growth factor	pentosan polysulfate
Mup11	18702.3	-2.056	0.00398	0.051	Extracellular Space	other
Rbm28	297.654	0.48	0.00398	0.051	Nucleus	other
Rhoh	32.73	1.078	0.00398	0.051	Plasma Membrane	enzyme
Fn3krp	126.017	-0.609	0.00399	0.051	Cytoplasm	kinase
Stk39	57.463	0.815	0.00399	0.051	Nucleus	kinase
Rmnd5a	2196.75	-0.402	0.004	0.0511	Nucleus	enzyme
F2r	569.425	0.446	0.00403	0.0514	Plasma Membrane	G-protein coupled receptor	chrysalin, bivalirudin, argatroban, vorapaxar, PAR1 inhibitor
Mup20	94733.2	0.78	0.00403	0.0514	Extracellular Space	other
Ugt2b34	6537.95	-0.391	0.00406	0.0517	Cytoplasm	enzyme
Dcaf10	336.398	-0.512	0.00408	0.0519	Nucleus	other
Larp1b	779.844	-0.448	0.00408	0.0519	Nucleus	other
Pcbd1	1047.22	-0.478	0.00409	0.0519	Nucleus	transcription regulator
Tspan33	39.647	-1.021	0.00409	0.0519	Plasma Membrane	other
Ccs	1145.8	-0.418	0.00411	0.0521	Cytoplasm	enzyme
Dnajb6	762.694	-0.376	0.00411	0.0521	Nucleus	transcription regulator
Pex16	639.149	-0.469	0.00411	0.0521	Cytoplasm	other
Fabp3	8.333	2.588	0.00413	0.0523	Cytoplasm	transporter
Camk1	161.913	0.544	0.00414	0.0523	Cytoplasm	kinase
Nlrp6	745.54	-0.41	0.00414	0.0523	Plasma Membrane	G-protein coupled receptor
Dhrs3	637.643	-0.493	0.00416	0.0525	Cytoplasm	enzyme
Pparg	287.271	0.559	0.00416	0.0525	Nucleus	ligand-dependent nuclear receptor	peroxisome proliferator-activated receptor gamma agonist, glimepiride/rosiglitazone, bezafibrate, clopidogrel/telmisartan, pioglitazone, balsalazide, metformin/rosiglitazone/sulfonylurea, metformin/pioglitazone/sulfonylurea, PPAR gamma inhibitor, inolitazone, telmisartan, INS/metformin/pioglitazone, exenatide/INS/pioglitazone, rosiglitazone, alogliptin/metformin/pioglitazone, tesaglitazar, exenat…
Actb	11195.7	0.39	0.0042	0.0529	Cytoplasm	other
Ugt1a6b	1501.95	-0.39	0.0042	0.0529	Cytoplasm	enzyme
Ugt1a5	282.054	-0.638	0.00421	0.0529	Cytoplasm	enzyme
Scamp1	455.269	-0.412	0.00423	0.0532	Cytoplasm	transporter
Eci1	1323.12	-0.559	0.00426	0.0534	Cytoplasm	enzyme
Myl12b	686.761	0.516	0.00426	0.0534	Cytoplasm	other
Nuak1	45.325	1.191	0.00426	0.0534	Nucleus	kinase	narazaciclib, HTH-01-015, MRT68921
Shmt2	1219.96	-0.363	0.00428	0.0537	Cytoplasm	enzyme
Serpina3k	84600.2	-0.596	0.00429	0.0537	Extracellular Space	other
Msrb1	1580.21	-0.447	0.00432	0.054	Nucleus	enzyme
Adamts5	74.222	0.754	0.00433	0.0541	Extracellular Space	peptidase	M6495
Kctd17	60.507	0.946	0.00433	0.0541	Cytoplasm	other
Scp2	43990.6	-0.449	0.00433	0.0541	Cytoplasm	transporter
Anxa3	103.023	0.759	0.00434	0.0541	Cytoplasm	enzyme
Cyp2c38	613.353	-0.748	0.00437	0.0544	Cytoplasm	enzyme
Il22ra1	31.684	1.127	0.00437	0.0544	Plasma Membrane	transmembrane receptor
Cachd1	33.835	0.986	0.00438	0.0544	Other	other
Tpr	2091.87	0.415	0.00438	0.0544	Nucleus	other
Ncf2	108.388	0.801	0.00439	0.0545	Cytoplasm	enzyme
Dpp4	1503.75	-0.384	0.0044	0.0545	Plasma Membrane	peptidase	alogliptin/INS/metformin, INS/sitagliptin, evogliptin, metformin/vildagliptin, saxagliptin, prusogliptin, metformin/sulfonylurea/vildagliptin, INS/metformin/sitagliptin, linagliptin/metformin, alogliptin/INS, sitagliptin, linagliptin, teneligliptin, alogliptin/metformin/pioglitazone, melogliptin, metformin/sitagliptin/sulfonylurea, dapagliflozin/metformin/saxagliptin, metformin/saxagliptin, vilda…
Gsdmd	243.455	0.478	0.0044	0.0545	Extracellular Space	transporter
Pbld1	2329.38	-0.498	0.0044	0.0545	Cytoplasm	enzyme
Tmcc3	257.577	0.636	0.00441	0.0546	Cytoplasm	other
Clasp2	303.065	0.426	0.00442	0.0546	Cytoplasm	other
Itgb8	32.393	1.21	0.00442	0.0546	Plasma Membrane	other
Plekhb1	159.178	-0.794	0.00445	0.055	Cytoplasm	other
Actr3	911.104	0.346	0.00446	0.0551	Plasma Membrane	other
Basp1	118.691	0.814	0.00449	0.0554	Nucleus	transcription regulator
Ablim1	301.624	0.694	0.0045	0.0554	Cytoplasm	other
Tprkb	738.273	-0.518	0.0045	0.0554	Cytoplasm	other
Fyb2	105.237	0.744	0.00451	0.0555	Plasma Membrane	other
Dnaja1	3670.52	-0.505	0.00452	0.0555	Nucleus	other
Enpp2	1404.79	-0.399	0.00452	0.0555	Plasma Membrane	enzyme	VPC8a202
AU020206	98.941	0.897	0.00453	0.0555	Other	other
Slc35f2	35.706	1.045	0.00455	0.0557	Other	other
Hsd3b5	88.209	-3.622	0.00457	0.0559	Cytoplasm	enzyme
Fat1	1180.23	0.367	0.00461	0.0563	Plasma Membrane	other
Gna14	32.534	-1.849	0.00461	0.0564	Plasma Membrane	enzyme
Entpd8	381.554	-0.508	0.00462	0.0564	Plasma Membrane	enzyme
Angptl2	246.125	0.543	0.00465	0.0567	Extracellular Space	other
Rnft1	396.591	-0.407	0.00465	0.0567	Cytoplasm	enzyme
Mtus1	3173.41	-0.502	0.00466	0.0568	Extracellular Space	other
Ccl5	19.728	1.529	0.00467	0.0568	Extracellular Space	cytokine
Pik3cg	35.055	0.986	0.00467	0.0568	Cytoplasm	kinase	ZX-101A, GNE-490, ZX-4081, AS614006, bimiralisib, NVS-PI3-4, GNE-493, PKI-402, dactolisib, as-604850, PI-103, as605240, tenalisib, PIK-93, pilaralisib, CAY10505, PX-866, SF 1126, pictilisib, CLR457, AZD8154, PI-540, PI3Kg inhibitor, buparlisib, PI-620, duvelisib
Smpd3	97.11	0.719	0.00468	0.0569	Cytoplasm	enzyme
Npr2	528.903	-0.518	0.00469	0.057	Plasma Membrane	G-protein coupled receptor	nesiritide, vosoritide
Cpb2	1730.9	-0.418	0.00474	0.0575	Extracellular Space	peptidase
B330016D10Rik	11.545	-1.823	0.00477	0.0578	Other	other
Itga9	540.758	0.539	0.00477	0.0578	Plasma Membrane	other
Mapk4	28.325	1.086	0.00478	0.0578	Cytoplasm	kinase
Tmem165	106.889	0.682	0.00478	0.0578	Plasma Membrane	other
Vps39	259.193	0.69	0.00478	0.0578	Cytoplasm	transporter
Elmo2	114.576	0.723	0.00479	0.0578	Cytoplasm	other
Gm19619	120.565	1.104	0.00483	0.0582	Other	other
Tlr6	15.934	1.435	0.00483	0.0582	Plasma Membrane	transmembrane receptor
Car13	18.991	1.472	0.00486	0.0585	Cytoplasm	enzyme	hydrochlorothiazide, trichloromethiazide, sulfacetamide, benzthiazide, topiramate, chlorothiazide, acetazolamide, chlorthalidone, methazolamide
Mrgprb11-ps	8.706	-1.947	0.00487	0.0587	Other	other
Fzd8	114.448	-0.769	0.00489	0.0588	Plasma Membrane	G-protein coupled receptor	vantictumab
Ctsh	1695.5	-0.338	0.00491	0.059	Cytoplasm	peptidase
Tnfrsf21	164.635	0.698	0.00492	0.059	Plasma Membrane	transmembrane receptor
Itih1	5672.31	-0.3	0.00493	0.0591	Extracellular Space	other
Ndufb9	1639.59	-0.512	0.00493	0.0591	Cytoplasm	enzyme
Rap2b	64.035	0.797	0.00495	0.0592	Plasma Membrane	enzyme
Sfxn2	408.727	-0.418	0.00496	0.0592	Cytoplasm	transporter
St6galnac4	23.292	1.686	0.00496	0.0592	Cytoplasm	enzyme
Tmem256	215.687	-0.599	0.00496	0.0592	Cytoplasm	other
Plscr1	175.475	0.653	0.00498	0.0594	Plasma Membrane	enzyme
Fam111a	60.553	0.801	0.00501	0.0598	Nucleus	other
H2-Q4	445.49	0.452	0.00502	0.0598	Plasma Membrane	other	tebentafusp
Bmp1	1206.54	-0.419	0.00503	0.0598	Extracellular Space	peptidase
Acads	1461.46	-0.419	0.00504	0.06	Cytoplasm	enzyme
Itgal	181.406	0.611	0.00507	0.0602	Plasma Membrane	transmembrane receptor	efalizumab
Kcnj8	85.601	0.764	0.00508	0.0604	Plasma Membrane	ion channel	thiamylal, gliquidone
Trim30a	236.315	0.703	0.00509	0.0604	Cytoplasm	enzyme
Ccdc120	50.731	1.564	0.00517	0.0613	Plasma Membrane	other
Col15a1	70.423	1.339	0.00517	0.0613	Extracellular Space	other	collagenase
Mgat4b	240.407	0.456	0.00517	0.0613	Cytoplasm	enzyme
Uqcrb	1098.68	-0.457	0.00519	0.0614	Cytoplasm	enzyme
Casp7	229.726	-0.521	0.0052	0.0615	Cytoplasm	peptidase
Sowahc	216.731	0.614	0.00521	0.0615	Nucleus	transcription regulator
Slc12a6	254.719	0.496	0.00524	0.0618	Plasma Membrane	transporter
Pira2	39.237	0.974	0.00525	0.062	Plasma Membrane	transmembrane receptor
Rab31	124.662	0.706	0.00527	0.0621	Cytoplasm	enzyme
Akt3	109.164	0.694	0.00528	0.0621	Cytoplasm	kinase	triciribine, LY2503029, CCT129524, triciribine phosphate, enzastaurin, GSK690693
Dusp8	42.912	1.336	0.00528	0.0621	Nucleus	phosphatase
Defb1	26.579	1.401	0.00531	0.0624	Extracellular Space	other
Ppfibp1	738.761	0.585	0.00532	0.0624	Plasma Membrane	other
Gm31583	241.638	-2.001	0.00535	0.0628	Other	other
St6galnac6	346.749	-0.655	0.00536	0.0628	Cytoplasm	enzyme
Thbs1	98.226	0.742	0.00538	0.0631	Extracellular Space	other
Tfam	363.846	-0.637	0.00543	0.0636	Cytoplasm	transcription regulator
Aatk	103.372	-1.003	0.00548	0.064	Cytoplasm	kinase
Lox	15.145	1.656	0.00549	0.064	Extracellular Space	enzyme	copper, PXS-5505
Pip4k2a	99.943	0.856	0.00549	0.064	Cytoplasm	kinase
Serpinb9	147.798	0.568	0.00549	0.064	Cytoplasm	other
Cast	914.522	0.416	0.0055	0.0641	Cytoplasm	peptidase
Epha2	389.403	0.661	0.00551	0.0641	Plasma Membrane	kinase	blinatumomab/dasatinib, dasatinib/hydrocortisone, dasatinib/dexamethasone/vincristine, SM1-71, dasatinib/filgrastim, dasatinib/dexamethasone, regorafenib, cytarabine/dasatinib/dexamethasone/methotrexate, corticosteroid/dasatinib, dasatinib/rituximab, cytarabine/dasatinib/filgrastim/fludarabine phosphate, DS-8895a, dasatinib/nilotinib, dasatinib/6-mercaptopurine/methotrexate, cytarabine/dasatinib/…
Dkk3	48.03	1.118	0.00552	0.0642	Extracellular Space	cytokine
Mtfr1	644.072	-0.357	0.00553	0.0643	Cytoplasm	other
Idh2	1548.79	0.518	0.00556	0.0646	Cytoplasm	enzyme	HMPL-306, enasidenib, SH1573, TQB3455
Itm2c	381.573	0.448	0.00558	0.0649	Cytoplasm	other
Cald1	2336.26	0.467	0.00559	0.0649	Plasma Membrane	other
Rbm3	690.587	0.481	0.0056	0.065	Cytoplasm	other
Tspan31	1807.52	-0.367	0.00562	0.0651	Plasma Membrane	other
Cln3	118.853	0.648	0.00564	0.0653	Cytoplasm	other
Cyb5d2	160.634	-0.733	0.00564	0.0653	Extracellular Space	other
Snhg20	50.731	-0.785	0.00565	0.0653	Other	other
Gys2	1619.34	-0.411	0.00566	0.0653	Cytoplasm	enzyme
Oma1	153.532	-0.514	0.00566	0.0653	Cytoplasm	peptidase
Pex26	297.757	-0.552	0.0057	0.0657	Cytoplasm	other
Hivep1	434.402	-0.815	0.00572	0.0659	Nucleus	transcription regulator
Kdm3a	294.369	0.667	0.00572	0.0659	Nucleus	transcription regulator
Gm30262	57.996	-0.795	0.00575	0.0661	Other	other
Hint2	341.219	-0.467	0.00576	0.0662	Cytoplasm	enzyme
Gm31138	12.803	1.763	0.00581	0.0667	Other	other
Adamtsl2	231.169	0.77	0.00582	0.0668	Extracellular Space	other
Neurl3	97.49	0.759	0.00582	0.0668	Other	enzyme
Clstn1	68.845	0.768	0.00588	0.0674	Plasma Membrane	other
Nfe2l1	1596.13	-0.517	0.00588	0.0674	Nucleus	transcription regulator
Ano10	165.645	0.574	0.0059	0.0675	Plasma Membrane	ion channel
Cd1d1	2149.15	-0.578	0.00596	0.0682	Plasma Membrane	other
Osbpl5	78.036	-0.823	0.00597	0.0682	Cytoplasm	transporter
Tnfaip2	162.357	0.79	0.00598	0.0683	Extracellular Space	other
Vkorc1	921.612	-0.394	0.00601	0.0686	Cytoplasm	enzyme	warfarin, enoxaparin/warfarin, acenocoumarol, vitamin K3, phenprocoumon, dicumarol, phenindione, fondaparinux/warfarin
Heg1	494.487	0.481	0.00602	0.0686	Plasma Membrane	other
Lman2	1908.91	-0.468	0.00603	0.0687	Cytoplasm	transporter
Ednra	93.152	0.634	0.00604	0.0688	Plasma Membrane	transmembrane receptor	ambrisentan/tadalafil, bosentan, SB 234551, atrasentan, TBC 3214, ambrisentan, BSF 302146, sitaxsentan, avosentan, fandosentan, macitentan, sparsentan, zibotentan, clazosentan, YM598
Cers4	51.938	0.804	0.00607	0.069	Cytoplasm	transcription regulator
Plac8	70.705	0.765	0.0061	0.0693	Nucleus	other
Agpat2	1173.42	-0.565	0.00611	0.0693	Cytoplasm	enzyme
Fech	1342.99	-0.325	0.00611	0.0693	Cytoplasm	enzyme
Cyp2j6	722.162	-0.393	0.00613	0.0694	Cytoplasm	enzyme
Ndufa9	683.098	-0.515	0.00613	0.0694	Cytoplasm	enzyme
Rbm47	1344.65	-0.484	0.00613	0.0694	Nucleus	other
Synpo	182.859	0.941	0.00614	0.0695	Cytoplasm	other
Arl11	17.218	1.327	0.00616	0.0696	Other	other
Ergic3	329.302	-0.385	0.00617	0.0696	Cytoplasm	other
Rhou	792.755	0.454	0.00617	0.0696	Cytoplasm	enzyme
B3gnt8	46.789	0.971	0.00618	0.0696	Cytoplasm	enzyme
Tst	1112.46	-0.567	0.00618	0.0696	Cytoplasm	enzyme
Mcee	291.42	-0.561	0.00619	0.0696	Cytoplasm	enzyme
Mmaa	220.49	-0.536	0.00619	0.0696	Cytoplasm	enzyme
Myzap	17.038	1.616	0.00619	0.0696	Plasma Membrane	other
Bhmt2	2074.66	-0.565	0.00621	0.0697	Cytoplasm	enzyme
Pdcd6	691.345	-0.412	0.00621	0.0697	Cytoplasm	other
Rorc	476.324	-0.751	0.00622	0.0698	Nucleus	ligand-dependent nuclear receptor	ROR gamma t inhibitor, LYC-55716, bevurogant, AZD0284
Adh6-ps1	347.527	-0.813	0.00624	0.0699	Other	other
Tmem229a	25.776	1.064	0.00625	0.07	Other	other
Sergef	47.797	0.858	0.00627	0.0701	Nucleus	other
Ptafr	38.877	0.983	0.00628	0.0702	Plasma Membrane	G-protein coupled receptor	lexipafant
Gm7652	90.819	-0.624	0.0063	0.0703	Other	other
4930520O04Rik	11.82	1.723	0.00632	0.0705	Other	other
Atp5l	1010.6	-0.521	0.00634	0.0706	Cytoplasm	enzyme
Ccdc134	54.418	-1.043	0.00641	0.0714	Cytoplasm	other
Snora68	69.157	-0.922	0.00642	0.0714	Other	other
Arhgef6	99.95	0.666	0.00647	0.0719	Cytoplasm	other
Nhsl2	38.516	0.993	0.00648	0.072	Other	other
Sesn1	159.312	0.575	0.00648	0.072	Nucleus	other
Myl12a	645.901	0.451	0.00649	0.0721	Cytoplasm	other
Mrps31	262.796	-0.477	0.00653	0.0725	Cytoplasm	other
Dglucy	472.194	-0.59	0.00655	0.0726	Cytoplasm	enzyme
Scarb2	2929.2	-0.401	0.00658	0.0729	Plasma Membrane	transmembrane receptor
Crip1	49.492	0.823	0.0066	0.073	Cytoplasm	other
Mapk6	477.655	0.419	0.00662	0.0732	Cytoplasm	kinase
Oas1c	15.574	1.414	0.00666	0.0736	Cytoplasm	other
Sh3bgrl2	875.79	0.352	0.00666	0.0736	Nucleus	other
Glis3	37.403	1.394	0.00668	0.0737	Nucleus	transcription regulator
Nbr1	2887.38	-0.323	0.00668	0.0737	Cytoplasm	other
Pld2	110.597	0.686	0.00668	0.0737	Cytoplasm	enzyme
Hck	103.106	0.786	0.0067	0.0737	Cytoplasm	kinase	bosutinib/corticosteroid, bosutinib/rituximab, bosutinib/imatinib, PP-121, SM1-71, bosutinib/hydroxyurea/ponatinib, bosutinib/ponatinib, bosutinib, bosutinib/dexamethasone/vincristine, rebastinib
5730414N17Rik	30.568	-1.015	0.00674	0.0742	Other	other
Acat3	2324.93	-0.352	0.00678	0.0745	Cytoplasm	enzyme
Frmd4b	416.066	0.412	0.00678	0.0745	Cytoplasm	other
Atoh8	68.229	1.131	0.00682	0.0748	Nucleus	transcription regulator
Lman1	2043.71	-0.389	0.00682	0.0748	Cytoplasm	other
Sdhb	1279.85	-0.508	0.00682	0.0748	Cytoplasm	enzyme
Wrnip1	286.859	-0.483	0.00686	0.0752	Nucleus	enzyme
Gask1a	15.565	1.472	0.00687	0.0752	Other	other
Abcg8	688.538	-0.75	0.00688	0.0752	Plasma Membrane	transporter
Cntln	47.279	0.879	0.00688	0.0752	Cytoplasm	other
Ctbp2	69.45	0.861	0.00688	0.0752	Nucleus	transcription regulator
Rnf150	81.173	0.722	0.00689	0.0753	Other	peptidase
Bdh2	57.693	-0.876	0.00691	0.0753	Cytoplasm	enzyme
Pdgfra	220.699	0.697	0.00691	0.0753	Plasma Membrane	kinase	erdafitinib, cytarabine/midostaurin, crizotinib/pazopanib, blinatumomab/imatinib, bosutinib/imatinib, docetaxel/nintedanib, everolimus/lenvatinib, CT 52923, decitabine/imatinib, ICP-033, ripretinib, SU9518, nintedanib, regorafenib/sunitinib, NCB-0846, dexamethasone/imatinib/vincristine, dasatinib, imatinib/sirolimus, imatinib/sorafenib, avapritinib, corticosteroid/imatinib, NB003, filgrastim/imat…
Vwa8	5182.59	-0.364	0.00693	0.0754	Cytoplasm	enzyme
Plekhm3	108.85	0.862	0.00696	0.0757	Other	other
Etfb	1870.76	-0.433	0.00697	0.0757	Cytoplasm	transporter
H2-T-ps	10.805	1.979	0.007	0.076	Plasma Membrane	transmembrane receptor
Hace1	89.803	0.671	0.00702	0.0762	Cytoplasm	enzyme
Cd200r1	25.571	1.168	0.00705	0.0765	Plasma Membrane	transmembrane receptor	daridorexant, 23ME-00610
Rbm8a	296.165	-0.419	0.00707	0.0766	Nucleus	other
Cdyl	77.447	0.809	0.0071	0.0769	Nucleus	transcription regulator
Axl	526.414	0.54	0.00713	0.0771	Plasma Membrane	kinase	gilteritinib, cabozantinib/crizotinib, Q702, PF-07265807, KC1036, HH30134, mipasetamab uzoptirine, cabozantinib/erlotinib, ONO-7475, SKI-G-801, bemcentinib, BA3011, CH5451098, bosutinib/rituximab, DP-3975, cabozantinib/nivolumab, INCB081776, bosutinib/hydroxyurea/ponatinib, SLC-391, tilvestamab, bosutinib, cabozantinib, humax-AXL-ADC, DS-1205c, bosutinib/imatinib, BPI-9016M, ningetinib, dubermati…
Cers2	1811.19	-0.366	0.00713	0.0771	Nucleus	transcription regulator
Atp5k	357.009	-0.599	0.00714	0.0771	Cytoplasm	enzyme
Inmt	2004.16	-0.71	0.00714	0.0771	Cytoplasm	enzyme
Mertk	418.514	0.436	0.00714	0.0771	Plasma Membrane	kinase	RXDX-106, cabozantinib, PF-07265807, MRX-2843, cabozantinib/erlotinib, cabozantinib/nivolumab, cabozantinib/crizotinib, ningetinib, ONO-7475, sitravatinib, INCB081776, SKI-G-801, Q702
Decr2	2466.98	-0.439	0.00715	0.0771	Cytoplasm	enzyme
Slc35f6	227.379	0.44	0.00717	0.0773	Cytoplasm	other
Lncbate1	17.87	-1.33	0.00719	0.0774	Cytoplasm	other
Mpv17l	195.946	-0.7	0.00722	0.0776	Cytoplasm	other
Cpox	2005.79	-0.539	0.00724	0.0778	Cytoplasm	enzyme
Mup8	118.133	-0.92	0.00726	0.078	Extracellular Space	other
Cyp2d37-ps	956.474	-0.565	0.00728	0.0781	Other	other
Hspa2	51.055	0.887	0.00729	0.0781	Cytoplasm	other
Mast2	222.423	0.49	0.00729	0.0781	Cytoplasm	kinase
Tspan15	63.816	0.817	0.00729	0.0781	Plasma Membrane	other
Fam171b	102.822	0.685	0.00734	0.0785	Other	other
Pcdhb16	16.246	1.555	0.00734	0.0785	Plasma Membrane	other
Mb21d2	200.97	-0.438	0.00735	0.0785	Other	other
Abcc4	75.218	0.785	0.00736	0.0786	Plasma Membrane	transporter
Cers5	38.153	1.004	0.00737	0.0786	Cytoplasm	transcription regulator
Slc44a2	126.82	0.635	0.00737	0.0786	Extracellular Space	transporter
Mocs1	723.663	-0.494	0.00738	0.0786	Cytoplasm	enzyme
Spns2	127.3	-0.742	0.00739	0.0786	Plasma Membrane	transporter
Sftpd	28.46	1.063	0.0074	0.0787	Extracellular Space	other
Aldh5a1	604.696	-0.444	0.00741	0.0787	Cytoplasm	enzyme	theophylline/tretinoin/valproic acid, valproic acid
Zfand6	881.311	-0.42	0.00741	0.0787	Cytoplasm	other
Cd2ap	777.403	0.428	0.00744	0.0789	Cytoplasm	other
Pdgfd	43.234	0.88	0.00744	0.0789	Extracellular Space	growth factor
Fam13b	322.932	-0.404	0.0075	0.0794	Cytoplasm	other
Hypk	63.728	-0.773	0.00757	0.0801	Cytoplasm	other
Snap47	466.335	-0.462	0.00758	0.0802	Plasma Membrane	other
Nfam1	95.392	0.672	0.00761	0.0805	Plasma Membrane	transmembrane receptor
Aif1	49.588	0.902	0.00762	0.0805	Nucleus	other
Slc39a4	221.057	0.673	0.00765	0.0807	Plasma Membrane	transporter
Adgre5	292.404	0.538	0.00767	0.0809	Plasma Membrane	G-protein coupled receptor
Mup9	592.648	-2.078	0.00768	0.0809	Extracellular Space	other
Wdtc1	617.544	-0.438	0.00768	0.0809	Nucleus	other
Papss2	1244.92	-0.535	0.00771	0.0811	Cytoplasm	enzyme
Atp8b4	46.425	0.897	0.00778	0.0816	Plasma Membrane	transporter
Ccng1	717.367	-0.408	0.00778	0.0816	Nucleus	other
Emp3	22.868	1.141	0.00778	0.0816	Plasma Membrane	other
Ttc13	397.954	-0.385	0.00778	0.0816	Other	other
Fmnl2	244.635	0.521	0.00783	0.082	Cytoplasm	other
Hspa1b	390.731	-1.645	0.00784	0.082	Cytoplasm	enzyme
Hspa4l	285.174	-0.575	0.00784	0.082	Cytoplasm	other
Dab2ip	185.416	0.607	0.00785	0.0821	Plasma Membrane	other
Sorl1	129.704	1.13	0.00788	0.0823	Cytoplasm	transporter
Sult5a1	78.643	-1.123	0.00788	0.0823	Other	other
Vapb	604.441	-0.419	0.00789	0.0824	Plasma Membrane	other
Ap1s2	63.808	0.83	0.00795	0.0828	Cytoplasm	transporter
Cflar	1770.59	-0.37	0.00795	0.0828	Cytoplasm	other
Myrf	201.544	0.508	0.00797	0.083	Nucleus	transcription regulator
Cenpt	21.543	1.182	0.00798	0.0831	Cytoplasm	other
Phyh	16029.1	-0.351	0.00799	0.0831	Cytoplasm	enzyme
Btd	503.311	-0.401	0.00801	0.0832	Extracellular Space	enzyme
Ncoa7	67.935	0.817	0.00801	0.0832	Nucleus	transcription regulator
Glod4	377.268	-0.464	0.00802	0.0832	Cytoplasm	enzyme
Pfkfb4	24.668	1.448	0.00803	0.0832	Cytoplasm	kinase
Vwa5a	441.673	0.377	0.00803	0.0832	Nucleus	other
B430306N03Rik	17.347	1.286	0.00804	0.0832	Other	other
Fam83a	71.231	2.528	0.00805	0.0833	Other	other
Twnk	262.488	-0.477	0.00808	0.0836	Cytoplasm	enzyme
Skp1	1357.04	-0.357	0.00809	0.0836	Nucleus	transcription regulator
Axin2	107.244	0.719	0.0081	0.0837	Cytoplasm	other	pyrvinium
Crp	1704.2	-0.327	0.00812	0.0837	Extracellular Space	other
Selplg	44.127	0.951	0.00812	0.0837	Plasma Membrane	other
Sf3a1	228.5	0.582	0.00815	0.084	Nucleus	other
Hells	33.778	0.991	0.00816	0.084	Nucleus	enzyme
Airn	58.257	0.864	0.00817	0.084	Nucleus	other
Ccn1	120.638	0.822	0.00817	0.084	Extracellular Space	other
Pcsk4	132.604	-0.655	0.00818	0.084	Extracellular Space	peptidase
Ptk7	16.916	1.478	0.00818	0.084	Plasma Membrane	kinase	cofetuzumab pelidotin
Gm36264	15.876	-1.336	0.00819	0.084	Other	other
Akr7a5	855.483	-0.494	0.00821	0.0842	Cytoplasm	enzyme
Fads3	27.796	1.223	0.00821	0.0842	Plasma Membrane	enzyme
Serpina6	765.601	-0.572	0.00822	0.0842	Extracellular Space	other
Pvr	127.311	0.705	0.00826	0.0845	Plasma Membrane	other
Rassf3	624.797	-0.447	0.00826	0.0845	Other	other
Gstm6	226.032	0.503	0.0083	0.0848	Cytoplasm	enzyme
Mup15	1813.72	-3.335	0.00831	0.0849	Extracellular Space	other
Arhgef2	150.998	0.797	0.00832	0.0849	Cytoplasm	other
Gpat4	2589	-0.437	0.00833	0.085	Cytoplasm	enzyme
Rad23b	2176.91	-0.304	0.00833	0.085	Nucleus	other
Jag1	269.801	0.56	0.00836	0.0852	Extracellular Space	growth factor
Tpd52l1	53.43	-0.795	0.00836	0.0852	Cytoplasm	other
Gdpd1	21.516	1.235	0.00838	0.0852	Cytoplasm	enzyme
Abcc5	167.291	0.689	0.00839	0.0852	Plasma Membrane	transporter
Sdha	4768.63	-0.388	0.00839	0.0852	Cytoplasm	enzyme
Cacnb3	10.184	2.077	0.00842	0.0855	Plasma Membrane	ion channel	verapamil, dexamethasone/rituximab/verapamil, mibefradil, nimodipine, trandolapril/verapamil
Stard4	719.886	-0.811	0.00843	0.0855	Cytoplasm	transporter
Tm9sf1	440.481	-0.442	0.00843	0.0855	Plasma Membrane	transporter
Chpt1	5863.8	-0.488	0.00846	0.0857	Cytoplasm	enzyme
Gale	55.351	0.967	0.00846	0.0857	Cytoplasm	enzyme
Pigg	176.898	-0.503	0.00848	0.0858	Cytoplasm	enzyme
Snn	33.734	0.967	0.00848	0.0858	Plasma Membrane	other
C5ar1	23.739	1.111	0.00854	0.0863	Plasma Membrane	G-protein coupled receptor	avacopan, IPH5401, TJ210001
H2-Q1	229.794	0.778	0.00857	0.0865	Plasma Membrane	other	tebentafusp
Prom1	23.311	1.28	0.00857	0.0865	Plasma Membrane	other	anti-CD133-PE38-KDEL fusion protein
Dedd2	155.946	-0.519	0.00859	0.0866	Nucleus	other
Esm1	65.378	0.885	0.00862	0.0867	Extracellular Space	growth factor
Nucb2	39.332	1.006	0.00862	0.0867	Nucleus	other
Pcsk6	1601.44	-0.35	0.00864	0.0869	Extracellular Space	peptidase
Wdr1	924.683	0.323	0.00867	0.0871	Extracellular Space	other
Map3k5	833.932	-0.501	0.00868	0.0871	Cytoplasm	kinase	GS-444217, selonsertib
Rcn1	97.699	0.648	0.00869	0.0871	Cytoplasm	other
Tnfaip8l2	24.731	1.232	0.00869	0.0871	Cytoplasm	other
Gata6os	14.25	-1.462	0.0087	0.0871	Other	other
Hmgcs2	29155.2	-0.444	0.00872	0.0873	Cytoplasm	enzyme
Krt8	3358.49	0.557	0.00872	0.0873	Cytoplasm	other
Mrpl15	449.624	-0.457	0.00881	0.0881	Cytoplasm	other
A1cf	2018.36	-0.337	0.00882	0.0881	Nucleus	other
Egflam	9.734	1.919	0.00882	0.0881	Extracellular Space	other
Dram1	20.513	1.246	0.00885	0.0883	Cytoplasm	other
Pawr	110.445	0.675	0.00885	0.0883	Nucleus	transcription regulator
Itga8	209.541	0.589	0.00889	0.0886	Plasma Membrane	other
Stk11	466.995	-0.371	0.00889	0.0886	Cytoplasm	kinase
C730036E19Rik	259.311	-0.825	0.0089	0.0886	Other	other
Psen2	773.451	-0.474	0.00892	0.0887	Cytoplasm	peptidase	tarenflurbil
Cnn2	89.758	0.71	0.00895	0.0889	Cytoplasm	other
Pck2	37.761	0.922	0.00895	0.0889	Cytoplasm	kinase
Rbms3	155.709	0.579	0.00898	0.0892	Cytoplasm	other
Ptcd2	165.676	-0.499	0.00902	0.0895	Cytoplasm	other
Fosl2	208.023	0.696	0.00903	0.0895	Nucleus	transcription regulator
Rock2	1212.35	0.477	0.00906	0.0898	Cytoplasm	kinase	H89, ripasudil, fasudil, CCT129524, GSK-269962A, belumosudil, RKI 1447
Mmp15	366.151	0.47	0.00907	0.0898	Extracellular Space	peptidase	marimastat
Gclm	1701.97	-0.345	0.00908	0.0898	Cytoplasm	enzyme
Sptbn1	3066.99	0.34	0.00909	0.0899	Plasma Membrane	other
Elac1	118.722	-0.51	0.00912	0.0901	Nucleus	enzyme
Acsm5	1416.18	-0.437	0.00913	0.0902	Other	enzyme
P3h3	38.3	0.96	0.00914	0.0902	Nucleus	enzyme
Timd2	386.82	-0.687	0.00917	0.0904	Plasma Membrane	transmembrane receptor
Ccnt1	586.499	-0.426	0.00918	0.0904	Nucleus	transcription regulator
Themis2	82.443	0.633	0.00919	0.0905	Other	other
Naip2	174.795	0.535	0.00926	0.0911	Cytoplasm	other
Uqcrfs1	927.941	-0.431	0.00926	0.0911	Cytoplasm	enzyme
Clasp1	432.547	0.447	0.00928	0.0912	Cytoplasm	other
Zap70	72.174	-0.761	0.00928	0.0912	Plasma Membrane	kinase
Mapk14	1045.06	-0.415	0.0093	0.0913	Cytoplasm	kinase	pamapimod, UM101, RO-3201195, CGH2466, ARRY-371797, p38 MAP kinase inhibitor, AMG 2372, Sb202190, PH-797804, talmapimod, p38 MAP kinase inhibitor IV, Org 48762-0, ralimetinib
Tmem33	833.433	-0.419	0.00931	0.0913	Cytoplasm	other
Tm2d2	314.395	-0.532	0.00932	0.0914	Extracellular Space	other
Pde1b	25.735	1.126	0.00933	0.0914	Cytoplasm	enzyme
Cep170	372.085	0.613	0.00934	0.0914	Nucleus	other
Ipmk	845.91	-0.527	0.00934	0.0914	Nucleus	kinase
Slc43a1	51.715	-0.802	0.00938	0.0917	Plasma Membrane	transporter
Cxcr4	26.926	1.089	0.00939	0.0918	Plasma Membrane	G-protein coupled receptor	USL311, PF-06747143, burixafor, LY-2510924, mavorixafor, cladribine/cytarabine/filgrastim/idarubicin/plerixafor, [68Ga]pentixather, [68Ga]pentixafor, BL-8040, ulocuplumab, GMI-1359, balixafortide, plerixafor, filgrastim/plerixafor
Atp1a3	12.573	1.613	0.0094	0.0918	Plasma Membrane	transporter	ethacrynic acid, perphenazine, digoxin
Acox1	40858.2	-0.45	0.00941	0.0919	Cytoplasm	enzyme
Slco2b1	1597.7	-0.372	0.00943	0.092	Plasma Membrane	transporter
Ank	179.28	-0.559	0.00944	0.0921	Plasma Membrane	transporter
Mbd6	94.973	0.621	0.00946	0.0921	Nucleus	other
Car2	85.921	0.787	0.00948	0.0923	Cytoplasm	enzyme	benzthiazide, ethoxyzolamide, brimonidine/brinzolamide, dorzolamide, diazoxide, dichlorphenamide, methazolamide, hydrochlorothiazide, phentermine/topiramate, sulfacetamide, dorzolamide/timolol, brinzolamide, topiramate, chlorothiazide/reserpine, chlorothiazide, acetazolamide, chlorthalidone, quinethazone, trichloromethiazide
Serpina11	416.754	-0.457	0.00949	0.0924	Extracellular Space	other
Ccl9	289.116	0.541	0.00958	0.0931	Extracellular Space	cytokine
Gabrb3	40.896	0.99	0.00959	0.0931	Plasma Membrane	ion channel	triazolam, methohexital, nitrazepam, sevoflurane, etomidate, pagoclone, aspirin/butalbital/caffeine, zolpidem, atropine/hyoscyamine/phenobarbital/scopolamine, phenobarbital, isoflurane, diazepam, halothane, pentobarbital, acetaminophen/butalbital/caffeine/codeine, hyoscyamine/phenobarbital, adinazolam, SEP 174559, desflurane, amobarbital, pregnenolone, mephobarbital, zaleplon, enflurane, ezogabin…
Dmrta1	18.981	-1.668	0.00963	0.0935	Nucleus	transcription regulator
Lmo7	460.612	0.381	0.00963	0.0935	Cytoplasm	enzyme
Slc17a1	85.465	-0.761	0.00968	0.0939	Plasma Membrane	transporter
Commd9	111.964	-0.701	0.00969	0.0939	Cytoplasm	other
Dcaf11	2557.98	-0.384	0.00972	0.0941	Nucleus	other
Slc16a3	19.2	1.754	0.00973	0.0941	Plasma Membrane	transporter
Postn	289.263	0.607	0.00973	0.0942	Extracellular Space	other
Hspe1	1055.78	-0.419	0.00975	0.0942	Cytoplasm	enzyme
Kng2	2296.15	-0.317	0.00975	0.0942	Extracellular Space	other
Lrit2	20.041	-1.366	0.00976	0.0943	Other	other
Slc28a2	23.449	1.252	0.00978	0.0944	Plasma Membrane	transporter
Fabp7	62.065	0.849	0.00979	0.0944	Cytoplasm	transporter
Oas1g	65.833	1.099	0.0098	0.0945	Cytoplasm	enzyme
Fam13c	10.714	1.659	0.00982	0.0946	Other	other
Plcxd1	12.127	1.763	0.00983	0.0946	Other	other
Proz	3145.52	-0.384	0.00983	0.0946	Extracellular Space	peptidase
Tmem126a	223.557	-0.477	0.00988	0.0949	Cytoplasm	other
Uba2	345.675	0.396	0.00988	0.0949	Cytoplasm	enzyme
Lrig3	124.593	-0.75	0.00993	0.0952	Extracellular Space	other
Cfb	10394.1	-0.308	0.00994	0.0952	Extracellular Space	peptidase	IONIS-FB-LRx
Kras	369.716	0.371	0.00994	0.0952	Cytoplasm	enzyme	LY3537982, chelerythrine, KRAS inhibitor, ARS-1620, MK-1084, adagrasib, LY3499446, JDQ443, BI 1823911, JAB-21822, JNJ-74699157, BPI-421286, GH35, YL-15293, AZD4785, GDC-6036, D3S-001, sotorasib, GFH925, D-1553, HS-10370, HBI-2438
Tax1bp3	105.264	0.639	0.00994	0.0952	Cytoplasm	transcription regulator
Tapt1	674.236	-0.495	0.00997	0.0954	Plasma Membrane	G-protein coupled receptor
Gm15318	33.353	-1.228	0.00998	0.0955	Other	other
Rgs10	27.304	0.991	0.01	0.0956	Cytoplasm	enzyme
Sec62	1430.7	-0.331	0.01	0.0956	Cytoplasm	transporter
Spn	33.18	1.278	0.01	0.0956	Plasma Membrane	transmembrane receptor
Wnk2	7.821	1.964	0.01	0.0956	Cytoplasm	kinase	WNK463
Arel1	859.352	-0.455	0.0101	0.0959	Cytoplasm	enzyme
Hebp1	1364.98	-0.437	0.0101	0.096	Cytoplasm	other
Unc13b	296.279	0.528	0.0101	0.096	Cytoplasm	other
Acaa1a	2117.69	-0.469	0.0101	0.0961	Cytoplasm	enzyme	trimetazidine
Chil3	11.672	1.77	0.0101	0.0961	Cytoplasm	enzyme
Dnajc10	394.253	0.372	0.0101	0.0961	Cytoplasm	enzyme
Gm7463	35.52	-1.1	0.0101	0.0961	Other	other
Mybl1	32.309	1.373	0.0101	0.0961	Nucleus	transcription regulator
Sult1e1	11.952	-1.668	0.0101	0.0961	Cytoplasm	enzyme	estrogen sulfotransferase inhibitor
Arhgef26	896.485	-0.359	0.0102	0.0968	Plasma Membrane	other
Ehd4	145.365	0.677	0.0102	0.0968	Plasma Membrane	enzyme
Nudt12	1138.88	-0.343	0.0102	0.0968	Cytoplasm	phosphatase
Oat	8501.59	-0.628	0.0102	0.0968	Cytoplasm	enzyme
Ncf4	34.401	0.89	0.0102	0.0969	Cytoplasm	enzyme
Slc37a3	273.036	0.516	0.0102	0.0969	Cytoplasm	transporter
Efhd2	631.749	0.488	0.0103	0.0969	Plasma Membrane	other
Gm40438	33.89	-0.947	0.0103	0.0969	Other	other
Ywhaz	1546.06	0.364	0.0103	0.0972	Cytoplasm	enzyme
Polr2l	301.908	-0.391	0.0103	0.0973	Nucleus	enzyme
Aldoa	1264.28	0.515	0.0104	0.0976	Cytoplasm	enzyme
Gca	64.775	1.294	0.0104	0.0976	Cytoplasm	other
Hspg2	723.058	0.435	0.0104	0.0976	Extracellular Space	enzyme
Slc25a20	1664.98	-0.438	0.0104	0.0976	Cytoplasm	transporter
Tuba1b	218.058	0.705	0.0104	0.0976	Cytoplasm	enzyme
Ptpn22	41.13	0.997	0.0105	0.0983	Cytoplasm	phosphatase
Shmt1	1476.55	-0.559	0.0105	0.0983	Cytoplasm	enzyme	mimosine
Adh5	3000.35	-0.507	0.0105	0.0985	Cytoplasm	enzyme	N6022
Clcf1	9.221	2.252	0.0105	0.0985	Extracellular Space	cytokine
Ubd	95.965	1.801	0.0105	0.0987	Nucleus	other
Ndufb5	601.937	-0.442	0.0106	0.0991	Cytoplasm	enzyme
Tfpi	96.851	0.644	0.0106	0.0992	Extracellular Space	other	MG1113, dalteparin, BAY1093884
Vrk3	136.289	0.698	0.0106	0.0992	Nucleus	kinase
Mfn1	698.51	-0.459	0.0106	0.0995	Cytoplasm	enzyme
Acss3	861.42	-0.597	0.0107	0.0996	Cytoplasm	enzyme
Atp5o	910.404	-0.431	0.0107	0.0996	Cytoplasm	transporter
Plscr3	35.602	0.904	0.0107	0.0996	Plasma Membrane	enzyme
Gm3055	21.723	-1.313	0.0107	0.0996	Nucleus	transcription regulator
Pirb	140.593	0.812	0.0107	0.0999	Plasma Membrane	transmembrane receptor
Apof	3658.16	-0.439	0.0107	0.1	Extracellular Space	transporter
Adipor2	5582.13	-0.457	0.0108	0.1	Plasma Membrane	transmembrane receptor
Grk3	168.375	0.747	0.0108	0.1	Cytoplasm	kinase
Obsl1	36.254	1.272	0.0108	0.101	Cytoplasm	other
Ankrd33b	240.421	-0.531	0.0109	0.101	Other	other
Echdc3	631.497	-0.43	0.0109	0.101	Cytoplasm	enzyme
Mark2	178.531	0.607	0.0109	0.101	Cytoplasm	kinase	SM1-71
Msrb3	247.028	0.489	0.0109	0.101	Cytoplasm	enzyme
Pprc1	167.466	0.681	0.0109	0.101	Nucleus	transcription regulator
Retreg3	713.263	-0.369	0.0109	0.101	Cytoplasm	other
Dctn1	419.44	0.476	0.011	0.102	Cytoplasm	other
Limk1	61.726	0.86	0.011	0.102	Cytoplasm	kinase	cobimetinib/encorafenib, dabrafenib/trametinib/vemurafenib, damnacanthal, encorafenib/panitumumab, SM1-71, encorafenib, binimetinib/cetuximab/encorafenib, binimetinib/encorafenib/panitumumab, dabrafenib, dabrafenib/ipilimumab/trametinib, cetuximab/encorafenib, cobimetinib/dabrafenib, binimetinib/encorafenib, binimetinib/dabrafenib, MO-26
Rhog	59.934	0.876	0.011	0.102	Cytoplasm	enzyme
Aamdc	113.764	-0.626	0.0111	0.102	Cytoplasm	other
Bmp2k	310.003	0.379	0.0111	0.102	Nucleus	kinase	SM1-71, LP-935509
Erc1	714.969	-0.329	0.0111	0.102	Cytoplasm	other
Man2a2	464.226	0.456	0.0111	0.102	Cytoplasm	enzyme
Dgkz	308.255	0.486	0.0111	0.103	Cytoplasm	kinase	ASP1570
L2hgdh	516.06	-0.471	0.0112	0.103	Cytoplasm	enzyme
Fmnl1	39.041	0.912	0.0113	0.104	Cytoplasm	other
Hbegf	11.676	1.517	0.0113	0.104	Extracellular Space	growth factor	KHK2866, U3-1565
Klhl6	28.475	0.969	0.0113	0.104	Other	other
Lamb1	243.943	0.565	0.0113	0.104	Extracellular Space	other
Rnaset2b	986.513	-0.338	0.0113	0.104	Cytoplasm	enzyme
Cyp21a1	22.606	-1.206	0.0114	0.104	Cytoplasm	enzyme
Dusp3	724.092	0.479	0.0114	0.104	Cytoplasm	phosphatase
Kif12	8.317	2.326	0.0114	0.104	Cytoplasm	other
Kpna1	600.978	-0.413	0.0114	0.104	Nucleus	transporter
Mdc1	158.698	-0.779	0.0114	0.104	Nucleus	other
Pappa2	10.508	2.599	0.0114	0.104	Extracellular Space	peptidase
Rgn	6534.76	-0.49	0.0114	0.104	Nucleus	enzyme
Dhtkd1	950.125	-0.39	0.0115	0.105	Cytoplasm	enzyme
Dnmt3a	473.435	0.657	0.0115	0.105	Nucleus	enzyme
Gpt	2165.31	-0.447	0.0115	0.105	Cytoplasm	enzyme
Large1	152.229	0.521	0.0115	0.105	Cytoplasm	enzyme
Lrp5	907.163	0.315	0.0115	0.105	Plasma Membrane	transmembrane receptor	BI 905681, BI-905677
Mpc2	946.031	-0.513	0.0115	0.105	Plasma Membrane	transporter
Ppargc1a	152.929	0.704	0.0115	0.105	Nucleus	transcription regulator
Fas	145.647	-0.51	0.0116	0.105	Plasma Membrane	transmembrane receptor	monoclonal antibody 7C11, APO010
Golm1	69.746	0.805	0.0116	0.105	Cytoplasm	other
Rrbp1	3652.08	-0.26	0.0116	0.105	Cytoplasm	transporter
Dnajc19	452.119	-0.519	0.0116	0.106	Cytoplasm	other
Trps1	86.497	0.738	0.0116	0.106	Nucleus	transcription regulator
Card9	16.117	1.81	0.0117	0.106	Cytoplasm	other
Rab27b	34.647	0.954	0.0118	0.106	Cytoplasm	enzyme
Derl2	635.377	-0.482	0.0118	0.107	Cytoplasm	other
Hip1	238.358	0.632	0.0118	0.107	Cytoplasm	other
Mfn2	1425.37	-0.363	0.0118	0.107	Cytoplasm	enzyme
Ube3b	513.773	-0.447	0.0118	0.107	Extracellular Space	enzyme
Auh	386.275	-0.396	0.0119	0.107	Cytoplasm	enzyme
Rbpms	263.809	0.814	0.0119	0.107	Cytoplasm	transcription regulator
Selenoo	778.798	-0.462	0.0119	0.107	Extracellular Space	enzyme
Tmbim6	9267.14	-0.389	0.0119	0.107	Nucleus	other
Ncf1	79.915	0.687	0.012	0.108	Cytoplasm	enzyme
Sema4d	43.901	0.958	0.012	0.108	Plasma Membrane	transmembrane receptor	pepinemab
Sp140	68.124	0.866	0.012	0.108	Nucleus	transcription regulator
Tbx3	327.027	0.816	0.012	0.108	Nucleus	transcription regulator
Cfp	196.028	0.572	0.0121	0.109	Extracellular Space	other
Ccr2	97.252	0.785	0.0122	0.109	Plasma Membrane	G-protein coupled receptor	MK-0812, propagermanium, AZD2423, BMS-813160, MLN1202, PF-4136309
Cyp2d38-ps	428.489	-0.567	0.0122	0.109	Other	other
1110059G10Rik	95.589	-0.574	0.0122	0.109	Other	other
Mto1	168.283	-0.564	0.0123	0.11	Cytoplasm	enzyme
Ace	29.973	1.018	0.0124	0.111	Plasma Membrane	peptidase	hydrochlorothiazide/lisinopril, fosinopril, amlodipine/perindopril, carvedilol/enalapril, trandolaprilat, trandolapril, perindopril, idrapril, captopril, captopril/hydrochlorothiazide, quinaprilat, enalapril, amlodipine/benazepril, ramiprilat, enalapril/felodipine, zofenoprilat, moexiprilat, benazeprilat, benazepril, angiotensin-converting enzyme inhibitor, zabiciprilat, lisinopril, ceronapril, g…
Adamts12	35.444	0.974	0.0124	0.111	Extracellular Space	peptidase
Casz1	35.402	1.14	0.0124	0.111	Nucleus	enzyme
Zfp423	29.946	1.371	0.0124	0.111	Nucleus	transcription regulator
Acat1	5888.43	-0.494	0.0125	0.111	Cytoplasm	enzyme
Cyp4a32	242.484	-0.622	0.0125	0.111	Cytoplasm	enzyme
Gpr180	192.031	-0.496	0.0125	0.111	Cytoplasm	other
Mal	7.244	1.938	0.0125	0.112	Plasma Membrane	other
Shld2	680.162	-0.784	0.0125	0.112	Extracellular Space	other
Tmem134	330.097	-0.441	0.0125	0.112	Cytoplasm	kinase
Araf	490.031	-0.38	0.0126	0.112	Cytoplasm	kinase	cetuximab/irinotecan/vemurafenib, binimetinib/vemurafenib, XP-102, cetuximab/vemurafenib, irinotecan/panitumumab/vemurafenib, MLN2480, cobimetinib/vemurafenib, trametinib/vemurafenib, dabrafenib/trametinib/vemurafenib, vemurafenib, crizotinib/vemurafenib, ipilimumab/vemurafenib, atezolizumab/cobimetinib/vemurafenib
Cd244a	14.369	1.637	0.0126	0.112	Plasma Membrane	transmembrane receptor
Dhdh	2465.81	-0.298	0.0126	0.112	Other	enzyme
Gm22009	920.079	0.331	0.0126	0.112	Other	other
Ormdl1	217.604	-0.432	0.0126	0.112	Cytoplasm	other
Slc30a10	118.435	-0.736	0.0126	0.112	Plasma Membrane	transporter
Hgd	3960.34	-0.31	0.0127	0.113	Cytoplasm	enzyme
Csk	373.076	0.433	0.0128	0.113	Cytoplasm	kinase	bosutinib/rituximab, bosutinib/imatinib, SC-204303, bosutinib/hydroxyurea/ponatinib, bosutinib
Irf2bpl	174.908	-0.511	0.0128	0.113	Nucleus	enzyme
Lrp2	21.597	-1.453	0.0128	0.113	Plasma Membrane	transporter
Mmp19	734.787	-0.409	0.0128	0.113	Extracellular Space	peptidase	marimastat
Nexn	32.34	1.029	0.0128	0.113	Plasma Membrane	other
Prkn	109.769	-0.653	0.0128	0.113	Cytoplasm	enzyme
Ptgfrn	80.068	0.703	0.0128	0.113	Plasma Membrane	other
Rftn1	45.284	0.79	0.0128	0.113	Plasma Membrane	other
Sec14l4	1614.81	-0.496	0.0128	0.113	Other	transporter
Tmem19	829.506	-0.461	0.0128	0.113	Other	other
Khdrbs2	21.74	-1.98	0.0129	0.113	Nucleus	other
Mmp14	317.01	0.41	0.0129	0.114	Extracellular Space	peptidase	prinomastat, rebimastat, marimastat, BT1718
Paox	158.663	-0.696	0.0129	0.114	Cytoplasm	enzyme
Sema6d	344.698	0.46	0.0129	0.114	Plasma Membrane	other
Brox	410.579	0.376	0.013	0.114	Cytoplasm	other
Clstn3	196.55	-0.675	0.013	0.114	Plasma Membrane	other
Efna1	154.449	0.508	0.013	0.114	Plasma Membrane	other
Gm16332	348.752	-0.427	0.013	0.114	Other	other
Mettl7b	3672.34	-0.381	0.013	0.114	Other	enzyme
B4galt3	60.083	0.682	0.0131	0.115	Cytoplasm	enzyme
Dusp10	73.285	1.059	0.0131	0.115	Nucleus	phosphatase
Ssh2	651.285	0.384	0.0131	0.115	Cytoplasm	phosphatase
Atp5j2	683.176	-0.402	0.0132	0.115	Cytoplasm	transporter
Ddc	397.142	-0.448	0.0132	0.115	Cytoplasm	enzyme	DOPA decarboxylase inhibitor, carbidopa/levodopa, S(-)-carbidopa, levodopa, hydrochlorothiazide/methyldopa, levodopa/pramipexole, carbidopa/entacapone/levodopa, carbidopa/levodopa/tolcapone, alpha-methyl dopa
Fars2	258.691	-0.397	0.0132	0.115	Cytoplasm	enzyme
Fchsd1	28.034	1.466	0.0132	0.115	Plasma Membrane	other
Gm31121	13.06	-1.968	0.0132	0.115	Other	other
Ntf3	8.939	1.969	0.0132	0.115	Extracellular Space	growth factor
Ptpn13	52.14	0.749	0.0132	0.115	Cytoplasm	phosphatase
Rpp14	157.429	0.621	0.0132	0.115	Nucleus	enzyme
Srr	716.373	-0.334	0.0132	0.115	Cytoplasm	enzyme
Casp1	40.731	0.787	0.0133	0.115	Cytoplasm	peptidase	caspase 1 inhibitor
Snhg18	29.452	0.918	0.0133	0.115	Other	other
U2surp	654.354	0.426	0.0133	0.115	Nucleus	other
Atp5j	1016.48	-0.42	0.0133	0.116	Cytoplasm	transporter
Ehf	26.921	1.402	0.0133	0.116	Nucleus	transcription regulator
Gas2l3	83.733	0.848	0.0134	0.116	Other	other
Lmo2	60.815	0.853	0.0134	0.116	Nucleus	transcription regulator
Prg4	163.26	-0.551	0.0134	0.116	Extracellular Space	other
Rmdn2	496.78	-0.475	0.0134	0.116	Cytoplasm	other
Tnfaip3	109.431	0.884	0.0134	0.116	Nucleus	enzyme
Col4a2	569.978	0.481	0.0135	0.116	Extracellular Space	other	collagenase
Dgat2	3584.46	-0.453	0.0135	0.116	Cytoplasm	enzyme
Dync1li2	398.109	0.481	0.0135	0.116	Cytoplasm	other
Gsn	331.559	0.516	0.0135	0.116	Extracellular Space	other
Hectd1	4658.77	-0.266	0.0135	0.116	Other	enzyme
Hltf	248.626	0.446	0.0135	0.116	Nucleus	transcription regulator
Lap3	2492.82	-0.383	0.0135	0.116	Cytoplasm	peptidase
Ak2	2024.03	-0.426	0.0135	0.117	Cytoplasm	kinase
1700017B05Rik	113.902	0.789	0.0136	0.117	Cytoplasm	other
Serpine2	187.429	-0.713	0.0136	0.117	Extracellular Space	other
Tsc22d2	543.146	0.425	0.0136	0.117	Nucleus	transcription regulator
Prune1	236.232	0.625	0.0137	0.117	Nucleus	enzyme
Fahd2a	124.262	-0.649	0.0137	0.118	Cytoplasm	other
Klhl2	415.71	-0.465	0.0137	0.118	Cytoplasm	other
Sfxn1	734.36	-0.434	0.0137	0.118	Cytoplasm	transporter
Esyt1	291.979	0.374	0.0138	0.118	Cytoplasm	transporter
Gm45609	8.938	-1.808	0.0138	0.118	Other	other
Loxl1	29.765	0.971	0.0138	0.118	Extracellular Space	enzyme
Pdxdc1	1182.77	-0.348	0.0138	0.118	Cytoplasm	other
Rab3il1	50.157	0.856	0.0138	0.118	Cytoplasm	other
Wipf1	91.576	0.823	0.0138	0.118	Cytoplasm	other
Alpl	352.848	0.599	0.0139	0.118	Plasma Membrane	phosphatase	zinc sulfate
Fbxo8	460.018	-0.372	0.0139	0.118	Cytoplasm	other
Gstt1	1556.33	-0.6	0.014	0.119	Cytoplasm	enzyme
Lrp12	71.513	0.685	0.014	0.119	Plasma Membrane	transmembrane receptor
Ss18l2	154.142	-0.575	0.0141	0.12	Other	other
Trim23	207.184	-0.398	0.0141	0.12	Nucleus	enzyme
H6pd	3981.8	-0.35	0.0142	0.12	Cytoplasm	enzyme
Dctpp1	90.088	-0.612	0.0142	0.121	Cytoplasm	enzyme
Dgkh	235.429	0.488	0.0142	0.121	Cytoplasm	kinase
Gdf10	82.43	0.764	0.0142	0.121	Extracellular Space	growth factor
Nqo2	813.188	-0.391	0.0142	0.121	Cytoplasm	enzyme	caricotamide
Tmem14c	792.486	-0.477	0.0142	0.121	Plasma Membrane	other
Usp40	628.24	-0.338	0.0142	0.121	Other	peptidase
9930111J21Rik1	75.529	0.826	0.0143	0.121	Other	other
Gm11960	28.278	-0.943	0.0143	0.121	Other	other
Gm22154	50.377	-0.739	0.0143	0.121	Other	other
Ccdc127	251.252	0.514	0.0144	0.122	Other	other
Cyp4f18	17.99	1.182	0.0144	0.122	Cytoplasm	enzyme
Mpnd	449.466	-0.38	0.0144	0.122	Other	other
Dnah2	18.033	3.644	0.0145	0.122	Cytoplasm	other
Gatd3a	765.552	-0.429	0.0145	0.122	Cytoplasm	other
Inca1	137.182	-0.666	0.0145	0.122	Nucleus	other
Pcmtd2	396.052	-0.373	0.0145	0.122	Cytoplasm	enzyme
Pebp1	974.144	-0.413	0.0145	0.122	Cytoplasm	other
Rcsd1	132.602	0.623	0.0145	0.122	Other	other
Tufm	757.58	-0.424	0.0145	0.122	Cytoplasm	translation regulator
Unc119	86.719	0.708	0.0145	0.122	Cytoplasm	other
Bckdha	1802.86	-0.395	0.0146	0.122	Cytoplasm	enzyme
Ptpn23	190.013	0.646	0.0146	0.122	Cytoplasm	phosphatase
Slc25a51	662.58	-0.43	0.0146	0.122	Cytoplasm	transporter
Zbtb4	236.395	0.448	0.0146	0.122	Nucleus	transcription regulator
Usp20	102.868	0.616	0.0146	0.123	Cytoplasm	peptidase
Fmc1	81.905	-0.67	0.0147	0.123	Cytoplasm	other
Parp4	240.646	0.403	0.0147	0.123	Cytoplasm	enzyme
Pgrmc2	350.292	-0.462	0.0148	0.123	Nucleus	transporter
Bri3bp	240.519	-0.464	0.0148	0.124	Extracellular Space	other
Mup17	4450.44	-2.75	0.0148	0.124	Extracellular Space	other
Speg	22.577	1.49	0.0148	0.124	Nucleus	kinase
Dnaja3	870.883	-0.353	0.0149	0.124	Cytoplasm	other
Frzb	31.31	1.017	0.0149	0.124	Extracellular Space	other
Tbc1d9	68.037	0.745	0.0149	0.124	Plasma Membrane	other
Veph1	20.011	1.31	0.0149	0.124	Nucleus	other
Ddr2	145.15	-0.865	0.015	0.124	Plasma Membrane	kinase	imatinib/nilotinib, imatinib/inotuzumab ozogamicin, imatinib/sunitinib, regorafenib, dacomitinib, blinatumomab/imatinib, bosutinib/imatinib, decitabine/imatinib, ICP-033, sitravatinib, imatinib, imatinib/rituximab, regorafenib/sunitinib, imatinib/sirolimus, imatinib/sorafenib
Fndc3b	623.742	0.333	0.015	0.125	Cytoplasm	other
Gm5834	169.3	-0.501	0.015	0.125	Other	other
Ntrk2	282.868	1.888	0.015	0.125	Plasma Membrane	kinase	ONO-7579, larotrectinib, AZ-23, NOV1601, taletrectinib, belizatinib, cabozantinib/nivolumab, cabozantinib/crizotinib, LOXO-195, PBI-200, cabozantinib, bevacizumab/entrectinib, lorlatinib, cabozantinib/erlotinib, entrectinib, cabozantinib/tyrosine kinase inhibitor, PLX7486, repotrectinib
Oaz1	1476.83	-0.368	0.015	0.125	Cytoplasm	enzyme	eflornithine
Pim3	484.946	-0.555	0.015	0.125	Cytoplasm	kinase	SGI 1776, NMS-P645, CX-6258, PIM/FLT3 kinase inhibitor SEL24, LGH447, AZD-1208, TP-3654
Sf3b6	226.119	-0.478	0.015	0.125	Nucleus	other
Adgrg2	49.751	0.993	0.0151	0.125	Plasma Membrane	G-protein coupled receptor
Atp5c1	1904.14	-0.387	0.0151	0.125	Cytoplasm	transporter
Ethe1	195.581	-0.476	0.0151	0.125	Cytoplasm	enzyme
Gm16157	94.42	-0.861	0.0151	0.125	Other	other
Zmym6	138.63	-0.564	0.0151	0.125	Nucleus	other
St8sia4	82.666	0.682	0.0152	0.125	Cytoplasm	enzyme
Pogk	163.729	0.425	0.0152	0.126	Nucleus	other
Fam234a	413.077	-0.408	0.0153	0.126	Plasma Membrane	other
Gm16348	65.062	-0.933	0.0153	0.126	Other	other
Mgst1	25555.8	-0.366	0.0153	0.126	Cytoplasm	enzyme
Tceal9	136.805	0.691	0.0153	0.126	Other	other
Hibch	795.987	-0.452	0.0153	0.127	Cytoplasm	enzyme
Apobec1	251.813	0.701	0.0154	0.127	Cytoplasm	enzyme
Ctdp1	160.359	0.547	0.0154	0.127	Nucleus	phosphatase
Fndc4	187.92	-0.551	0.0154	0.127	Extracellular Space	other
Ifi211	63.309	0.996	0.0154	0.127	Nucleus	transcription regulator
Lyst	1477.21	-0.405	0.0154	0.127	Cytoplasm	transporter
Mcm2	56.943	0.923	0.0154	0.127	Nucleus	enzyme
Nr0b2	59.386	-0.784	0.0154	0.127	Nucleus	ligand-dependent nuclear receptor
Zfp984	46.209	0.775	0.0154	0.127	Nucleus	transcription regulator
C2cd2	1530.3	-0.284	0.0155	0.127	Cytoplasm	other
Elapor1	32.838	1.178	0.0155	0.127	Plasma Membrane	other
H4c3	197.743	-0.482	0.0155	0.127	Nucleus	other
Islr	39.274	0.792	0.0155	0.127	Extracellular Space	other
Ltbp3	37.041	0.883	0.0155	0.127	Extracellular Space	other
Sult2a7	15.586	-1.982	0.0155	0.127	Cytoplasm	enzyme
Armcx3	137.651	0.56	0.0156	0.128	Cytoplasm	other
BC048403	36.45	0.792	0.0156	0.128	Plasma Membrane	other
Lrrc14b	31.284	1.131	0.0156	0.128	Other	other
Galnt7	62.476	0.768	0.0157	0.128	Cytoplasm	enzyme
Gm53	15.391	-1.459	0.0157	0.128	Other	other
Mtr	218.357	0.52	0.0157	0.128	Cytoplasm	enzyme	mecobalamin, hydroxocobalamin, cyanocobalamin
Prcp	93.778	0.564	0.0157	0.128	Cytoplasm	peptidase
Sh3bp1	18.821	1.278	0.0157	0.128	Plasma Membrane	other
Slc24a3	15.439	1.303	0.0157	0.128	Plasma Membrane	transporter
Tm6sf1	71.284	0.773	0.0157	0.128	Plasma Membrane	other
Gm14288	29.066	-4.077	0.0158	0.128	Other	other
Lclat1	443.345	-0.5	0.0158	0.128	Cytoplasm	enzyme
Ten1	35.176	-0.862	0.0158	0.128	Nucleus	other
Gda	586.259	-0.514	0.0158	0.129	Cytoplasm	enzyme
Hspd1	4792.74	-0.348	0.0158	0.129	Cytoplasm	enzyme
S1pr1	476.363	-0.428	0.0158	0.129	Plasma Membrane	G-protein coupled receptor	ponesimod, siponimod, ozanimod, fingolimod phosphate, RP101075
Camk4	8.776	1.866	0.0159	0.129	Nucleus	kinase
Gcgr	1602.36	-0.336	0.0159	0.129	Plasma Membrane	G-protein coupled receptor	LY3437943, volagidemab, GCG, dasiglucagon, MEDI0382
Gm10319	500.457	-0.445	0.0159	0.129	Other	other
Ifngr1	260.739	0.457	0.0159	0.129	Plasma Membrane	transmembrane receptor	interferon gamma-1b
Lyn	488.415	0.474	0.0159	0.129	Cytoplasm	kinase	bosutinib/corticosteroid, bosutinib/rituximab, SM1-71, tolimidone, bosutinib/hydroxyurea/ponatinib, bosutinib/ponatinib, JNJ-26483327, bosutinib, staurosporine, PD 173958, bosutinib/imatinib, docetaxel/nintedanib, nintedanib, KICG2576, bosutinib/dexamethasone/vincristine, rebastinib, bafetinib
Trerf1	31.612	0.893	0.0159	0.129	Nucleus	transcription regulator
4930581F22Rik	206.924	-0.64	0.016	0.129	Other	other
Atp5h	1146.57	-0.398	0.016	0.129	Cytoplasm	enzyme
Cep192	123.195	0.588	0.016	0.129	Cytoplasm	other
Dixdc1	149.742	0.579	0.016	0.129	Cytoplasm	other
Ndufa10	1195.05	-0.351	0.016	0.129	Cytoplasm	transporter
Tgfbrap1	475.518	0.41	0.016	0.129	Cytoplasm	other
Mrps7	454.022	-0.512	0.0161	0.129	Cytoplasm	other
Ndufa3	346.654	-0.396	0.0161	0.129	Cytoplasm	enzyme
Senp3	244.103	-0.44	0.0161	0.129	Nucleus	peptidase
Hhex	368.119	-0.655	0.0161	0.13	Nucleus	transcription regulator
Pmm2	370.305	-0.367	0.0161	0.13	Cytoplasm	enzyme
Gramd4	47.71	0.9	0.0162	0.13	Cytoplasm	other
Kcna2	99.831	0.701	0.0162	0.13	Plasma Membrane	ion channel	dalfampridine
Naa80	275.564	-0.384	0.0162	0.13	Cytoplasm	enzyme
Ndufaf1	192.003	-0.51	0.0162	0.13	Cytoplasm	other
Ntrk3	51.944	0.822	0.0162	0.13	Plasma Membrane	kinase	ONO-7579, ICP-723, larotrectinib, AZ-23, NOV1601, taletrectinib, belizatinib, XZP-5955, LOXO-195, PBI-200, bevacizumab/entrectinib, lorlatinib, entrectinib, pralsetinib, PLX7486, repotrectinib
Tpm3	930.104	0.321	0.0162	0.13	Cytoplasm	other	AZD-7451
Cc2d2a	61.497	0.66	0.0163	0.13	Cytoplasm	other
Pex14	460.818	-0.429	0.0163	0.13	Cytoplasm	transcription regulator
Cdip1	890.966	-0.454	0.0164	0.131	Nucleus	other
Entpd1	135.613	0.771	0.0164	0.131	Plasma Membrane	enzyme	ES002023, TTX-030, SRF617, ES014, IPH5201
Scamp5	172.199	0.483	0.0164	0.131	Cytoplasm	other
Cstf2t	363.637	-0.366	0.0165	0.131	Nucleus	other
Dzip3	54.881	0.811	0.0165	0.131	Cytoplasm	enzyme
Tmem132e	42.632	0.833	0.0165	0.131	Other	other
Aldh1a3	17.283	1.455	0.0166	0.132	Cytoplasm	enzyme
Atp11c	2174.42	-0.414	0.0166	0.132	Plasma Membrane	transporter
Ceacam1	666.513	-0.403	0.0166	0.132	Plasma Membrane	transporter	anti-CEACAM1 monoclonal antibody CM-24
Entpd2	27.374	1.001	0.0166	0.132	Cytoplasm	enzyme
Ephx1	3526.05	-0.422	0.0166	0.132	Cytoplasm	peptidase
Fkbp8	1716.77	-0.311	0.0166	0.132	Cytoplasm	other
Gm5431	39.721	0.79	0.0166	0.132	Other	other
Serpina3m	2944.3	-1.098	0.0166	0.132	Extracellular Space	other
Tmco1	645.229	-0.373	0.0166	0.132	Cytoplasm	ion channel
Ywhah	418.14	0.466	0.0167	0.132	Cytoplasm	transcription regulator
Phb	814.374	-0.395	0.0167	0.133	Nucleus	transcription regulator	prohibitin-targeting peptide 1
Stxbp1	37.264	0.838	0.0167	0.133	Cytoplasm	transporter
Grcc10	530.488	-0.451	0.0168	0.133	Cytoplasm	other
Gm11967	24.56	1.088	0.0168	0.133	Other	other
Gpld1	2514.11	-0.339	0.0168	0.133	Cytoplasm	enzyme
Sdhc	859.451	-0.45	0.0168	0.133	Cytoplasm	enzyme
Slc35e2	862.058	-0.349	0.0168	0.133	Other	other
Sra1	447.645	-0.407	0.0168	0.133	Nucleus	transcription regulator
Trip6	86.346	0.591	0.0168	0.133	Extracellular Space	cytokine
Ccdc107	362.9	-0.502	0.0169	0.133	Other	other
Gbp10	211.349	-0.725	0.0169	0.133	Cytoplasm	enzyme
Ndufb8	685.61	-0.425	0.0169	0.133	Cytoplasm	enzyme
Gm3435	32.546	-1.06	0.017	0.133	Other	other
Aqp8	589.574	0.437	0.017	0.133	Plasma Membrane	transporter
Cd274	75.276	0.833	0.017	0.133	Plasma Membrane	enzyme	GNC-038, GS-4224, KN046, 89Zr-envafolimab, sugemalimab, NM21-1480, durvalumab, envafolimab, anti PD-L1 antibody, LY3300054, IBI322, atezolizumab/paclitaxel, atezolizumab/cobimetinib/vemurafenib, IBI323, LDP, 89Zr-DFO-atezolizumab, CDX-527, LY3434172, LY3415244, PD-1 ligand inhibitor, HLX20, ABL501, FS118, BJ-005, TQB2450, danburstotug, adebrelimab, MSB2311, ABSK043, MSB0011359C, BPI-371153, CA-17…
Dynll1	103.235	0.552	0.017	0.133	Cytoplasm	other
Ptges3	1377.76	-0.297	0.017	0.133	Cytoplasm	enzyme
Tnfsf10	68.348	0.688	0.017	0.134	Extracellular Space	cytokine	ABBV-621
Zfp651	17.686	1.193	0.017	0.134	Other	other
Adcy9	379.116	-0.399	0.0171	0.134	Plasma Membrane	enzyme
Cpn1	1632.44	-0.296	0.0171	0.134	Extracellular Space	peptidase
Flt4	502.114	0.367	0.0171	0.134	Plasma Membrane	transmembrane receptor	everolimus/sorafenib, everolimus/vandetanib, bortezomib/sorafenib, sulfatinib, BMS-690514, cabozantinib/nivolumab, erdafitinib, avelumab/axitinib, glesatinib, decitabine/sorafenib, clofarabine/cytarabine/sorafenib, cabozantinib, axitinib/pembrolizumab, lenvatinib/pembrolizumab, cytarabine/idarubicin/sorafenib, XL844, anlotinib, crizotinib/pazopanib, docetaxel/nintedanib, everolimus/lenvatinib, IC…
Gla	65.01	0.632	0.0171	0.134	Cytoplasm	enzyme	migalastat
Ier5	74.366	0.698	0.0171	0.134	Nucleus	other
Ndufb11	545.976	-0.443	0.0171	0.134	Cytoplasm	enzyme
Slc25a46	556.359	-0.375	0.0171	0.134	Cytoplasm	other
Tanc2	154.865	0.668	0.0171	0.134	Nucleus	transcription regulator
Gtf2h3	133.964	-0.485	0.0172	0.134	Nucleus	transcription regulator
Pvt1	73.895	1.094	0.0172	0.134	Other	other
Ctsf	241.857	-0.413	0.0172	0.135	Cytoplasm	peptidase
Sgcb	36.122	0.82	0.0172	0.135	Plasma Membrane	other
Mrc2	65.485	1.028	0.0173	0.135	Plasma Membrane	transmembrane receptor
Mrps34	248.262	-0.476	0.0173	0.135	Cytoplasm	other
Prmt2	19.49	1.179	0.0173	0.135	Nucleus	enzyme
Slc4a3	8.552	1.743	0.0173	0.135	Plasma Membrane	transporter
Trpm4	57.194	0.701	0.0173	0.135	Plasma Membrane	ion channel
Chp1	2265.35	-0.316	0.0174	0.135	Nucleus	transcription regulator	voclosporin
Crybg3	304.333	-0.4	0.0174	0.135	Other	other
Pld4	46.969	0.877	0.0174	0.135	Extracellular Space	enzyme
Sting1	31.278	0.92	0.0174	0.135	Cytoplasm	other	E7766, BMS-986301, GSK3745417, BI 1387446, MIW815, CDK-002, IMSA101, SB 11285, ulevostinag, SNX281, KL340399, MK-2118, TAK-676
Tcirg1	324.446	0.602	0.0174	0.135	Plasma Membrane	enzyme
Cwf19l1	92.199	-0.507	0.0175	0.135	Other	other
Nbeal1	1567.59	0.284	0.0175	0.135	Other	other
Ntn4	111.242	0.734	0.0175	0.135	Extracellular Space	other
Rbl1	40.752	0.814	0.0175	0.135	Nucleus	transcription regulator
Slc12a9	82.797	0.582	0.0175	0.135	Plasma Membrane	transporter
9530026P05Rik	45.567	0.855	0.0176	0.136	Other	other
Cfh	15002.4	-0.373	0.0176	0.136	Extracellular Space	other	GT103
Rnasel	80.791	0.766	0.0176	0.136	Cytoplasm	enzyme
Fam114a1	335.993	0.437	0.0177	0.136	Extracellular Space	other
Mob3a	58.712	0.635	0.0177	0.137	Other	other
Mrpl49	232.492	-0.504	0.0177	0.137	Cytoplasm	enzyme
Togaram1	417.265	0.338	0.0177	0.137	Extracellular Space	other
Zc3h12a	50.416	0.833	0.0177	0.137	Cytoplasm	enzyme
Atp5a1	4204.66	-0.405	0.0178	0.137	Cytoplasm	transporter
Cadm1	570.527	0.403	0.0178	0.137	Plasma Membrane	other
Agmo	752.007	-0.36	0.0179	0.137	Cytoplasm	enzyme
Ormdl2	172.58	-0.468	0.018	0.138	Cytoplasm	other
Pafah2	923.617	-0.419	0.018	0.138	Cytoplasm	enzyme
Prelp	290.041	0.487	0.018	0.138	Extracellular Space	other
Rnf128	1140.43	-0.364	0.018	0.138	Cytoplasm	enzyme
Zbtb8b	13.469	1.422	0.018	0.138	Nucleus	transcription regulator
Zcchc24	1000.1	-0.334	0.018	0.138	Other	other
Zfp407	414.344	0.392	0.018	0.138	Nucleus	transcription regulator
Acad8	462.944	-0.388	0.0181	0.138	Cytoplasm	enzyme
BC005624	214.651	-0.417	0.0181	0.138	Nucleus	other
Lpar1	29.927	0.919	0.0181	0.138	Plasma Membrane	G-protein coupled receptor
Nin	161.104	0.531	0.0181	0.138	Cytoplasm	other
Rasa2	124.043	0.593	0.0181	0.138	Cytoplasm	other
Zbtb48	76.529	-0.652	0.0181	0.138	Nucleus	transcription regulator
Sowahb	59.181	0.797	0.0181	0.139	Nucleus	transcription regulator
Nfkb2	121.404	0.516	0.0182	0.139	Nucleus	transcription regulator
Nlrp12	359.625	-0.47	0.0182	0.139	Cytoplasm	other
Ppa1	1361.89	-0.324	0.0182	0.139	Cytoplasm	enzyme
Slc10a2	437.14	-0.365	0.0182	0.139	Plasma Membrane	transporter	maralixibat, linerixibat, odevixibat
Tm9sf2	1371.7	-0.285	0.0182	0.139	Plasma Membrane	transporter
Tmem65	163.86	0.536	0.0182	0.139	Cytoplasm	other
Lactb	393.178	-0.432	0.0183	0.139	Cytoplasm	peptidase
Sil1	401.459	-0.393	0.0183	0.139	Cytoplasm	transporter
Parn	262.84	-0.487	0.0183	0.14	Nucleus	enzyme
Gm10125	24.939	-1.013	0.0184	0.14	Other	other
Ifi204	243.229	0.673	0.0184	0.14	Nucleus	transcription regulator
Oas1a	143.102	0.92	0.0184	0.14	Cytoplasm	enzyme
5730480H06Rik	102.485	-0.555	0.0185	0.14	Other	other
Hrg	3614.99	-0.302	0.0185	0.14	Cytoplasm	other
Pja2	659.685	-0.292	0.0185	0.14	Cytoplasm	enzyme
Ric3	11.903	-1.406	0.0185	0.14	Cytoplasm	other
Tex2	2178.43	-0.27	0.0185	0.14	Other	other
Tspan12	1322.48	-0.353	0.0186	0.14	Plasma Membrane	other
Ngef	221.197	-0.484	0.0186	0.141	Cytoplasm	other
Por	4983.36	-0.465	0.0186	0.141	Cytoplasm	enzyme	carboplatin/doxorubicin, nitazoxanide, cisplatin/doxorubicin, cisplatin/doxorubicin/ifosfamide, daunorubicin/tretinoin, cisplatin/doxorubicin/methotrexate, daunorubicin, doxorubicin/streptozocin, dacarbazine/doxorubicin, doxorubicin/ifosfamide, cisplatin/doxorubicin/ifosfamide/methotrexate, dacarbazine/doxorubicin/ifosfamide, doxorubicin, doxorubicin/tretinoin, nitazoxanide/peginterferon alfa-2a/…
Srgap2	326.3	0.561	0.0186	0.141	Cytoplasm	other
Pdgfa	75.214	0.69	0.0187	0.141	Extracellular Space	growth factor
Tnfrsf26	21.395	1.035	0.0187	0.141	Plasma Membrane	other
Dipk2a	664.859	0.358	0.0188	0.141	Cytoplasm	other
Zyx	240.345	0.484	0.0188	0.142	Plasma Membrane	other
Nfu1	211.976	-0.493	0.0189	0.142	Cytoplasm	other
Tmprss6	2408.16	-0.313	0.0189	0.142	Plasma Membrane	peptidase
Trim11	199.142	-0.394	0.0189	0.142	Cytoplasm	enzyme
Nit1	895.215	-0.357	0.019	0.143	Cytoplasm	enzyme
Slc11a1	134.954	0.591	0.019	0.143	Plasma Membrane	transporter
Ubc	7698.72	-0.609	0.019	0.143	Cytoplasm	enzyme
Apoc4	3443.24	-0.37	0.0191	0.143	Extracellular Space	transporter
Scn8a	96.698	0.837	0.0191	0.143	Plasma Membrane	ion channel	riluzole
Wwtr1	447.372	0.338	0.0191	0.144	Nucleus	transcription regulator
Art4	62.523	0.745	0.0192	0.144	Nucleus	enzyme
Ednrb	207.666	0.61	0.0192	0.144	Plasma Membrane	G-protein coupled receptor	DEDN6526A, sitaxsentan, bosentan, ENB003, macitentan, atrasentan
Mkx	15.729	-1.145	0.0192	0.144	Nucleus	transcription regulator
Slc35e1	461.4	-0.396	0.0192	0.144	Cytoplasm	other
Syngr2	424.022	-0.368	0.0192	0.144	Cytoplasm	other
Ctnnd1	1118.78	0.315	0.0193	0.145	Nucleus	other
Micu2	385.646	0.365	0.0193	0.145	Cytoplasm	other
Cd93	241.2	0.518	0.0194	0.145	Plasma Membrane	other	DCBY02
Gid4	327.054	-0.387	0.0194	0.145	Nucleus	other
Idh1	3329.05	-0.447	0.0194	0.145	Cytoplasm	enzyme	olutasidenib, IDH305, ivosidenib, DS-1001, HMPL-306, BAY1436032, KY100001, IDH1 inhibitor, LY3410738
Sucla2	1247.65	-0.364	0.0194	0.145	Cytoplasm	enzyme
Trp53rkb	35.253	0.983	0.0194	0.145	Nucleus	kinase
5033403H07Rik	101.152	-0.73	0.0195	0.145	Other	other
Aldh1l2	27.345	0.976	0.0195	0.145	Cytoplasm	enzyme
4931406C07Rik	1755.06	-0.425	0.0195	0.145	Nucleus	enzyme
Mylip	174.25	0.548	0.0195	0.145	Cytoplasm	enzyme
Apip	121.432	-0.539	0.0196	0.146	Cytoplasm	enzyme
1600014C10Rik	725.312	-0.387	0.0196	0.146	Cytoplasm	other
Mdfic	394.793	0.418	0.0196	0.146	Nucleus	other
Tmem242	213.39	-0.46	0.0196	0.146	Cytoplasm	other
Frrs1	404.441	0.426	0.0197	0.146	Plasma Membrane	transmembrane receptor
Grn	1506.53	0.422	0.0197	0.146	Extracellular Space	growth factor
Matn2	74.613	0.695	0.0197	0.146	Extracellular Space	other
Zbtb9	39.223	0.774	0.0197	0.146	Nucleus	other
Got2	5187.59	-0.342	0.0198	0.146	Cytoplasm	enzyme
Cipc	466.125	-0.462	0.0198	0.147	Nucleus	other
[truncated: 21,154 more rows]

## Sheet: Dataset S3
Supplemental Dataset S3: RNA-seq comparing fasted WT vs. GcKO liver
Gene ID	baseMean	log2FoldChange	pvalue	FDR
Gc	22434.7	-8.23032	1.36238e-280	2.23813e-276
Ror1	368.964	3.01739	2.23978e-58	1.83975e-54
Ntrk2	341.067	2.42254	4.6689e-32	2.55669e-28
Cyp2c37	1452.18	-3.07472	1.07898e-23	4.43137e-20
Gm13775	480.42	-1.55349	2.46944e-23	8.11361e-20
Ifi27	1344.25	1.55	3.13016e-23	8.57037e-20
Cib3	107.538	5.18365	1.31654e-19	3.08972e-16
Serpina3m	3275.39	-1.10757	6.19342e-18	1.27182e-14
Trp53inp1	3971.72	-1.51792	2.97133e-17	5.42367e-14
Shc2	74.6995	5.43383	5.63158e-17	9.25155e-14
Cyp8b1	2388.52	-1.23673	1.09939e-16	1.64189e-13
Casp12	121.827	2.55288	2.223e-16	3.04328e-13
Mbl2	2730.43	-0.893935	2.69324e-15	3.40343e-12
Hsd11b1	2179.65	-1.24645	3.85041e-15	4.51819e-12
Fam107b	1853.96	-1.84369	1.78928e-14	1.95962e-11
Cebpb	578.066	-0.98625	4.17448e-14	4.28615e-11
Slc22a7	80.5055	-3.15295	1.14214e-12	1.10371e-09
Plk3	1173.67	-1.49766	1.49339e-12	1.36297e-09
Sdc4	5113.85	-0.821042	3.15873e-12	2.60739e-09
Rcl1	1252.55	-0.763208	3.17433e-12	2.60739e-09
Trib1	631.9	-1.23131	3.41787e-12	2.67375e-09
Acot11	165.876	-2.0586	3.59966e-12	2.68796e-09
Oas1g	69.1305	2.19002	7.86126e-12	5.61499e-09
Cyp2u1	160.231	-1.93587	1.3478e-11	9.22566e-09
Ero1b	491.773	-0.979684	1.90721e-11	1.24831e-08
Emp2	174.589	1.3078	1.97566e-11	1.24831e-08
Ppp1r3c	836.478	-1.17411	2.70431e-11	1.64543e-08
Cyp2c29	1909.22	-1.63044	6.69241e-11	3.92653e-08
Sirpa	706.484	1.12102	9.6718e-11	5.44091e-08
Mafb	766.027	-1.17234	9.93592e-11	5.44091e-08
Cyp2d40	289.432	-1.46974	1.73801e-10	9.21035e-08
Sdf2l1	90.2332	-1.53655	1.94514e-10	9.98587e-08
Spp1	1008.74	1.8862	2.23028e-10	1.11027e-07
Oas1a	143.088	1.75623	2.4117e-10	1.16528e-07
Emp1	97.3013	2.13431	2.92893e-10	1.37476e-07
Lpl	916.95	1.42677	3.33605e-10	1.52235e-07
Col3a1	1171.83	1.34751	3.54917e-10	1.56544e-07
Serpina3c	173.656	-1.49586	3.62106e-10	1.56544e-07
Lgals3	287.622	1.61964	4.99827e-10	2.10542e-07
Mpeg1	2515.55	0.981277	5.17085e-10	2.12367e-07
Cdh1	286.142	1.52383	6.08102e-10	2.43656e-07
Cybb	646.642	1.00175	7.10089e-10	2.74104e-07
Ablim1	348.939	1.07736	7.17462e-10	2.74104e-07
Ajuba	113.17	1.62166	7.9465e-10	2.96693e-07
Pgpep1	548.488	-0.702105	8.71094e-10	3.18008e-07
Gldn	41.1363	5.32436	9.00703e-10	3.21668e-07
Adam8	43.2091	2.64362	1.13916e-09	3.98173e-07
Mlkl	149.367	1.37265	1.36751e-09	4.68031e-07
Mup3	28678.7	-1.71242	1.47281e-09	4.93782e-07
Calr	4662.02	-1.21632	1.95699e-09	6.4299e-07
Cyp2c50	3674.4	-1.65457	2.33438e-09	7.51945e-07
Syt12	51.8382	1.81022	3.13699e-09	9.87925e-07
Tes	52.0807	1.96328	3.22527e-09	9.87925e-07
Aatk	106.212	-1.47149	3.24738e-09	9.87925e-07
Dnajb11	630.642	-0.865524	3.43027e-09	1.02459e-06
Ehhadh	7656.47	0.715783	4.32501e-09	1.26877e-06
Saa4	2988.09	-1.23383	4.4782e-09	1.29066e-06
Nudt7	2276.19	-1.56501	4.65354e-09	1.31808e-06
Pdia4	1951.16	-0.864575	4.91789e-09	1.36934e-06
Ciita	78.9778	1.77074	5.86172e-09	1.59489e-06
Svep1	80.0446	1.53634	5.9221e-09	1.59489e-06
Bicc1	146.711	1.15646	6.34026e-09	1.67996e-06
Ly6a	79.0126	1.97664	6.84917e-09	1.786e-06
Klf9	1831.91	-0.681278	7.15605e-09	1.83687e-06
Ptp4a1	3505.66	-0.949202	7.36014e-09	1.86019e-06
Enpp2	1523.31	-0.735334	1.0087e-08	2.51075e-06
Tspan8	37.1092	2.75565	1.15854e-08	2.80178e-06
Gm48494	21.9901	7.31635	1.15973e-08	2.80178e-06
Arhgap27	66.0928	1.80015	1.34046e-08	3.19147e-06
Ly6e	1180.32	1.52776	1.47577e-08	3.46342e-06
Gstt3	287.876	-0.949254	1.56544e-08	3.60207e-06
Slco1b2	22363.4	-0.919194	1.5787e-08	3.60207e-06
Prr16	232.761	-0.868409	2.75097e-08	6.19081e-06
Sdr9c7	226.528	-1.14247	2.88689e-08	6.40888e-06
Mup12	1237.75	-5.63974	3.28793e-08	7.20189e-06
Col1a1	201.638	1.7246	3.58452e-08	7.74823e-06
Gvin2	890.366	1.2488	3.85721e-08	8.22938e-06
Tob1	1229.71	-0.977364	3.97469e-08	8.3713e-06
Olfml3	96.3821	1.41488	4.44804e-08	9.15303e-06
Lman2	1892.74	-0.623176	4.45728e-08	9.15303e-06
Adtrp	986.804	-0.966631	4.57205e-08	9.27279e-06
Pdia6	1361.81	-1.10656	4.85038e-08	9.71733e-06
Rbp1	165.303	1.15509	4.94573e-08	9.78898e-06
Slc15a5	45.2619	-1.88567	5.01122e-08	9.80052e-06
Ccl5	33.3215	2.3475	5.39103e-08	1.04193e-05
Gm31583	377.281	-1.97539	5.70999e-08	1.09074e-05
Trhde	25.0138	-2.37557	6.10792e-08	1.15334e-05
Gm13773	63.0315	-1.83647	6.21507e-08	1.16024e-05
Gjb2	2273.91	-0.699026	7.62527e-08	1.4075e-05
Golm1	85.8608	1.19696	8.60746e-08	1.57115e-05
Tgtp2	49.197	2.15114	9.34612e-08	1.68723e-05
Glis3	46.7233	1.78515	9.61143e-08	1.71627e-05
Afm	1078.26	-0.662435	9.86143e-08	1.74197e-05
Ghr	5969.86	-0.70774	1.00223e-07	1.75156e-05
Bbox1	1866.96	-0.72987	1.06476e-07	1.84125e-05
Zfp445	1834.74	-0.905286	1.19519e-07	2.04527e-05
Dpt	88.2689	1.57928	1.218e-07	2.06281e-05
Pdia3	2875.67	-0.914449	1.31548e-07	2.18673e-05
Gpc1	325.201	-1.75845	1.31779e-07	2.18673e-05
Ncf2	129.614	1.12905	1.36468e-07	2.2419e-05
Samd4	141.47	1.27499	1.40519e-07	2.28559e-05
Tmem71	45.4955	1.5647	1.43811e-07	2.3162e-05
Pla2g7	152.317	1.19779	1.59324e-07	2.54115e-05
Acsl1	19870.8	-0.93068	1.67686e-07	2.6488e-05
Ccdc120	58.2704	2.51491	1.71032e-07	2.67592e-05
Serpinb6b	131.26	1.90186	1.73963e-07	2.6961e-05
Gm47163	14.0635	6.68752	1.79479e-07	2.75559e-05
Klhl7	208.676	-0.769714	2.48158e-07	3.77476e-05
Ier2	169.619	-1.27559	2.65733e-07	4.00501e-05
H2-Aa	498.736	1.6241	2.7371e-07	4.08773e-05
Sgce	87.7192	1.36432	2.82921e-07	4.18724e-05
Pecr	962.098	-0.624488	2.96929e-07	4.35532e-05
Gvin3	155.851	0.948272	3.05049e-07	4.42682e-05
Kmo	3024.32	-0.731827	3.07194e-07	4.42682e-05
Capn8	35.1078	-2.85089	3.22199e-07	4.60269e-05
Slc31a1	1336.43	-0.526893	3.56328e-07	5.04634e-05
Mup2	183.707	-3.15178	3.7146e-07	5.21568e-05
Tppp	284.918	-0.847709	3.78971e-07	5.27605e-05
Zfp950	380.04	0.693379	4.08232e-07	5.63566e-05
Gstp2	40.8916	2.0596	4.19427e-07	5.74196e-05
Hsp90b1	7844.62	-0.777264	4.25118e-07	5.77176e-05
Bcl2a1b	48.963	1.55513	4.37371e-07	5.88945e-05
Ctss	986.744	1.22921	4.93487e-07	6.58693e-05
Myh10	503.581	1.06025	4.97188e-07	6.58693e-05
Fam83a	58.7039	2.57806	5.16095e-07	6.78272e-05
Sp140	93.8198	1.10819	5.21702e-07	6.802e-05
Gm36251	21.1681	2.33342	5.57054e-07	7.16822e-05
Scn8a	102.757	1.52863	5.58517e-07	7.16822e-05
Hyou1	1251.42	-1.06751	5.86995e-07	7.47532e-05
Dmpk	262.358	1.00391	6.18665e-07	7.81802e-05
C730036E19Rik	240.593	-1.19879	6.43753e-07	8.07295e-05
Tagln2	139.621	1.20649	6.50178e-07	8.09176e-05
Ddt	1449.74	-0.580782	7.05896e-07	8.71915e-05
Srgap2	378.87	0.924932	7.15732e-07	8.77466e-05
Slc39a14	2256.66	-0.684997	7.80506e-07	9.43294e-05
Gm20319	597.231	-0.671245	7.8091e-07	9.43294e-05
Cyp2j5	6564.25	-0.777497	7.92613e-07	9.50442e-05
Gvin-ps2	82.5604	1.44405	8.06599e-07	9.58906e-05
Atoh8	100.503	1.20971	8.11346e-07	9.58906e-05
Dnajc3	2864.59	-0.673794	8.23534e-07	9.66358e-05
Ddr1	28.7381	2.703	8.44184e-07	9.8247e-05
Pim3	950.952	-1.20764	8.49225e-07	9.8247e-05
Pkhd1	435.871	1.12431	8.81661e-07	0.000101286
Actg1	2743.63	-0.884637	9.52203e-07	0.00010863
Sparcl1	169.837	1.4208	9.77946e-07	0.000110654
Sytl5	20.8147	3.34359	9.87429e-07	0.000110654
Etl4	208.219	0.797338	9.90147e-07	0.000110654
Mup22	111630	-1.43482	1.01231e-06	0.000112366
Edem1	1610.41	-0.658156	1.01989e-06	0.000112448
Gm8883	170.277	-0.974374	1.04598e-06	0.000114556
Dio1	1615	-1.02845	1.07883e-06	0.000117045
Ugt3a1	850.722	-0.946879	1.08481e-06	0.000117045
Gm8941	154.629	-1.25309	1.09629e-06	0.000117045
Haao	2256.1	-0.606473	1.09721e-06	0.000117045
Gvin1	1860.87	1.13394	1.11701e-06	0.000118389
Mup-ps12	17.2448	-2.25248	1.12738e-06	0.000118722
Sdr42e1	1224.62	-0.633604	1.24463e-06	0.000130117
Lamb3	135.322	-1.2646	1.25143e-06	0.000130117
Tcaim	259.002	-0.807675	1.34718e-06	0.000139192
Capg	81.0505	1.29702	1.39194e-06	0.000142918
Galnt4	200.081	-0.704353	1.40882e-06	0.000143752
Fcgr3	164.027	1.04256	1.50588e-06	0.000152708
Car5a	317.495	-0.919335	1.56921e-06	0.000158154
Hspa5	5262.59	-0.932704	1.62657e-06	0.000162781
Abhd3	699.06	-0.600646	1.63494e-06	0.000162781
Slc25a24	64.2991	1.48904	1.65383e-06	0.000163669
Niban1	230.699	0.842485	1.70473e-06	0.000167696
Ebp	711.02	-0.5426	1.7257e-06	0.000168748
Mup-ps16	89.9914	-1.09273	1.79622e-06	0.000174606
Msrb1	1800.45	-0.518659	1.83399e-06	0.000177228
Mmd	1770.89	-0.618026	1.84916e-06	0.000177229
Sorbs2	1427.97	0.837023	1.85558e-06	0.000177229
Nckap1l	265.815	0.968828	1.91086e-06	0.000181454
Rcsd1	145.786	0.884637	1.9381e-06	0.000182984
Gm25395	349.683	-1.00813	2.07814e-06	0.000195084
Ifi44	141.574	1.31829	2.1845e-06	0.000203903
Junb	432.946	-1.14928	2.23704e-06	0.000207628
Susd4	189.602	-1.62634	2.30313e-06	0.000212561
Col4a5	57.8525	1.36016	2.3219e-06	0.000213096
Scara3	46.9741	1.72414	2.39559e-06	0.000217682
Qdpr	1533.25	-0.462857	2.39837e-06	0.000217682
Pbld2	1351.07	-0.673274	2.46393e-06	0.000222403
Ildr2	614.511	-0.800761	2.56159e-06	0.000229955
Csad	1780.58	0.829799	2.64212e-06	0.000235895
Vim	390.463	0.790051	2.73287e-06	0.000242679
Atl2	1633.21	-0.7249	2.81678e-06	0.000248785
Clca3a1	243.181	1.03135	2.83796e-06	0.000249315
Slc25a16	640.894	-0.660257	2.95703e-06	0.000258394
Elovl3	373.144	-1.25199	3.03707e-06	0.000263984
AB124611	65.9031	1.31225	3.11674e-06	0.000268603
Slc10a1	3164.17	-0.771348	3.12291e-06	0.000268603
Mup-ps19	167.57	1.17504	3.14868e-06	0.000269409
Galns	126.846	1.00852	3.3221e-06	0.000282774
Gsta2	152.1	1.57286	3.56844e-06	0.000302177
Slc8a1	112.629	0.972843	3.62767e-06	0.000305617
Rarres1	700.771	-1.13191	3.78119e-06	0.000316925
Rpn1	845.867	-0.737477	3.81364e-06	0.000318022
Amz1	35.6432	1.76816	3.85891e-06	0.000320173
Ndufb1	406.805	-0.717026	3.90256e-06	0.000320877
C4a	617.976	-1.4513	3.90646e-06	0.000320877
H2-Ab1	517.363	1.56734	4.00544e-06	0.00032737
Anxa3	126.15	1.03544	4.07135e-06	0.00033111
Btg2	855.013	-2.10849	4.10373e-06	0.000332099
Gask1a	44.5856	1.95166	4.17234e-06	0.000335996
Pdp2	620.384	-0.77837	4.20023e-06	0.000336592
Aldh7a1	4586.51	-0.509846	4.26458e-06	0.00034009
Il1rap	1243.64	-0.777645	4.38067e-06	0.00034766
Ndufs2	1976.74	-0.539388	4.49525e-06	0.000355038
Pank1	2603.49	-0.714418	4.53778e-06	0.000356682
Tubb5	476.382	0.751588	4.60522e-06	0.000359176
Fbn1	242.414	1.06779	4.61323e-06	0.000359176
Gvin-ps6	22.9218	2.39144	4.73766e-06	0.000366523
Gpx1	14952.3	-0.642584	4.75221e-06	0.000366523
Sdcbp2	52.4748	2.64919	4.79934e-06	0.000368428
Mup20	112570	0.778855	4.92198e-06	0.000376085
Lbh	101.78	1.13161	5.04951e-06	0.000384043
Slfn8	64.5752	1.22823	5.23989e-06	0.000396686
Hao1	1900.14	-0.855707	5.61325e-06	0.000423002
Prss8	68.0208	1.33601	5.68213e-06	0.000426238
Clec12a	164.873	0.970175	5.83107e-06	0.000435422
Sestd1	83.4114	1.13967	6.07841e-06	0.000451838
Ttr	29099.5	-0.708369	6.16216e-06	0.000456
Lamc3	67.7163	1.6287	6.2985e-06	0.000463815
Dcxr	691.225	-0.674803	6.32423e-06	0.000463815
AI182371	3093.5	-0.630487	6.39134e-06	0.000466168
Nr0b2	160.069	-0.874019	6.41308e-06	0.000466168
Gabra3	65.2741	1.16899	6.5191e-06	0.000470523
Mup-ps14	13.849	-3.2036	6.53027e-06	0.000470523
Kbtbd11	44.5298	-1.98795	6.61533e-06	0.000473873
Cpox	1896.85	-0.620104	6.63446e-06	0.000473873
Gadd45g	167.041	-1.21261	6.72302e-06	0.000477847
Myof	233.646	1.11794	6.74827e-06	0.000477847
Slc35e3	219.254	-0.85934	6.87157e-06	0.00048449
Rtp4	169.578	0.909188	6.98178e-06	0.000489092
Tyrobp	183.811	0.992236	6.99638e-06	0.000489092
C8g	1736.34	-0.738841	7.02992e-06	0.000489354
Gna14	32.2951	-1.74815	7.26705e-06	0.000503726
Dgat2	3480.64	-0.59475	7.32688e-06	0.000503739
Mrgprb11-ps	16.9035	-2.17739	7.32856e-06	0.000503739
Adcy7	155.422	0.904753	7.39126e-06	0.000505932
Tlcd2	626.293	-1.09074	7.45054e-06	0.00050627
Cd5l	2466.13	1.02096	7.45784e-06	0.00050627
Mipep	305.798	-0.5636	7.89824e-06	0.000531464
Alb	405774	-0.620291	7.90971e-06	0.000531464
Aprt	269.537	0.662408	7.92916e-06	0.000531464
Sult5a1	83.9395	-1.76812	7.95837e-06	0.000531464
Lrtm2	24.5794	3.85661	8.01438e-06	0.000531687
Slc39a4	213.314	1.17414	8.02644e-06	0.000531687
Apol9a	1302.49	0.837888	8.32323e-06	0.000549132
Dock6	173.247	0.780621	8.41622e-06	0.000553047
Il18bp	214.231	1.03274	8.60748e-06	0.000563361
Pcp4l1	38.5296	-1.86881	9.09418e-06	0.000592854
Muc1	10.6799	3.85191	9.17246e-06	0.000595594
Casp4	82.3123	1.21093	9.31118e-06	0.000600192
Nat8f1	446.493	-0.919196	9.31635e-06	0.000600192
Cd33	48.2255	1.69881	9.88746e-06	0.000634497
Prex2	393.26	-0.674098	1.01236e-05	0.000647121
Rdh7	7549.67	-0.558767	1.03099e-05	0.000656474
H2-DMb1	69.9356	1.42604	1.04736e-05	0.000664325
Vmp1	1475.99	-0.647878	1.0534e-05	0.000665589
Egr1	195.943	-1.50163	1.10672e-05	0.000692099
Fzd8	97.4091	-0.899994	1.10683e-05	0.000692099
Cyp2e1	76851.8	-0.836441	1.108e-05	0.000692099
Car8	701.278	-0.688446	1.14243e-05	0.000710901
Irf7	546.694	1.00891	1.15597e-05	0.000716616
C730002L08Rik	38.5937	-1.34675	1.17917e-05	0.000728248
Col1a2	422.576	1.19036	1.19736e-05	0.000736716
Arhgef6	107.63	1.05336	1.24314e-05	0.000762024
Bhmt	79946.3	-0.599293	1.25093e-05	0.000763952
Cyp1b1	39.6996	1.62764	1.33215e-05	0.000808436
Setd7	213.018	1.05075	1.33748e-05	0.000808436
Amy1	2496.59	-0.826796	1.33854e-05	0.000808436
Lamc2	18.2966	2.31035	1.34931e-05	0.000811957
Cd74	1000.61	1.42587	1.38407e-05	0.000829836
Cx3cr1	39.9093	1.65587	1.39097e-05	0.000830942
Acot9	120.12	0.92015	1.43497e-05	0.00085412
Gvin-ps3	23.5421	2.2102	1.44585e-05	0.000857487
Ggact	834.385	-0.582399	1.46856e-05	0.000867825
Rragd	105.206	1.54603	1.48892e-05	0.000876704
Ric3	26.9693	-1.56566	1.52208e-05	0.000893027
Gm48633	245.121	-0.741598	1.56942e-05	0.000917522
Rgs2	156.28	1.06172	1.61842e-05	0.000942722
Cfhr2	4604.07	-0.620492	1.624e-05	0.000942722
Clec7a	359.371	1.57528	1.6409e-05	0.000949183
Serpind1	3945.52	-0.531806	1.65306e-05	0.000952859
Slc17a3	446.725	-0.824161	1.66574e-05	0.000956809
Ndufab1	678.884	-0.580829	1.73401e-05	0.000992555
Atp6v0d2	65.6089	1.15524	1.76136e-05	0.00100471
Sult1b1	324.216	-0.907126	1.81959e-05	0.00103319
Eva1a	865.26	-0.74641	1.82387e-05	0.00103319
Nucb2	47.4434	1.44182	1.84029e-05	0.00103891
Dmgdh	4702.75	-0.792034	1.85478e-05	0.00104343
Lrrc14b	31.3622	1.75013	1.86321e-05	0.00104343
Cttnbp2	13.7222	2.80147	1.86735e-05	0.00104343
Phf11d	122.225	1.03766	1.88707e-05	0.00104946
Scp2	50701.6	-0.586303	1.89093e-05	0.00104946
H2-Q10	13981.1	-0.672959	1.89846e-05	0.0010501
Plpp3	1638.93	-0.420422	1.91138e-05	0.0010537
4930524O07Rik	23.0099	-2.14209	2.00187e-05	0.00109989
B430212C06Rik	15.0378	-2.28819	2.02014e-05	0.00110623
Cyp4v3	3626.09	-0.548111	2.02754e-05	0.00110659
H4c3	248.129	-0.682931	2.25738e-05	0.00122796
Csprs	137.746	0.895521	2.35053e-05	0.00127441
Cygb	147.654	0.93759	2.42307e-05	0.00130729
Cd53	173.055	0.821668	2.4271e-05	0.00130729
Cd84	288.19	0.893572	2.55906e-05	0.00137386
Nat8f2	12086.8	-0.618851	2.58937e-05	0.00138123
Chac1	49.5353	-1.24098	2.5896e-05	0.00138123
Gm2788	369.396	-0.735791	2.67238e-05	0.00142077
Myo5a	90.142	1.57005	2.77465e-05	0.00147039
Epcam	27.1116	1.89279	2.84178e-05	0.00149924
Grcc10	538.885	-0.483315	2.85162e-05	0.00149924
Ell2	1038.51	-0.608054	2.85647e-05	0.00149924
Tinag	11.0059	5.36308	2.87542e-05	0.00150438
Ugt1a1	4629.97	-0.719642	2.92997e-05	0.00152805
Scube1	49.0706	2.01778	2.99497e-05	0.001557
Septin11	258.423	0.757216	3.01203e-05	0.00156094
Sephs2	8836.04	-0.504336	3.03692e-05	0.00156888
Ganab	1297.07	-0.400014	3.1066e-05	0.00159679
Pglyrp2	959.981	0.489984	3.11039e-05	0.00159679
Slc35b1	256.334	-0.914181	3.19389e-05	0.00162986
Ifi206	38.423	1.62851	3.20027e-05	0.00162986
Hk2	151.966	1.64923	3.20456e-05	0.00162986
Cmbl	1353.51	-0.502845	3.31294e-05	0.00167978
Tgfb2	19.7331	2.36965	3.38309e-05	0.00171007
Casp1	61.9124	1.21539	3.40547e-05	0.00171611
Suox	1100.77	-0.57258	3.49314e-05	0.0017549
Ints6	433.675	0.652221	3.51553e-05	0.00176077
Mup1	3020.53	-4.6494	3.52882e-05	0.00176205
Csrp3	250.673	-0.693382	3.54613e-05	0.00176533
AU020206	114.979	0.911591	3.57235e-05	0.00177301
Fcgrt	1537.77	-0.532898	3.66424e-05	0.00181313
Airn	59.936	1.31516	3.69142e-05	0.0018211
Il7r	30.1549	1.6345	3.75067e-05	0.00184479
Syvn1	220.974	-0.791534	3.77205e-05	0.00184892
Mvp	941.015	0.774098	3.78158e-05	0.00184892
Ndufb3	296.097	-0.691354	3.87697e-05	0.00188994
Slc27a5	6004.68	-0.609321	4.07395e-05	0.00197647
Zfp36	447.363	-1.01777	4.07855e-05	0.00197647
Cox8a	1120.42	-0.478275	4.10846e-05	0.00198191
Sned1	144.375	-1.00833	4.1139e-05	0.00198191
Pex26	225.296	-0.776346	4.21063e-05	0.00202258
Anapc4	308.043	0.671442	4.33369e-05	0.00207562
Sra1	460.525	-0.517449	4.3502e-05	0.00207747
Cyp2d26	6172.05	-0.486601	4.40019e-05	0.00208976
Ttf1	181.018	0.740616	4.40137e-05	0.00208976
Gm26782	85.6008	0.992251	4.43396e-05	0.00209461
Parp14	1127.49	0.666018	4.43709e-05	0.00209461
Sema3b	29.566	2.84105	4.46099e-05	0.00209986
Gvin-ps7	268.489	0.682605	4.5031e-05	0.00211363
Itga8	288.678	0.774872	4.5718e-05	0.00213976
Dpm1	281.283	-0.714213	4.64368e-05	0.00216723
Ugt3a2	3379.9	-0.51336	4.73038e-05	0.00219746
Ifi27l2b	453.876	1.27114	4.74881e-05	0.00219746
Robo1	403.142	0.79726	4.75507e-05	0.00219746
Cox5b	1243.48	-0.481678	4.76196e-05	0.00219746
Gpnmb	330.646	3.38252	5.01144e-05	0.0023056
Cyp2c67	1873.68	-0.826465	5.02438e-05	0.0023056
Gstk1	1061.11	-0.492118	5.09042e-05	0.00232891
Cdkn2c	76.9887	1.46037	5.10352e-05	0.00232891
Gadd45a	69.1751	-1.61304	5.14667e-05	0.00234209
Lacc1	126.423	0.97768	5.19439e-05	0.00235728
C1qb	631.759	0.744055	5.22958e-05	0.00236339
Lyz2	1245.78	0.888436	5.23823e-05	0.00236339
Creld2	232.159	-0.805093	5.25102e-05	0.00236339
Cd163	164.87	-2.77138	5.30503e-05	0.00238118
Lgr4	848.991	-0.647299	5.33276e-05	0.0023871
Cyp2c69	5.13124	-4.77814	5.36378e-05	0.00239106
Dkk3	61.5173	1.14557	5.37071e-05	0.00239106
Cyp3a13	2304.85	-0.643233	5.44508e-05	0.00241737
Atp8b4	55.3257	1.14825	5.45924e-05	0.00241737
Adam19	43.3413	1.45141	5.50427e-05	0.00242701
Ndufb9	1878.89	-0.572573	5.51056e-05	0.00242701
Angptl3	4542.67	-0.588269	5.53202e-05	0.00242995
Canx	4706.44	-0.571371	5.64406e-05	0.00247255
Pdgfra	271.722	0.943204	5.66537e-05	0.0024726
Rpgrip1l	101.601	-1.34582	5.67429e-05	0.0024726
Oas3	48.903	1.21079	5.7095e-05	0.00248137
Ldhd	1373.9	-0.626631	5.76859e-05	0.00250043
Slc46a1	238.883	-0.742293	5.79793e-05	0.00250654
Apoh	15113.4	-0.490747	5.83076e-05	0.00251283
Ms4a6d	64.6162	1.12458	5.84308e-05	0.00251283
Rims2	11.1193	3.18368	6.06528e-05	0.00260158
Fgf1	1240.57	-0.599094	6.0826e-05	0.00260221
Epb41l3	108.65	1.0147	6.195e-05	0.00264341
Mia2	4774.61	-0.444328	6.23258e-05	0.00264592
Clip3	9.5566	3.23692	6.23309e-05	0.00264592
Lum	170.848	1.21529	6.26062e-05	0.00265076
Tle3	227.997	-0.873573	6.32652e-05	0.00267178
Gtpbp4-ps1	6.27109	-4.03945	6.63648e-05	0.00279549
Met	1623.79	-0.512527	6.66039e-05	0.00279839
Lair1	212.088	0.888058	6.83046e-05	0.00286252
Gbp3	246.908	1.01188	7.07535e-05	0.00295761
Adamts14	23.6022	1.6167	7.11734e-05	0.0029676
Flvcr2	104.224	1.24111	7.26531e-05	0.00302049
2810021J22Rik	42.479	1.47725	7.28094e-05	0.00302049
Usp20	111.223	1.06791	7.30693e-05	0.00302125
Ccnd1	298.978	1.04481	7.33682e-05	0.00302125
Plxna1	225.538	0.816893	7.33796e-05	0.00302125
Cd302	1987.83	-0.490812	7.41688e-05	0.00304162
Slc17a1	120.123	-0.880199	7.42445e-05	0.00304162
Plbd1	590.728	-0.495254	7.5061e-05	0.00306742
Flacc1	9.95483	-2.19079	7.5353e-05	0.00307171
Adamts2	112.103	0.786471	7.69069e-05	0.00312729
Spire2	13.5737	2.83284	7.73204e-05	0.00313634
Lin7a	166.493	-0.78419	7.77599e-05	0.0031464
Gm22442	499.374	-0.650097	7.85016e-05	0.00316861
Aox3	7585.09	-0.844338	7.9762e-05	0.00321159
Tbxas1	89.4115	1.16946	8.03462e-05	0.00322721
Cyp2d10	5076.38	-0.481782	8.12218e-05	0.0032478
Ugt2a3	2187.7	-0.834348	8.12543e-05	0.0032478
Col6a2	138.83	0.983701	8.29676e-05	0.00330823
Gcdh	5974.13	-0.552829	8.44991e-05	0.00336114
Kcnq1ot1	1619.99	0.691339	8.55353e-05	0.00339414
H4c8	428.824	-0.552189	8.70814e-05	0.00344716
Echs1	1756.41	-0.425932	8.76051e-05	0.00345127
Map3k14	52.7975	0.994266	8.76052e-05	0.00345127
Ccr2	108.653	1.25885	8.81264e-05	0.00346349
Pdgfd	53.3551	1.27805	8.83561e-05	0.00346424
Fgb	38250.4	-0.741854	8.99961e-05	0.00352013
Gstz1	5787.52	-0.494253	9.09291e-05	0.00354818
Gm16222	50.7909	-1.13977	9.19329e-05	0.00357885
Lifr	2694.02	-0.961355	9.29102e-05	0.00360834
Was	31.4381	1.38029	9.37724e-05	0.00361914
Mdh1	3624.98	-0.560493	9.38097e-05	0.00361914
Oasl2	122.043	1.24285	9.38492e-05	0.00361914
Glo1	3094.92	-0.583667	9.4073e-05	0.00361928
Zcchc24	1111.56	-0.481822	9.45107e-05	0.00362762
Spon2	135.044	1.4833	9.60525e-05	0.00367821
Mup10	903.351	-1.13508	9.78093e-05	0.00373677
Odc1	853.961	-0.424574	9.81053e-05	0.00373938
Map4k4	360.602	0.752863	9.85792e-05	0.00374266
Spaca6	85.6056	0.931615	9.86468e-05	0.00374266
Mgam	2850.66	-0.491185	9.90464e-05	0.00374916
Ikbkg	975.844	0.467715	9.97341e-05	0.00375736
Arl5b	599.984	-0.643512	9.98771e-05	0.00375736
Mab21l3	12.868	3.34438	9.99607e-05	0.00375736
Dock2	261.416	0.754687	0.000100259	0.00375736
Parvg	25.896	2.01285	0.000100407	0.00375736
Tbc1d24	344.104	0.737769	0.000102539	0.00382843
Cadps2	286.856	-0.625928	0.000102889	0.00383279
Ces4a	11.8227	-2.7698	0.000104275	0.00387564
Mn1	176.183	-0.987723	0.000105956	0.00392922
Bgn	943.246	0.786833	0.000106366	0.00393553
Gpr21	22.1224	2.3638	0.000106749	0.00394082
Gm48365	95.449	1.04636	0.000107118	0.00394561
Hspa1b	118.888	-0.94807	0.000107596	0.00395432
Apoc1	35146.1	-0.493756	0.000108338	0.00397272
Cyb5a	8611.24	-0.498333	0.000110027	0.00402565
Sod2	1970.62	-0.5568	0.000110741	0.00404279
Arhgef2	162.229	1.17478	0.000112752	0.0041031
Mrpl34	208.591	-0.602744	0.000112893	0.0041031
Sel1l	1862.56	-0.49513	0.000114362	0.00414733
Mup16	2452.47	-1.70267	0.000114699	0.0041504
Tmem86a	171.802	0.98745	0.000116549	0.00420807
Uck1	467.094	-0.630492	0.000117286	0.00421659
Igfals	654.688	-0.76247	0.000117299	0.00421659
Plat	42.0408	1.56101	0.00011824	0.00424114
Zfp125	94.8987	-0.895192	0.00011982	0.0042821
Plxnb1	435.613	0.711048	0.000119919	0.0042821
mt-Co1	186041	-0.434002	0.000120164	0.0042821
Ifi203	326.078	0.748865	0.000122079	0.00433758
Mycbp	157.464	-0.747755	0.000122249	0.00433758
Slfn9	123.953	0.775792	0.000122535	0.00433837
Bag4	726.586	-0.667857	0.000126436	0.00446687
Lrrc39	47.6409	1.69884	0.000126824	0.00446972
Cftr	14.1482	4.50851	0.000127061	0.00446972
Ppfia4	24.3321	1.82115	0.000127508	0.00447075
Ephx2	9718.23	-0.570728	0.000127635	0.00447075
Sult2a7	26.3697	-1.4536	0.000129329	0.00450536
Tst	993.986	-0.434092	0.000129436	0.00450536
Mtss1	2217.66	-0.634342	0.000129705	0.00450536
Dapp1	37.6593	1.37736	0.000129956	0.00450536
Arhgap19	131.6	0.889259	0.000129994	0.00450536
Gstm3	382.925	2.23998	0.000132076	0.00456789
Mcm10	640.796	-1.07717	0.000132406	0.00456968
Obp2a	5.61144	-5.34917	0.000133555	0.00459377
Gbp9	222.055	0.854217	0.000133663	0.00459377
Ezr	98.9805	0.820589	0.000134977	0.00462923
Gda	606.321	-0.710564	0.000137785	0.00471569
Mmp12	442.31	2.38349	0.000139671	0.0047703
Ginm1	211.957	-0.662116	0.000141519	0.00482341
Bst2	716.194	0.879851	0.000142776	0.00485615
Mmp2	49.596	1.26731	0.000143221	0.00486121
Chac2	168.127	-0.678663	0.000145592	0.00493085
Gm42715	216.441	0.754629	0.000145873	0.00493085
Mpst	551.15	-0.586263	0.000147084	0.0049616
Lactb	438.628	-0.609332	0.000147581	0.00496815
Ifi209	94.5815	0.92173	0.000149076	0.00500823
C3ar1	95.5844	1.20019	0.000150878	0.00505567
Ddx17	1736.74	0.444811	0.000151282	0.00505567
Fam214a	1637.76	-0.616296	0.000151412	0.00505567
Ccl6	179.895	0.9373	0.000151852	0.0050601
Etfrf1	572.914	-0.582573	0.000152492	0.00507112
Tenm4	11.8513	2.54481	0.000152892	0.00507417
Clstn3	236.072	-0.946226	0.000153275	0.00507663
Pmm1	72.066	-0.910929	0.000155953	0.00515343
Fam126b	959.202	-0.723437	0.000156222	0.00515343
Npr2	537.276	-0.591268	0.000158966	0.00523346
Abcc12	15.5671	2.17282	0.000162288	0.00532693
Robo2	151.776	0.901563	0.00016254	0.00532693
Cfhr1	1340.94	-0.55944	0.000162778	0.00532693
Sptlc3	17.4487	-5.07994	0.000164034	0.00535736
Anxa13	15.3465	2.6563	0.000166715	0.0054341
Tifab	52.6848	1.12311	0.000171905	0.00558173
Lrch4	70.9231	1.02898	0.000171982	0.00558173
Magix	90.9257	-0.71523	0.000172263	0.00558173
Cebpa	2147.86	-0.371945	0.000173494	0.00559572
Nudt18	200.741	0.950662	0.000173498	0.00559572
Cox4i1	2794.15	-0.472774	0.000173717	0.00559572
Itga6	76.3877	0.964752	0.000175177	0.00563171
Akr1c20	863.696	-0.570066	0.000175904	0.00564404
Cyba	142.437	0.970623	0.000177834	0.00568607
Ebpl	664.824	-0.567499	0.000177906	0.00568607
Brca1	46.2545	1.43958	0.000180262	0.00575018
Fn1	22890	-0.552649	0.000180935	0.00576048
Csrp1	142.934	0.782251	0.000181976	0.00578239
Emilin1	367	0.727717	0.000185627	0.00588702
1810064F22Rik	48.2911	1.27544	0.000187313	0.00592169
Ndfip1	968.322	-0.391498	0.000187441	0.00592169
Tmco1	727.393	-0.465198	0.000192664	0.00606564
Tmsb4x	1062.9	0.759071	0.000192736	0.00606564
Dnaja2	1275.94	-0.442107	0.000197345	0.00619881
Serpina1b	46731.6	-0.560816	0.000198285	0.00621647
Ppp1r21	230.449	0.574056	0.00019893	0.0062248
Rprd1b	190.084	-0.713978	0.000199661	0.00623322
C1qc	562.395	0.848289	0.000199958	0.00623322
Rassf3	690.002	-0.496641	0.000201619	0.0062731
Tmem189	188.067	-0.71871	0.000202587	0.0062913
Bhmt2	2345.59	-0.401657	0.000203502	0.00630778
Mup19	58971.4	-3.14453	0.000206984	0.00640363
Aspa	140.233	-0.747036	0.000208197	0.00642906
Esm1	90.5827	1.03207	0.000209726	0.00646414
Ihh	25.8847	1.56791	0.000212604	0.0065352
Akr1c12	637.675	-0.557442	0.000212828	0.0065352
Blnk	61.5787	1.1612	0.000213231	0.00653537
Nrp1	1058.44	-0.74455	0.000214785	0.00656682
Pdgfc	86.3945	1.20398	0.000215057	0.00656682
Pkm	482.537	0.781486	0.000220707	0.00672499
Atp2b4	161.955	-1.35893	0.000221469	0.00672499
Sptan1	3621.24	0.518569	0.00022152	0.00672499
Gm33543	120.836	1.00435	0.000221951	0.00672499
Ttc39c	2054.17	-0.905313	0.000222283	0.00672499
Pfkfb3	282.282	-0.916371	0.000223052	0.00673585
Marchf6	2038.88	-0.446329	0.000224336	0.00676218
Sult2a8	4978.78	-1.20494	0.000224907	0.00676697
Fabp5	107.943	1.34634	0.000226587	0.00680197
Cnot3	147.715	0.69982	0.000226898	0.00680197
Rnf187	616.277	-0.398867	0.000229933	0.00688041
Ttc13	421.626	-0.456986	0.000239337	0.00714877
Zfp704	431.119	0.776653	0.000239995	0.00715542
Arhgdib	111.622	0.738405	0.000245009	0.00728491
Idh2	1664.64	0.668996	0.000245225	0.00728491
Chmp4c	72.294	1.19594	0.000246577	0.00731185
Ces2e	1729.76	-0.80886	0.000250369	0.00741093
Phyhd1	486.595	-0.455538	0.000252604	0.00746362
Dnaja3	875.059	-0.433569	0.000253894	0.00747501
Rcc1	51.1876	1.00047	0.000253899	0.00747501
Col22a1	7.34837	3.82396	0.00025965	0.00762511
Acss3	1031.53	-0.654605	0.000260193	0.00762511
Pdcd6	774.694	-0.433423	0.00026039	0.00762511
Mup9	2123.61	-4.08665	0.000261526	0.00764475
Abcc5	189.236	0.912942	0.000263178	0.00766855
Akap1	1362.11	-0.335728	0.000263274	0.00766855
Gm20431	18.0352	7.04333	0.000265049	0.00769919
Ptprd	3711.02	-0.420959	0.000265486	0.00769919
Pygb	127.64	0.870067	0.000265732	0.00769919
Msc	10.8921	2.25934	0.000267074	0.00772447
Tgtp1	201.617	1.4166	0.000268603	0.00775503
Cnmd	9.4848	-2.69204	0.000271134	0.00781437
Gm29488	25.1055	1.45513	0.000275778	0.0079343
Irf8	160.178	0.724458	0.000276292	0.00793517
Dglucy	591.219	-0.516118	0.000277738	0.00796279
Atf3	351.166	-2.17738	0.000284083	0.00813052
Cotl1	188.646	0.847982	0.000286031	0.00817204
Ttc36	2223.37	-0.410939	0.000288327	0.00822333
G6pdx	70.1957	1.05755	0.000291207	0.00829106
9930111J21Rik2	315.578	0.675171	0.000292947	0.00832619
H2-M2	15.8594	2.53143	0.000296254	0.00840564
Derl2	637.091	-0.471234	0.000297959	0.00843943
Adamts5	86.3442	0.913394	0.000302741	0.00856013
Panx1	19.6993	1.80285	0.000307442	0.00867811
Uap1l1	270.284	1.0438	0.000308405	0.00867812
Itpripl2	231.126	0.67064	0.000308499	0.00867812
Gpcpd1	3350.87	-1.09432	0.000312132	0.0087653
Txndc15	734.839	-0.410023	0.000312936	0.0087729
Snora3	47.6856	-1.32169	0.000314998	0.00881564
Pyurf	291.864	-0.515087	0.000316728	0.008849
Mup15	2884.91	-4.08879	0.000318924	0.00889521
Ly9	57.9051	1.05295	0.000321223	0.00894415
Hibadh	2355.34	-0.468602	0.000322178	0.00895556
Trem2	44.4371	1.80169	0.000323593	0.0089797
Aadac	2569.11	-0.516305	0.000325341	0.00901298
Man1a	3043.63	-0.396892	0.000327229	0.00905002
Col6a1	234.211	0.740537	0.000331436	0.00915097
Fbn2	10.3841	2.97351	0.000334058	0.0091944
Arl4d	259.101	-0.925595	0.000334464	0.0091944
Mgp	11.3865	2.58079	0.000334906	0.0091944
Ccdc3	55.2775	1.05009	0.000335247	0.0091944
Tuba1b	206.184	0.703393	0.000339861	0.00930539
Alpk1	115.446	0.891937	0.000341096	0.00932368
Zeb2	739.387	0.522215	0.000341673	0.00932393
Elovl7	26.753	1.89862	0.000343345	0.0093449
Gm4673	57.724	1.05299	0.000343579	0.0093449
Tmem19	889.718	-0.601514	0.000344415	0.00934497
Apoa2	38445.3	-0.548846	0.00034472	0.00934497
Bckdha	2024.19	-0.385882	0.000347458	0.0094037
Zbtb18	313.573	0.693237	0.000349467	0.00943701
Col5a2	164.789	1.07237	0.000349838	0.00943701
Igha	34.074	2.04434	0.000351941	0.00947715
C4bp	5704.34	-0.40212	0.00035248	0.00947715
Gimap3	30.1582	1.3654	0.000353325	0.00948435
Pde7a	126.259	0.673797	0.000354512	0.00950068
Hhip	52.566	-1.09425	0.00035628	0.00953253
Pkib	72.638	1.13054	0.000361549	0.00965776
Sec11c	232.29	-0.738623	0.000362451	0.00966614
Gm12718	5.83746	-2.75995	0.000364687	0.00971001
Slc33a1	639.041	-0.688445	0.000368596	0.00979821
Cipc	381.94	-0.609005	0.000370945	0.00984472
Zfp395	134.97	0.980663	0.000373948	0.00990842
H2-Eb1	388.61	1.25046	0.000376312	0.009955
Fcgr1	76.2644	1.29639	0.000377402	0.00996778
Plxnc1	320.301	0.660523	0.000381728	0.0100614
Kdm2b	128.776	0.942254	0.000382171	0.0100614
A930033H14Rik	120.141	-1.05398	0.000385789	0.0101404
Pqlc3	16.8222	1.77632	0.000387361	0.0101654
Ccn2	288.733	0.816812	0.000389881	0.0101949
Abi2	81.6938	0.928532	0.000390051	0.0101949
Aldh4a1	3698.37	-0.429732	0.000390345	0.0101949
Smox	57.1073	1.0306	0.00039169	0.0102032
Manf	330.672	-0.739449	0.000391904	0.0102032
Gm11639	18.0518	1.71828	0.000393298	0.0102233
Sp100	236.593	0.682362	0.000399193	0.0103601
Gm49177	7.50163	-4.01634	0.000403157	0.0104465
Cd68	132.88	1.15192	0.000407331	0.0105234
Oas2	71.7309	1.26021	0.000407405	0.0105234
Cd81	2854.64	-0.452585	0.000411041	0.0105938
Slc12a2	175.449	-0.582451	0.000411457	0.0105938
Mapk7	31.9187	1.31164	0.000412066	0.0105938
Slfn2	85.0907	0.969345	0.000413129	0.0106045
Cox6a1	1316.36	-0.431435	0.000415875	0.0106583
H1f0	809.931	-0.355356	0.000418704	0.0107141
Slc38a2	2154.55	-0.692874	0.000425032	0.0108591
Baiap3	7.98964	5.14841	0.000427191	0.0108974
Gm609	17.0509	2.00003	0.000429514	0.0109396
Mpp1	401.121	0.674335	0.000431109	0.0109632
Gpr141	15.0649	2.23175	0.000433028	0.0109807
Pdgfrb	226.485	0.767796	0.000433131	0.0109807
Xkr9	228.835	-0.665945	0.000436837	0.0110576
Tsc22d1	928.708	-0.846297	0.000438627	0.0110858
Steap2	169.199	0.931122	0.000439608	0.0110935
Slc35e1	433.112	-0.433116	0.000450764	0.0113443
Tmem183a	1033.94	-0.518239	0.000450928	0.0113443
Wdr45b	338.952	-0.65332	0.000454396	0.0114107
Coro1c	313.772	0.603372	0.000454957	0.0114107
Tgfbi	855.933	0.601591	0.000463067	0.0115964
Gpatch8	325.554	0.618167	0.00046646	0.0116636
Hk3	96.6921	0.929626	0.000468124	0.0116875
Ugt2b36	4886.59	-0.446987	0.000473112	0.0117793
Aldh6a1	5791.24	-0.505876	0.000473238	0.0117793
Magt1	855.153	-0.74606	0.00047489	0.011798
Iqgap2	7010.49	-0.303686	0.000475425	0.011798
Arrdc4	105.565	0.766261	0.000488606	0.0121068
Shkbp1	52.3727	1.10541	0.000490072	0.012124
Pex7	821.751	-0.431534	0.000490775	0.012124
Rnf145	274.447	0.6811	0.000493275	0.0121611
Wdfy4	213.886	0.808256	0.000493759	0.0121611
Gm12250	58.0914	1.19016	0.000497295	0.0122299
Gm48302	61.2654	-0.941	0.000506164	0.0124154
Col6a3	475.895	1.09101	0.000506621	0.0124154
Apob	192508	-0.419241	0.000507107	0.0124154
Lgmn	1558.74	0.60985	0.000509344	0.0124516
Hspb8	1691.87	-0.466271	0.000511541	0.0124868
Tmem126a	248.934	-0.55467	0.000513699	0.0125208
Bscl2	256.695	-0.531946	0.000519347	0.0126398
Hagh	1610.11	-0.509379	0.000520821	0.0126569
Aqp4	83.0651	-1.18482	0.000526233	0.0127695
Mapt	130.983	0.818348	0.000537575	0.0130255
Map1s	48.4854	1.3985	0.000543011	0.0131378
Akr1d1	1535.1	-0.705731	0.000544136	0.0131457
Arhgap44	16.0676	1.86864	0.000557832	0.0134568
B930025P03Rik	24.9297	1.956	0.000561599	0.0135278
Loxl1	28.3919	1.29837	0.000564803	0.0135779
Mettl26	737.228	-0.493774	0.000565332	0.0135779
Cxcl14	23.6758	1.56934	0.000579517	0.0138982
Git1	108.733	0.724758	0.000582182	0.0139418
Rbp4	25158	-0.460421	0.000583889	0.0139579
Mmp7	8.783	4.12549	0.000584552	0.0139579
Tspan15	84.0795	0.776883	0.000586273	0.0139786
Cyp2b9	653.395	-3.77819	0.000589154	0.014009
Gramd1b	82.9787	1.08987	0.000589249	0.014009
Cyp2c40	15.9756	-1.64095	0.0005935	0.0140896
Hpgds	111.681	1.05812	0.000597683	0.0141423
Tmem30a	2398.73	-0.504297	0.000598103	0.0141423
Rab8b	182.724	0.755393	0.000598876	0.0141423
mt-Nd6	1919.38	-0.814799	0.000599829	0.0141423
Acsm3	2073.5	-0.57284	0.000600021	0.0141423
H2-DMa	37.7777	1.43139	0.000601144	0.0141484
Tmem45b	23.8976	1.61799	0.000603245	0.0141645
Baat	2456.29	-0.424598	0.000603777	0.0141645
Zbp1	151.754	0.824927	0.000604414	0.0141645
Cyp2c70	1151.97	-0.78779	0.000605528	0.0141704
Ubd	128.906	2.17416	0.000609017	0.0142162
Mcm6	58.618	1.00025	0.000609218	0.0142162
Lpin2	6898.93	-0.597889	0.000612832	0.0142803
Fkbp2	391.427	-0.437078	0.000615202	0.0143152
Scd2	169.094	0.962431	0.000616133	0.0143166
Defb1	45.6989	1.7563	0.000618347	0.0143477
Serpina1c	35799	-1.00167	0.000620684	0.0143817
Clec4n	64.1217	1.02078	0.000623061	0.0144164
Ifi211	71.5226	1.27574	0.000632586	0.0146162
Tsku	898.288	-0.810528	0.000637523	0.0147096
Gtpbp2	291.048	0.553512	0.000641055	0.0147612
S100a4	23.1103	1.77864	0.000641558	0.0147612
Camta2	115.168	1.00142	0.000642604	0.0147646
Zfp90	68.1757	1.10317	0.000645255	0.0147984
Mup13	14.595	-2.25174	0.000645878	0.0147984
Gm46430	330.487	0.532478	0.000648508	0.014838
Ifit2	194.684	0.964754	0.000649808	0.0148471
Mup17	7742.68	-3.65844	0.000656632	0.0149822
Nupr1	52.6692	1.39396	0.000658921	0.0150135
Ndufs3	349.758	-0.467096	0.000660335	0.0150249
Bach1	805.697	-0.535948	0.000667334	0.0151526
Cxcl16	185.38	0.778328	0.000667793	0.0151526
Ambp	15870.9	-0.380593	0.000670659	0.0151967
Akr1c14	4023.79	-0.639981	0.000678866	0.0153614
Sugct	414.234	-0.574259	0.000682274	0.0154173
Zfp871	949.772	-0.419992	0.000694094	0.0156455
Errfi1	12967.5	-0.539358	0.000694389	0.0156455
Htatip2	279.184	0.688419	0.000695227	0.0156455
Hspa1a	25.3196	-1.83363	0.000700124	0.0157328
Uqcrq	1651.58	-0.420445	0.000705838	0.0157328
Tcf4	500.126	0.440146	0.000705891	0.0157328
Gbp8	84.1599	0.835002	0.000705923	0.0157328
Rn7s1	529903	-0.585167	0.000706852	0.0157328
Rn7s2	529903	-0.585167	0.000706852	0.0157328
Anxa1	76.502	0.922807	0.000706902	0.0157328
Gramd4	60.6561	1.06979	0.000708308	0.0157328
Gm47469	28.8223	1.25242	0.000708634	0.0157328
Sntg1	57.7544	1.12414	0.000708686	0.0157328
Ikzf3	26.4677	1.71285	0.000715255	0.0158572
Leap2	288.525	-0.735285	0.000720553	0.0159532
Mrc2	56.4878	1.35787	0.000724284	0.0160011
Spry4	83.6003	-1.16348	0.000724666	0.0160011
Gpx3	58.22	1.02567	0.000735786	0.0162147
Acads	1636.71	-0.453754	0.000736312	0.0162147
Akt1	468.047	0.481235	0.000738139	0.0162331
Hkdc1	9.36115	3.54449	0.00074582	0.0163801
Eid1	110.658	0.666963	0.000752298	0.0164857
Uqcr11	1030.75	-0.461811	0.000752635	0.0164857
Gm5626	25.608	1.60251	0.000756828	0.0165555
Fuca1	668.242	-0.528333	0.00075904	0.0165818
Il21r	20.3897	1.42028	0.000762776	0.0166413
Cerk	157.126	0.843177	0.000765284	0.0166739
Rps6kl1	11.4971	2.18766	0.000766609	0.0166806
Ifi27l2a	68.6912	1.14068	0.000768889	0.0167081
Gna12	1601.93	-0.48754	0.000770525	0.0167215
Aldh8a1	3070.85	-0.411968	0.000775705	0.0168117
Gm49450	5.27234	5.25492	0.000778685	0.0168541
Inpp4b	45.5807	1.40226	0.000784043	0.0169438
Cyp2d9	7752.58	-0.919672	0.000784896	0.0169438
Myo1f	180.531	0.79054	0.000786199	0.0169497
Cog4	806.741	-0.432395	0.000790478	0.0170042
Cox6c	1952.3	-0.573057	0.000790799	0.0170042
Srf	110.39	-0.754382	0.000795227	0.0170771
Iqgap1	774.585	0.696736	0.000802947	0.0172204
Gm15369	60.8247	0.848559	0.000805521	0.0172531
Snx20	20.8742	1.49862	0.000811406	0.0173565
Abcd2	702.78	0.761424	0.00081401	0.0173895
Kpna4	724.013	0.412703	0.000815625	0.0174014
F9	2247.26	-0.433708	0.000817297	0.0174062
H3c10	15.118	2.23052	0.000818871	0.0174062
Apof	4251.11	-0.341031	0.000819057	0.0174062
Mthfsl	232.91	-0.507917	0.000820086	0.0174062
Irgm2	560.097	0.449145	0.000825464	0.0174977
Stk35	171.766	-0.585397	0.000828447	0.0175383
Lrrcc1	93.6258	0.901977	0.000832242	0.0175804
P4hb	12234.7	-0.516041	0.000832576	0.0175804
Nfe2l1	1564.5	-0.398184	0.000835362	0.0176166
Apoe	188643	-0.409785	0.000839971	0.0176911
Tmed7	1409.87	-0.405613	0.000842823	0.0177284
D130040H23Rik	69.3567	0.839279	0.000848829	0.0178319
Tmem229a	25.1967	1.44092	0.000854181	0.0179214
Flot1	329.313	0.528928	0.000865057	0.0181265
Gm20559	159.543	0.864706	0.000872604	0.0182613
Lrit1	175.999	-0.736276	0.000875271	0.0182704
Duox1	4.99087	5.20197	0.000876181	0.0182704
Abcg1	201.054	0.736425	0.000876377	0.0182704
Denn2b	248.981	0.615524	0.000884987	0.0184266
Maob	1297.6	-0.471388	0.000887643	0.0184585
Smpd3	121.271	1.07481	0.00088984	0.0184808
Pde10a	43.3684	1.0483	0.000897226	0.0186106
Cisd1	874.119	-0.470244	0.000898373	0.0186109
Jag1	153.855	0.675737	0.000903265	0.0186887
Cd40	44.3685	1.51019	0.000907855	0.01876
Ubald1	106.128	-0.713744	0.000912355	0.0188294
Urah	1465.87	-0.56906	0.000914835	0.01885
Gm6198	9.47477	-2.53097	0.00091565	0.01885
Serpinb6a	299.776	0.91448	0.000917142	0.0188571
Amot	194.5	0.679378	0.000927978	0.019056
Cep162	127.18	0.77722	0.000933191	0.0191389
Aldh1a1	18073.1	-0.549455	0.000934345	0.0191389
Pex3	397.291	-0.453339	0.000942019	0.0192518
Lrmda	8.32379	2.60909	0.000942606	0.0192518
Epb41l2	357.53	0.553557	0.000943371	0.0192518
Icam1	260.625	0.638854	0.000952028	0.0194044
Filip1l	164.218	0.691691	0.000954796	0.0194367
Asgr1	3462.65	-0.442477	0.000960923	0.0195372
Flna	1330.94	0.528705	0.00096483	0.0195924
Cox7c	1266.64	-0.557966	0.000968689	0.0196316
Ccnh	156.577	-0.642948	0.000969643	0.0196316
Gm28322	9.10687	-1.93946	0.000970345	0.0196316
Slamf8	34.3509	1.28676	0.000980705	0.0198167
Fgg	26951.2	-0.650721	0.000982917	0.0198371
Fam47e	84.7787	-1.19467	0.00098699	0.0198948
Mvb12b	47.2227	1.1376	0.000994772	0.0200067
Itih5	256.373	0.671994	0.000994978	0.0200067
Slc16a5	230.869	0.829221	0.00100342	0.0201518
Asah1	654.182	0.456012	0.00100796	0.0202182
Kif1a	21.1865	1.87355	0.00101484	0.0203314
Rit1	124.156	0.667496	0.00101658	0.0203415
Arhgdia	354.248	0.672536	0.00102596	0.0205041
Stard4	614	-1.07528	0.00102885	0.020537
Prlr	851.865	-0.865714	0.00103667	0.0206495
Cyc1	812.97	-0.470957	0.001037	0.0206495
Chchd2	2834.21	-0.39643	0.00104437	0.020771
Msra	1586.23	-0.45048	0.00105175	0.0208925
Sox4	185.581	0.570094	0.0010533	0.020898
Cdh18	55.3416	-0.958436	0.00105483	0.0209032
Cep192	143.163	0.829636	0.00105726	0.0209132
Mup-ps5	7.10849	-2.40314	0.00105788	0.0209132
Fga	38979.1	-0.61898	0.00106084	0.0209465
Agt	3617.41	-0.491127	0.00106754	0.0210534
Mcph1	63.9179	0.958823	0.00107141	0.0211044
Kifc3	191.182	0.752648	0.00107809	0.0212008
Spon1	26.7292	1.44534	0.00107989	0.0212008
Hdac5	264.835	0.570884	0.00108017	0.0212008
Car3	13214.7	-1.50953	0.00109619	0.0214895
Bphl	1136.1	-0.445129	0.00109976	0.0215339
Arid5b	1166.2	-0.766756	0.00110934	0.0216857
Evl	106.989	1.01874	0.00111016	0.0216857
Il2rb	27.7019	1.30475	0.00111671	0.0217879
Sec24a	2160.71	-0.386098	0.00112141	0.0218535
Spag1	28.8304	1.21471	0.00112782	0.0219524
Tubb2b	9.85281	3.83987	0.00113261	0.0220196
Lactb2	2225.51	-0.380601	0.0011373	0.0220765
Dlg2	9.98198	-2.07413	0.00113823	0.0220765
Nipsnap1	1642.18	-0.369441	0.00114538	0.0221891
Arhgef5	419.46	0.47162	0.00115022	0.0222566
Cr2	9.709	-2.59514	0.00116852	0.022584
Arhgef26	766.658	-0.696383	0.0011734	0.0226516
Tm9sf2	1477.16	-0.357188	0.00119372	0.0230169
Tapt1	827.419	-0.441361	0.001197	0.0230532
Cd6	6.50383	3.38248	0.00120064	0.0230743
Dsg1c	136.405	-0.892455	0.00120102	0.0230743
Anxa5	2173.04	0.955178	0.00120231	0.0230743
Golt1b	55.5357	0.921047	0.00121183	0.0232298
Atp5a1	4695.71	-0.420904	0.00121528	0.0232687
Tns3	769.389	0.430962	0.00121727	0.0232781
Ppara	2302.4	-0.580901	0.0012186	0.0232781
Krt7	25.7141	1.51452	0.00122573	0.0233842
Pccb	1797.6	-0.403822	0.00122909	0.0233842
Capn6	32.5476	1.27826	0.0012321	0.0233842
Cpt2	1391.6	-0.5018	0.0012337	0.0233842
Il10rb	153.253	0.63984	0.00123389	0.0233842
Pipox	1764.43	-0.431514	0.00123497	0.0233842
Rsph4a	16.2362	-1.82053	0.00123538	0.0233842
Folr2	78.887	0.935123	0.00123554	0.0233842
Ube2g1	601.148	-0.360546	0.00123702	0.0233853
Cdc37l1	751.039	-0.464003	0.00124435	0.0234968
Ss18l2	170.455	-0.581755	0.00125008	0.0235778
Dmrta1	13.9507	-1.46584	0.00125174	0.0235821
Ccng1	808.402	-0.482636	0.00125638	0.0236185
Pla2g4a	71.3249	1.20571	0.00125662	0.0236185
Gfm1	1148.27	-0.375221	0.00125798	0.0236185
Pfdn2	291.633	-0.500029	0.00126075	0.0236284
Llgl1	96.8714	0.675117	0.00126139	0.0236284
Isg15	78.6962	0.840646	0.00127044	0.0237708
Cyp7b1	1665.75	-1.94488	0.00127553	0.0238389
Ngf	47.6066	1.03396	0.00127805	0.0238589
0610005C13Rik	1309.65	-0.578617	0.00128734	0.024005
Azin1	1351.53	-0.676762	0.00129977	0.0242093
Ddit4l	20.5064	1.98099	0.00130323	0.0242262
Sema3c	27.2044	1.405	0.00130363	0.0242262
Ms4a7	55.2636	1.20377	0.00130962	0.0243042
Fabp2	978.149	-0.878395	0.00131078	0.0243042
Selenok	347.649	-0.525561	0.00131293	0.0243165
Abr	192.111	0.667928	0.00131724	0.024369
Zfc3h1	654.083	0.394799	0.00132771	0.0245034
Sorl1	141.082	1.02713	0.00132802	0.0245034
0610031O16Rik	311.307	-0.690658	0.00132898	0.0245034
Blmh	481.262	-0.566131	0.00134024	0.0246833
Shank2	266.101	0.607667	0.00134588	0.0247595
St8sia4	90.2539	0.712284	0.00135227	0.0248491
Gm30146	10.4178	-2.42005	0.00136632	0.0250667
Psen1	322.807	-0.430637	0.00136716	0.0250667
Gdf15	312.247	-2.00246	0.00137295	0.0251447
Ndufb6	277.676	-0.506026	0.0013746	0.0251469
Trim30a	240.046	0.709934	0.00137929	0.0252047
Tgfb3	23.3626	1.37603	0.00139534	0.0254696
Gbp11	106.701	-1.25473	0.00140375	0.0255946
Knl1	19.5573	2.04411	0.00141975	0.0258409
Foxq1	48.8265	-1.60579	0.00142066	0.0258409
Herpud1	5831.79	-0.770594	0.00142271	0.0258409
Galnt6	40.522	1.06469	0.00142463	0.0258409
Abcg8	879.18	-0.62873	0.00142512	0.0258409
Ank	192.256	-0.555376	0.00142969	0.0258685
Endog	188.754	-0.560139	0.00142979	0.0258685
Isoc2a	882.013	-0.33438	0.00143198	0.0258796
Tpm2	83.2953	-1.06819	0.00143412	0.0258898
1300017J02Rik	4718.13	-0.504695	0.00143632	0.0259011
Rbms1	742.805	0.465995	0.00144434	0.026017
Jun	1124.25	-1.62651	0.00144606	0.0260196
Fasl	6.1687	4.49495	0.00145137	0.0260866
Ifi204	299.201	0.78477	0.00145969	0.0262075
Stard10	5071.21	-0.320244	0.00146883	0.0263428
Gm13855	30.8323	-1.26873	0.00147516	0.02642
Rpph1	31705.1	-0.429735	0.00147636	0.02642
Slc1a4	75.2072	1.01868	0.00148189	0.0264902
Pex16	702.557	-0.446262	0.00148467	0.0265111
Narf	671.843	-0.717648	0.00150541	0.0268521
Agmo	785.244	-0.421027	0.00150897	0.0268791
Mrps7	458.917	-0.457947	0.00151019	0.0268791
Hsd17b2	950.176	-0.518235	0.00151622	0.0269511
Pm20d1	757.682	-0.512469	0.00151752	0.0269511
Tpx2	17.8579	1.87689	0.00154933	0.0274864
Slc9a3r1	790.592	-0.562265	0.00155169	0.0274986
Rhog	60.4829	0.825791	0.00155706	0.0275641
Fgl2	134.375	0.863068	0.00157618	0.0278723
Gm28438	5819.91	-0.468489	0.00158393	0.0279793
Ano6	328.047	0.577323	0.0015865	0.0279946
Cbx4	144.893	-0.626373	0.00159644	0.0281399
Pacs2	201.856	0.6176	0.00160815	0.0282957
Rbm48	69.354	-0.71626	0.00160873	0.0282957
Atp6v1g2	5.72737	3.45626	0.00161154	0.0283012
Akr1c13	805.305	-0.522202	0.00161249	0.0283012
Ccdc82	316.624	0.412122	0.00161594	0.0283315
Plce1	433.453	0.567148	0.00162052	0.0283815
Ssr1	974.318	-0.494385	0.00162473	0.028425
Fah	4430.51	-0.423275	0.00162695	0.0284336
Slamf6	27.3212	1.30394	0.00163337	0.0285025
Ndrg1	213.532	0.750194	0.00163685	0.0285025
Uqcrc1	1043.76	-0.417839	0.00163845	0.0285025
Pld1	233.722	0.522559	0.00163889	0.0285025
Slc27a2	20273.6	-0.437504	0.00163957	0.0285025
Ndufb8	804.662	-0.466351	0.00164938	0.0286397
Bin2	85.3519	0.888623	0.00165095	0.0286397
Ecsit	207.451	-0.529961	0.00165538	0.028674
Cx3cl1	16.9754	1.55797	0.00165642	0.028674
Abcc4	101.016	0.942485	0.0016593	0.0286937
Insyn1	8.99156	2.94534	0.00166159	0.0287006
Zfp982	213.726	-0.769339	0.00166451	0.0287006
Ndufa1	400.511	-0.43925	0.00166566	0.0287006
Cyp46a1	14.2292	-1.44141	0.00166669	0.0287006
Nol7	340.042	-0.430572	0.00167408	0.0287805
Gsdmd	299.376	0.46183	0.00167484	0.0287805
Ces1c	13401.5	-0.468735	0.00168534	0.0289187
BC049987	101.352	-0.892735	0.00168721	0.0289187
Cblb	281.026	0.521781	0.00168816	0.0289187
Arpc1b	475.052	0.625569	0.00169292	0.0289684
Slx4	73.0905	1.10671	0.00169556	0.0289684
Sord	14615	-0.507341	0.00169635	0.0289684
Tbx20	166.909	0.783155	0.00169825	0.0289708
Sh3pxd2b	112.631	0.879627	0.00171832	0.0292827
Zfp59	51.0857	0.854292	0.00172651	0.0293917
Gm26684	109.833	-0.741704	0.00174099	0.0296076
Lamp2	6758.94	-0.386978	0.00174893	0.029712
ccdc198	12.1232	1.96825	0.00175133	0.029722
Ahcy	19081.2	-0.522691	0.00175477	0.0297477
Gsta3	9542.35	-0.534118	0.00175647	0.0297477
BE692007	13.2555	1.70778	0.0017673	0.0298484
Nrg1	54.2392	1.38207	0.00176975	0.0298484
Lman1	2011.85	-0.395371	0.00177118	0.0298484
Ifi203-ps	56.1563	1.06546	0.00177334	0.0298484
Ndufv1	1203.6	-0.406993	0.00177468	0.0298484
Pex11b	216.588	-0.597026	0.001777	0.0298484
St3gal3	589.361	-0.546266	0.00177708	0.0298484
Neu1	446.729	-0.546213	0.00177806	0.0298484
Zfhx2	86.9678	0.874029	0.00177876	0.0298484
Dnajb4	517.524	-0.506094	0.00179674	0.0301178
Zbtb48	106.833	-0.660431	0.00179849	0.0301178
Fabp1	32225.3	-0.679973	0.001803	0.0301625
Gsto1	624.476	-0.392199	0.00181133	0.0302444
C1qa	684.163	0.679029	0.00181157	0.0302444
Gm17024	38.7575	-0.981627	0.0018154	0.0302588
Paics	1666.27	-0.417294	0.00181612	0.0302588
Hmces	47.7666	0.86323	0.0018212	0.0302799
Rnf150	77.1232	0.949969	0.00182215	0.0302799
Cbr3	45.4208	1.78032	0.00182291	0.0302799
Itgb8	35.9553	1.15563	0.00182578	0.0302969
Shfl	417.39	0.598764	0.00184603	0.030602
Ptms	938.43	-0.467457	0.00184946	0.0306279
2610507B11Rik	2631.53	-0.381746	0.00187262	0.0309803
Als2cl	385.976	0.467557	0.00187993	0.0310699
Ugt2b37	24.2645	-1.64315	0.001884	0.0311022
Dab1	8.31944	2.67325	0.00188567	0.0311022
Ep300	658.48	0.433138	0.00189882	0.0312868
Prodh	981.967	-0.613399	0.00190123	0.0312868
Slc25a36	138.57	0.628581	0.00190257	0.0312868
Ppib	1328.83	-0.473045	0.00190736	0.0313341
Zfp219	118.277	0.727565	0.00191037	0.0313488
Ube2a	156.784	-0.481843	0.00191207	0.0313488
Icos	10.8367	1.93533	0.00192502	0.0315296
Gm15374	30.5133	1.18163	0.00193162	0.0316062
Aass	4848.72	-0.496072	0.00194793	0.0318413
Tpm3	1024.19	0.440996	0.00196256	0.0320487
Ctps2	208.83	0.600743	0.00197793	0.0322676
Sirt6	25.8305	1.24351	0.001985	0.0323507
Stard9	298.815	0.531826	0.00201982	0.0328566
Tecpr1	192.277	0.695354	0.00202004	0.0328566
Mphosph8	192.075	-0.52209	0.00202509	0.0329062
Sdhaf4	64.9816	-0.666064	0.00203473	0.0330301
Irak2	352.905	-0.689314	0.00203737	0.0330404
Tgfbr2	489.239	0.473799	0.00204143	0.0330525
Ttpa	8758.89	-0.382328	0.00204214	0.0330525
Plekha1	453.157	0.864302	0.00205009	0.0331484
Fermt3	112.82	0.853001	0.00205343	0.0331699
Gm45086	9.8115	-2.13764	0.00205739	0.0332011
Tafa5	24.989	-1.19571	0.00206183	0.0332126
Gm49339	83.5959	1.25955	0.00206214	0.0332126
Prr14l	571.84	0.659948	0.00207314	0.033357
Serpinb9	168.104	0.579319	0.00208834	0.0335687
Prxl2a	791.092	-0.518564	0.00209295	0.03361
Zfp872	12.0325	-1.60425	0.00210077	0.0336863
Hdgfl3	50.0102	0.795811	0.00210451	0.0336863
Ppargc1a	226.164	-1.03129	0.00210457	0.0336863
Sap18	254.827	-0.896019	0.00210591	0.0336863
Oaf	1906.73	-0.451599	0.00210923	0.0337066
Cyp4f16	62.2478	0.792619	0.00211244	0.0337251
D930048N14Rik	20.6006	1.42044	0.00211837	0.033787
Gpc6	47.5338	1.0139	0.0021206	0.0337897
Osmr	181.463	0.661302	0.00212662	0.0338245
Atp5d	1202.53	-0.307169	0.0021269	0.0338245
Fes	104.33	1.01933	0.00213013	0.0338311
Crip1	51.2157	0.957517	0.00213143	0.0338311
Cdk6	885.313	0.385907	0.00213735	0.0338922
Acot1	499.876	-0.598116	0.00214185	0.0339309
Folh1	8.47681	2.66171	0.00214421	0.0339355
Scarb2	3231.15	-0.38547	0.00215038	0.0340004
Sh3bp4	37.9971	1.13558	0.00216065	0.0341299
Slc7a6	11.8958	1.85238	0.00216397	0.0341496
Nme1	301.103	-0.682452	0.00216782	0.0341776
Lhfp	177.616	0.735229	0.00218539	0.0344215
Sod1	5044.62	-0.317732	0.00219181	0.0344895
Ces1f	3923.96	-0.502092	0.00221521	0.0348243
Slc13a5	15.2559	1.87979	0.00221795	0.034834
Fry	79.1937	0.77937	0.00222716	0.0349253
H2bc4	1092.5	-0.414327	0.00222801	0.0349253
Mlf2	738.317	-0.319298	0.00223025	0.0349271
Col27a1	151.468	-0.907664	0.00223292	0.0349357
Ndrg2	11356.5	-0.563546	0.00224447	0.0350829
Gstm1	6173.65	0.725573	0.00226485	0.0353678
Rarb	63.9925	0.96646	0.00227554	0.0354707
Dhrs9	49.8178	1.75391	0.00227575	0.0354707
Uqcrb	1393.36	-0.470928	0.00228553	0.0355893
Syngap1	15.7396	1.58845	0.00228792	0.0355927
Sult1d1	1499.48	-0.507006	0.00229297	0.0356375
Dynlt1f	13.6438	1.72671	0.00230135	0.0356589
Egflam	13.2432	2.23193	0.00230181	0.0356589
Lrch1	192.976	0.902581	0.00230191	0.0356589
Slc22a1	2555.27	-0.460005	0.00230302	0.0356589
Cplane1	262.742	2.05937	0.0023147	0.0357852
Art4	59.1753	0.863501	0.002318	0.0357852
2610307P16Rik	20.2437	1.95504	0.00232085	0.0357852
Tpm1	442.673	0.609744	0.00232138	0.0357852
Iah1	528.186	-0.437992	0.00232321	0.0357852
Atg5	585.709	-0.402153	0.00232425	0.0357852
	10480.6	0.328649	0.00233486	0.0359126
Msr1	332.06	0.629296	0.0023369	0.0359126
Rxra	4101.05	-0.298442	0.0023464	0.036025
Ppfibp1	800.374	0.493917	0.00237457	0.0364056
Cat	30156.5	-0.442463	0.00237563	0.0364056
Timp1	13.2727	1.99512	0.00238039	0.0364445
Gbp2	191.581	1.00994	0.0023884	0.0365332
Fam83b	9.22047	2.60353	0.00239117	0.0365415
Gm42791	10.0049	2.55535	0.00239483	0.0365635
Naip6	89.3266	0.680071	0.00240023	0.0366119
Olfr1372-ps1	107.29	0.701734	0.00240986	0.0367246
Bag1	352.253	-0.60726	0.00242783	0.0369642
Aacs	710.85	-1.83506	0.00244988	0.0372654
Hes6	254.389	-0.668081	0.00247023	0.0375068
Slc1a5	26.7485	1.25172	0.00247031	0.0375068
Adam15	34.2772	1.17838	0.00247615	0.0375607
Anp32e	195.185	-0.555632	0.00249619	0.0378298
Uba7	188.068	0.641114	0.0025016	0.0378531
Misp	10.11	1.87005	0.00250324	0.0378531
Mef2d	187.777	0.521219	0.00250464	0.0378531
Tor4a	94.358	0.656921	0.00250924	0.0378877
Rnf213	4864.57	0.460686	0.00251527	0.0379439
Cklf	17.655	1.41129	0.00252654	0.038078
Atp5c1	2208.48	-0.402631	0.0025288	0.038078
Abat	3608.36	-0.58858	0.00253725	0.0381703
Atp5j	1087.07	-0.436271	0.00256085	0.0384703
Alcam	940.653	0.436821	0.00256188	0.0384703
Septin4	125.706	0.589695	0.00256475	0.0384783
E030018B13Rik	17.3864	-2.58738	0.00257492	0.0385956
Ubb-ps	24.0682	2.07014	0.00258731	0.0387283
Slc15a3	190.617	0.809852	0.00258849	0.0387283
Tmpo	563.779	0.39737	0.00260607	0.0388984
Dnajb9	517.205	-0.527948	0.00260913	0.0388984
Mettl9	361.773	-0.493961	0.0026093	0.0388984
Usp43	6.90715	3.03108	0.00260933	0.0388984
Aars	2196.46	-0.42494	0.00262433	0.0390866
Sdha	5458.81	-0.379844	0.00262979	0.0391002
Abhd15	484.019	-0.477213	0.00263001	0.0391002
Fermt2	1382.21	-0.605558	0.00263706	0.0391548
Nup50	421.105	-0.35051	0.00264068	0.0391548
Id3	170.447	0.590425	0.00264083	0.0391548
Kmt5a	265.341	0.65799	0.00267363	0.0395722
Plcxd2	1253.94	-0.765532	0.0026738	0.0395722
Gm10433	8.70401	-1.87797	0.00267919	0.0396164
Gm5111	24.0166	-1.25179	0.002688	0.0397109
Nid1	465.002	0.91556	0.00269727	0.039812
H2-M3	46.8507	0.915143	0.00270808	0.0398345
Ptpn14	77.0138	0.834565	0.00270845	0.0398345
Gjb1	3552.75	-0.398621	0.00270974	0.0398345
Il1r1	893.674	-0.578206	0.00271056	0.0398345
Sacs	70.8754	0.807599	0.00271434	0.0398345
Pard3b	208.555	0.554506	0.0027147	0.0398345
Grk5	70.6905	0.894726	0.00271577	0.0398345
Plet1	16.27	1.54824	0.00272459	0.0399282
Gsta1	134.708	1.97175	0.00273334	0.0399982
Ptpn13	64.7971	0.926493	0.00273483	0.0399982
Slc46a3	324.026	-0.989049	0.00273667	0.0399982
Ugt2b1	2588.53	-0.745174	0.00275292	0.0402
Rere	387.189	0.488574	0.00275627	0.0402132
Hsd17b12	1686.02	-0.645112	0.00276765	0.0402564
Ccne2	30.4226	-1.29251	0.00276882	0.0402564
Wbp1	186.093	-0.709817	0.00276928	0.0402564
Serp1	2463.97	-0.599489	0.00277127	0.0402564
Ubap1	459.357	-0.347984	0.00277148	0.0402564
Ppp1r18	59.0313	0.717572	0.00277867	0.0403251
Glipr1	33.779	1.28864	0.00278523	0.0403846
Pnpo	1495.04	-0.314009	0.00279403	0.0404765
Pmpcb	1318.82	-0.38492	0.00280139	0.0405473
4931406C07Rik	1923.68	-0.570226	0.00282057	0.040789
Clybl	285.002	-0.495376	0.0028282	0.0408634
Atg3	1003.52	-0.439829	0.00283404	0.0408797
Acsm1	2858.29	-0.540472	0.0028343	0.0408797
Insig1	1382.44	-0.903595	0.00284097	0.0409399
Selenbp1	2156.86	-0.397545	0.00285027	0.0410379
Hps3	170.572	0.593557	0.00288907	0.04156
Col4a1	1044.51	0.691666	0.00289933	0.0416712
Mmab	106.605	-0.597463	0.00290846	0.0417659
Prpf38b	472.555	0.355171	0.00292558	0.041975
Tmem176b	1462.1	0.509709	0.00293159	0.0420246
Lamtor4	256.968	-0.409259	0.00293672	0.0420614
Cenpx	98.6467	-0.570875	0.0029399	0.0420703
Klb	512.755	-0.398818	0.00295665	0.0422732
Frmd4a	190.139	0.686083	0.00296909	0.0424141
Prune1	270.777	0.589434	0.00297187	0.0424169
Olfr701	6.49333	-2.99606	0.00298141	0.0425161
Myl12b	759.77	0.354675	0.00298577	0.0425414
Gm33699	10.5038	2.05429	0.00298988	0.0425631
Susd2	34.7663	0.942713	0.00300428	0.0427311
H2ac18	68.7174	-0.976651	0.00301623	0.0428638
Nebl	22.4285	1.17028	0.00302773	0.042964
Zc2hc1a	21.5407	1.41864	0.00302851	0.042964
C730027H18Rik	178.563	0.481755	0.00304626	0.0431786
Cyp4a32	272.128	-0.678129	0.0030591	0.0433232
Otulinl	69.3255	0.936476	0.0030689	0.0434245
Ighg2b	47.7313	1.39176	0.00307698	0.0435014
Rps27l	982.337	-0.490785	0.00308172	0.0435309
Atp5k	359.786	-0.45327	0.003089	0.0435963
Cert1	686.51	0.512985	0.00309531	0.0436478
Spaar	9.61366	1.85876	0.00313342	0.0441473
Hvcn1	24.5552	1.20908	0.00314506	0.0442734
Cd9	235.009	0.816163	0.00314823	0.0442801
Cmah	2708.85	-0.468034	0.00316219	0.0444356
Ndufb5	648.592	-0.448691	0.0031647	0.0444356
Keg1	642.289	-0.896028	0.00316778	0.0444408
Snx19	401.264	-0.37956	0.00317452	0.0444517
mt-Co3	14355.5	-0.518955	0.00317909	0.0444517
Ndufa3	384.896	-0.412571	0.00317931	0.0444517
Adh5	3374.25	-0.403501	0.00318031	0.0444517
Pdxk	426.936	-0.419854	0.00318208	0.0444517
Rdh11	201.482	-0.634215	0.00318913	0.0445123
Impdh2	355.84	-0.45825	0.00319255	0.0445214
Serpina1d	20398.2	-0.682705	0.0031952	0.0445214
Arl11	21.0884	1.28571	0.00319904	0.0445371
Jtb	377.225	-0.343307	0.00323977	0.045066
Taok2	505.539	0.480583	0.00324554	0.0450799
Uggt1	1110.17	-0.496365	0.00324626	0.0450799
Onecut2	1656.97	-0.555116	0.00325728	0.0451947
Snora81	30.4962	-1.53768	0.00326284	0.0452337
Tuba1a	53.1589	0.954054	0.00326745	0.0452594
Coro6	8.20495	2.62964	0.00327933	0.0453857
Spcs3	704.397	-0.394638	0.00328833	0.045472
Nit2	734.24	-0.460492	0.00333337	0.0460561
Csnk2b	384.765	-0.39062	0.00334664	0.0462005
Dync1li2	445.179	0.510038	0.00336908	0.0464712
Dact2	64.1724	0.871893	0.00337488	0.0464762
Gm38973	26.9557	-1.95016	0.0033751	0.0464762
Hibch	972.109	-0.375003	0.00339632	0.0467293
Rnf186	64.2336	-1.07818	0.0034047	0.0468054
Ly6g2	1100.73	-0.359516	0.00342343	0.0470235
Hdhd5	170.503	-0.476296	0.00342749	0.0470399
Slc9a9	86.6743	0.679541	0.0034453	0.0472215
Laptm5	229.486	0.729718	0.00344834	0.0472215
Prkx	117.922	0.6351	0.00344934	0.0472215
Bco2	221.125	-0.511295	0.00345353	0.0472395
Pdcd4	1069.98	-0.443528	0.00346003	0.047255
Sdhb	1417.54	-0.354283	0.00346042	0.047255
Cyp2c38	839.245	-0.634144	0.00347528	0.0474185
Cobll1	591.388	-0.389062	0.0034866	0.0475335
Cd34	45.9929	0.997367	0.00349032	0.0475448
H3f3b	2701.5	-0.56295	0.00349402	0.0475557
Rep15	7.58916	2.46	0.00349935	0.0475888
Cxcl13	8.35002	-2.6999	0.00350837	0.0476383
Snord104	227.274	-1.01788	0.0035115	0.0476383
Isca1	676.048	-0.335164	0.00351368	0.0476383
Chp1	2108.22	-0.412083	0.00351684	0.0476383
Elf3	8.12734	2.2097	0.0035176	0.0476383
Scn2a	17.837	2.25958	0.00352038	0.0476383
Il16	98.6912	0.600707	0.00353277	0.0477468
Serpina3k	91592.9	-0.827354	0.00353465	0.0477468
Tgds	216.925	-0.466515	0.0035394	0.0477468
Tlr13	108.239	0.81261	0.00354003	0.0477468
Abca1	4933.36	-0.322255	0.00355127	0.0478591
Plac8	88.9967	0.867995	0.00355462	0.0478649
Nucks1	1699.14	-0.345195	0.00355802	0.0478716
Cyb5b	2466.14	-0.410338	0.00356789	0.047965
Albfm1	399.38	-0.672402	0.00359125	0.0482165
Gstm4	299.849	0.484447	0.00359246	0.0482165
Abca6	5286.42	-0.333506	0.0036098	0.0484096
Gm13597	12.5185	2.05095	0.00361478	0.0484368
Cask	362.118	-0.508314	0.00362159	0.0484886
Acy1	175.568	-0.551968	0.00362955	0.0485556
Mpc2	1032.37	-0.42308	0.003643	0.0486463
St3gal5	2203.33	-0.554492	0.00364364	0.0486463
Cysltr1	38.8482	1.11201	0.00364522	0.0486463
Uqcrc2	2104.49	-0.380573	0.00366229	0.0488345
C1rl	1174.86	-0.351099	0.00367375	0.0489476
Ahcyl2	229.24	-0.692882	0.00370651	0.0493153
Ly6d	325.131	2.09779	0.00370735	0.0493153
Tmem28	35.2218	-1.27843	0.00371095	0.0493232
Rprd1a	168.917	-0.467574	0.00371612	0.049352
Fhl2	5.93642	2.93994	0.00372699	0.0494563
Ugt2b34	6104.8	-0.526908	0.0037341	0.0495107
H2-T24	102.383	0.724963	0.00374551	0.049579
Gm16548	53.4298	-0.911079	0.00375077	0.049579
2010001A14Rik	31.5023	-0.998604	0.00375135	0.049579
Hsd3b7	4067.18	-0.338542	0.00375218	0.049579
Ugt2b38	16.8593	-2.12886	0.00375434	0.049579
Klkb1	3406.28	-0.536382	0.00375914	0.0496026
Ifi213	95.9874	0.856113	0.00376834	0.0496577
Gm28370	54.4305	-0.880202	0.0037724	0.0496577
Cxcr6	7.80374	2.24193	0.00377524	0.0496577
Gm33994	17.977	-2.07605	0.00377541	0.0496577
Cul2	422.945	-0.383997	0.00378017	0.0496805
Slc1a2	3658.93	-0.516638	0.00379389	0.0498209
Wnk2	7.84496	2.06347	0.00379819	0.0498375
Pdha1	2220.7	-0.450179	0.00380713	0.0498908
Ola1	348.635	-0.433134	0.00380832	0.0498908
Eif4e3	88.433	0.735284	0.00381553	0.0499316
Cd52	79.1006	1.00214	0.00382023	0.0499316
Gm36161	12.6153	1.95872	0.0038206	0.0499316
Aldh2	13952.3	-0.401076	0.00382359	0.0499316
Gipc2	31.6457	1.27216	0.00382711	0.0499378
Mtnr1a	76.0441	0.711588	0.00383133	0.0499533
Trp53inp2	1239	-0.606556	0.00385075	0.0501348
Pkn1	428.207	0.512354	0.0038516	0.0501348
Cox6b1	1388.51	-0.449233	0.00385441	0.0501348
Tdo2	20116.1	-0.45063	0.00387268	0.0503326
Pfkp	85.7473	0.724548	0.00387804	0.0503624
Frzb	36.3795	1.06332	0.00388322	0.0503637
Plxdc2	46.9949	1.14724	0.00388427	0.0503637
Park7	1071.49	-0.343384	0.0038972	0.0504915
Igsf3	24.4273	1.17455	0.00390087	0.0504992
Cyp3a59	278.756	-0.917662	0.00390546	0.0505188
Gm30132	6.67244	3.43884	0.00391861	0.050647
Gm5086	7.16268	2.73617	0.00392154	0.050647
Uox	12082.3	-0.429484	0.00394467	0.0508945
Cmtm6	687.663	-0.353325	0.00394809	0.0508945
Ly86	97.3968	0.862488	0.00394999	0.0508945
Tmem106a	108.155	0.812692	0.00396595	0.05106
Sh3bgrl3	62.0249	0.900387	0.00397247	0.051104
Smim10l1	1058.47	-0.435125	0.00401038	0.0515513
Oas1b	23.7132	1.25596	0.00401906	0.0515671
Plekhm3	122.271	0.712212	0.00402009	0.0515671
Npc2	706.816	0.499764	0.00402103	0.0515671
Cyth4	223.282	0.709616	0.00402634	0.0515949
Foxo3	1137.12	-0.47673	0.0040342	0.0516553
Dennd1c	22.349	1.28975	0.00406135	0.0519625
Elp6	38.2671	-0.845199	0.00406936	0.0520244
Nop10	247.632	-0.455316	0.00407553	0.0520313
Cdc20	7.14164	2.83344	0.00407623	0.0520313
Havcr2	29.3777	1.06987	0.00408563	0.0521108
Apol9b	1231.98	0.530388	0.00409891	0.0522396
Rasal1	6.4859	3.30696	0.00412733	0.0525611
Akr1c6	8183.03	-0.488504	0.00415444	0.0528654
Il1rn	91.6387	0.971208	0.00415893	0.0528816
Gm47031	1570.1	-0.459735	0.00421596	0.0535325
Tmcc3	355.672	0.514921	0.00421937	0.0535325
P3h3	45.5919	0.837954	0.00421991	0.0535325
Mfge8	193.475	0.844207	0.00422531	0.0535597
Ubr7	239.244	-0.409759	0.00423644	0.0536299
Tmem43	184.68	0.587224	0.00423994	0.0536299
Actr10	382.866	-0.414759	0.00424064	0.0536299
Mfsd4b1	437.77	-0.545117	0.00425738	0.0538002
Tufm	776.757	-0.385832	0.00426197	0.0538168
Sar1b	1285.56	-0.579964	0.00427135	0.0538938
Sco2	544.708	-0.501084	0.00427648	0.0539171
Smoc2	106.134	0.757307	0.00428491	0.053982
Runx1t1	19.2903	1.44459	0.00430849	0.0542153
Car1	32.3195	-0.895395	0.00431003	0.0542153
Dct	35.8903	-1.26207	0.00431947	0.0542925
Nckap1	2087.09	-0.326374	0.00433912	0.0544977
Pxmp2	891.268	-0.471574	0.00435395	0.0546422
2200002D01Rik	52.0482	0.876383	0.00436959	0.0547967
Stard8	117.321	0.658671	0.00438146	0.0549036
Zfp992	90.3895	-0.665151	0.0043849	0.0549048
Tmbim6	9767.43	-0.317941	0.00439597	0.0549215
Nfxl1	175.935	0.517004	0.00439832	0.0549215
Slc5a1	24.1218	1.30636	0.00439952	0.0549215
Aldh9a1	2124.74	-0.325442	0.0043996	0.0549215
Gm38661	22.0175	-0.997843	0.00441079	0.0549784
Chchd7	72.6411	-0.682326	0.00441085	0.0549784
Fzd4	456.269	-0.472848	0.00441871	0.0550346
Hsd17b10	1952.49	-0.475241	0.00442408	0.0550596
Slc22a5	478.94	-0.486428	0.00443363	0.0551367
Proz	3742.13	-0.456694	0.00445756	0.0553924
Aida	200.883	0.533824	0.00446382	0.0554283
Gm25776	104.448	-0.635456	0.00447538	0.0555298
Gss	703.901	0.423431	0.00448953	0.0555962
Fos	60.2027	-1.19785	0.0044896	0.0555962
Ptpro	24.7501	1.19742	0.00449633	0.0555962
Sdc3	665.348	0.575569	0.00449674	0.0555962
Slc48a1	397.994	0.428944	0.00449764	0.0555962
Afg3l2	905.223	-0.326216	0.00452606	0.0559054
Plgrkt	77.9112	0.739206	0.00453792	0.0559964
B230307C23Rik	40.4498	1.23137	0.00454345	0.0559964
Abcd3	9133.12	-0.51769	0.004544	0.0559964
Birc5	22.1477	1.17468	0.00454706	0.0559964
Atp5o	1004.87	-0.308686	0.00455053	0.0559971
Ptgfrn	78.2124	0.694354	0.00456884	0.0561287
Msn	527.601	0.40903	0.00457145	0.0561287
Cfhr3	75.3022	-0.782864	0.00457256	0.0561287
Txndc11	350.351	-0.449519	0.00458024	0.0561287
Nr3c1	1645.74	-0.350158	0.00458032	0.0561287
Nfatc4	25.0017	1.06302	0.00458172	0.0561287
Usp35	24.0421	1.20348	0.00458888	0.0561744
Per2	336.69	-0.794709	0.00459479	0.0562049
Bmper	28.4876	1.23782	0.00460507	0.0562887
Lgals4	141.88	0.547685	0.00462138	0.0564461
Scamp5	194.733	0.520514	0.00464509	0.0566935
Sc5d	2954.74	-0.363967	0.00465722	0.0567995
Arhgap25	118.143	0.772056	0.00467872	0.0570038
Ndufa9	789.453	-0.384608	0.00468092	0.0570038
Pacc1	28.309	0.968406	0.00468988	0.0570707
Mbd6	86.0834	0.840923	0.00470846	0.0572543
Msmo1	730.299	-1.55641	0.0047155	0.0572975
Gm11027	10.1991	1.95196	0.00473407	0.0574023
Abcf2	444.83	-0.418828	0.00473524	0.0574023
Creb5	30.5468	1.12949	0.00474035	0.0574023
Acbd5	4528.01	-0.412081	0.00474146	0.0574023
Chid1	250.922	-0.396291	0.0047416	0.0574023
Ndufa10	1364.41	-0.473629	0.00476076	0.0575918
Notch1	629.744	0.605287	0.00477207	0.0576653
Cyb5d2	170.561	-0.480734	0.00477477	0.0576653
Gm16505	9.49311	-2.17058	0.00477736	0.0576653
AU019990	6.96581	2.1529	0.00478673	0.057736
Timm22	85.722	-0.671679	0.00479637	0.0578098
Ggta1	78.6412	0.749926	0.0048388	0.0582785
Ap1g2	53.7703	0.939038	0.0048456	0.0583176
Naip5	98.167	0.613378	0.00485237	0.0583432
Ndufa5	447.3	-0.396525	0.00485483	0.0583432
Cd274	96.0431	0.838202	0.00486306	0.0583994
Ndufa12	444.303	-0.413275	0.0048683	0.0584196
Mmp14	335.027	0.61803	0.00487743	0.0584865
Scube3	8.29411	3.17306	0.00488951	0.0585885
Mrps35	291.596	-0.407132	0.0049761	0.0595827
Lamb2	123.114	0.76408	0.00498255	0.0595897
Hopx	399.178	-0.388164	0.00498394	0.0595897
Axin2	86.0629	0.944458	0.00499736	0.0597067
Gstm6	208.014	0.588457	0.00501104	0.0598266
Slf2	439.988	0.36509	0.00501958	0.059885
Alas2	804.132	-0.626902	0.00502633	0.059922
Ndufc1	123.383	-0.570258	0.00504728	0.0601281
Acpp	50.2033	-1.2729	0.00507548	0.0604182
Itfg1	923.353	-0.392367	0.00507898	0.0604182
H3c3	7.62389	2.51198	0.0050988	0.0605991
A230001M10Rik	7.2267	2.36895	0.00510188	0.0605991
P2ry14	43.2529	0.91602	0.00510722	0.0605991
Zfp831	8.85204	1.96324	0.00511121	0.0605991
Chrna2	86.6602	-0.827618	0.00511264	0.0605991
Fbf1	186.413	-0.78078	0.00511724	0.0606052
Pml	204.944	0.838089	0.00512053	0.0606052
1810008I18Rik	294.705	-0.575359	0.00514037	0.0607962
Ormdl2	182.754	-0.469142	0.00516351	0.0610259
Pcdh11x	24.7595	-1.59327	0.0051706	0.0610659
Clec1b	306.696	0.584221	0.00517968	0.0611292
Il10ra	113.941	0.702065	0.00518538	0.0611525
Zfp869	182.911	-0.480684	0.00519685	0.0612132
B4galt1	459.276	-0.436424	0.00520258	0.0612132
Bola3	373.557	-0.464916	0.00520432	0.0612132
Atp5pb	2778.43	-0.390112	0.00520543	0.0612132
Vps37a	799.217	-0.3517	0.00520972	0.061219
Ptpn23	185.739	0.758097	0.00521338	0.061219
Dcun1d4	452.522	-0.346394	0.00523588	0.0614142
Slc25a43	6.6102	2.64609	0.00523884	0.0614142
Txnrd3	82.6899	-0.58853	0.00524122	0.0614142
Plcg2	86.7631	0.69211	0.00525533	0.061529
Arhgap30	156.691	0.646921	0.00526445	0.061529
Olfr49	24.6007	-1.84902	0.00527217	0.061529
Ndufs8	523.901	-0.356906	0.0052756	0.061529
Acss2	883.952	-0.34865	0.00527581	0.061529
Gnptg	206.154	-0.403033	0.00527653	0.061529
Itga4	261.596	0.812096	0.00527723	0.061529
Nat9	238.221	-0.427867	0.005281	0.0615292
Vnn1	1843.39	-0.523206	0.00529224	0.0616165
Ear2	77.8893	0.892663	0.00531136	0.0617538
F2	13775	-0.299489	0.00531503	0.0617538
Ttl	67.1879	0.694134	0.00531763	0.0617538
Ano1	55.5223	1.03663	0.00531907	0.0617538
Tarbp1	48.1102	0.88307	0.00533965	0.0618953
Plxnd1	461.078	0.675359	0.00534259	0.0618953
Apobec1	313.874	0.490496	0.0053432	0.0618953
Ankrd10	148.305	0.498718	0.00534719	0.0618953
Cfd	101.622	-3.19881	0.0053538	0.0618953
Gsn	376.093	0.664798	0.00535386	0.0618953
AW011738	24.6163	1.04777	0.0054186	0.06254
Add1	629.826	0.486562	0.00541982	0.06254
Fam81a	30.3689	-0.980687	0.00542105	0.06254
Lnx1	11.7055	1.64671	0.00542712	0.0625662
Nudt14	99.922	-0.565899	0.00544294	0.062674
H4c18	129.3	0.740668	0.0054441	0.062674
Racgap1	14.4006	1.81779	0.0054566	0.0627491
Snap47	564.41	-0.336796	0.00545827	0.0627491
Ccnb1	8.48769	1.90496	0.0054639	0.0627699
Mmp27	35.8269	1.19268	0.00547397	0.0628417
Mrps27	138.656	-0.563609	0.00548933	0.0629535
Cxcr3	5.91645	2.90082	0.00549489	0.0629535
Ppp2r1b	321.804	-0.426067	0.00549521	0.0629535
Pank3	1493.54	-0.532185	0.0055171	0.0631602
Prrg4	43.9232	1.11851	0.00552225	0.0631752
Serpina3f	49.1026	1.0219	0.00554386	0.0633437
Fgfr1	120.765	0.682412	0.00554469	0.0633437
Hadh	3887.67	-0.447132	0.00555424	0.0634087
Casp7	250.263	-0.431646	0.00558071	0.0636666
Olfr324	127.557	-0.934684	0.00560318	0.0638786
Acbd4	429.161	-0.498601	0.00560987	0.0639105
Slc25a46	645.979	-0.381605	0.00561873	0.0639491
Ptgs1	196.31	0.515422	0.00562463	0.0639491
Onecut1	440.543	-1.87316	0.00562592	0.0639491
Cox5a	639.93	-0.396554	0.00562883	0.0639491
Dpys	3435.34	-0.338869	0.00563504	0.0639501
Tedc2	535.177	-0.611416	0.0056367	0.0639501
Rfesd	129.022	-0.567152	0.00564649	0.0639804
Nfat5	594.261	0.371117	0.00564716	0.0639804
Slco2b1	1420.58	-0.295163	0.00566047	0.064065
Snora23	121.011	-0.877128	0.00566243	0.064065
Hpn	2072.71	-0.298447	0.00567237	0.0641333
Hif1a	894.813	-0.404551	0.0056805	0.0641616
Maff	75.6646	-0.864083	0.00568268	0.0641616
Rbmxl2	8.16031	2.06699	0.00569651	0.0642695
Pgrmc1	10776.3	-0.379087	0.00570007	0.0642695
Thbs2	133.789	0.725794	0.00572703	0.0644802
Pros1	1412.36	0.301049	0.00573035	0.0644802
Rab7b	62.923	1.14905	0.00573053	0.0644802
Pms2	48.5843	0.891467	0.00573508	0.0644873
Hddc2	12.7268	1.62333	0.00574152	0.0645155
Ddx39b	335.097	0.397167	0.00575029	0.0645277
Per1	385.017	-0.550672	0.00575046	0.0645277
Btbd8	65.3537	0.711261	0.00575947	0.0645847
Epha3	35.5075	1.03627	0.00576607	0.0646146
Abcg3	116.276	0.637755	0.0057859	0.0647425
Trim35	72.7475	0.736877	0.00579294	0.0647425
P2ry2	93.6915	-0.53068	0.00579363	0.0647425
Dusp6	560.913	-0.607672	0.00579484	0.0647425
Dzip3	58.659	0.883274	0.0057994	0.0647425
Dcaf11	2941.68	-0.376557	0.00580113	0.0647425
Cd276	28.5845	1.49546	0.00580621	0.0647552
Mturn	31.2099	1.15723	0.00581801	0.0648053
Srxn1	949.682	0.580731	0.00581859	0.0648053
Hsd3b3	1927.48	-0.606906	0.00583859	0.0649483
Mup8	165.061	-1.59934	0.00583934	0.0649483
Etv1	29.4759	0.997312	0.00584746	0.064955
Gm4952	1671.34	-0.555439	0.00584785	0.064955
Dock10	474.921	0.390611	0.00587127	0.0651711
Zmynd15	31.5998	0.946862	0.0058869	0.0653005
5033403H07Rik	115.048	-0.544579	0.00590152	0.0654184
Aldh1l1	8548.98	-0.46993	0.00594227	0.0658205
Mbl1	1533.1	-0.448074	0.0059458	0.0658205
Ugcg	268.746	0.494938	0.00595035	0.0658265
Zadh2	733.406	-0.326019	0.00595812	0.0658681
Daglb	445.277	-0.409378	0.00597454	0.0660026
Gatd3a	858.365	-0.345416	0.00598162	0.0660026
Tshz3	23.7557	1.22256	0.00598544	0.0660026
Ndufb11	591.471	-0.351999	0.00598636	0.0660026
Tm2d2	340.565	-0.369762	0.00599987	0.0660713
Irgq	186.864	0.474341	0.00600063	0.0660713
Lrig1	350.812	-0.412618	0.00602434	0.0662844
Apobr	60.3295	0.73807	0.00602806	0.0662844
Tirap	147.755	0.536005	0.00604362	0.0664111
Cyhr1	542.174	-0.323908	0.00606396	0.0665901
Gm6254	7.75283	2.24477	0.00607602	0.0666637
Ankrd52	309.095	0.405683	0.00607878	0.0666637
Zfp512	153.622	0.59022	0.00612299	0.0671037
Mgmt	171.972	-0.550601	0.00612914	0.0671264
Ak3	3558.17	-0.346776	0.00613384	0.0671331
Pfkl	467.742	-0.501357	0.00614475	0.0671498
Sucla2	1455.96	-0.347286	0.00614823	0.0671498
Prxl2b	69.5622	-0.724417	0.00615055	0.0671498
Nkg7	5.26207	2.92921	0.0061551	0.0671498
Hdac9	57.5412	0.972081	0.00615581	0.0671498
Arid3b	32.1372	1.16117	0.00616336	0.0671739
Clint1	712.501	0.337809	0.00616619	0.0671739
Atp11c	2636.98	-0.460763	0.00617085	0.0671801
Gm26670	5.58146	-2.55612	0.00621215	0.0675849
Wdr90	46.1465	1.01083	0.00621902	0.0676148
Dock7	366.19	0.448544	0.00622591	0.067645
Serpina4-ps1	326.936	-3.18915	0.00625309	0.0678241
Timm8b	319.92	-0.444144	0.00625451	0.0678241
Plekhb1	190.314	-0.648555	0.00625478	0.0678241
Spg7	482.537	-0.379445	0.00628561	0.0681135
Cenpm	10.0438	-1.57999	0.00629252	0.0681434
Hdac6	222.884	-0.469716	0.00630374	0.0682153
Cacna2d1	45.2368	0.819967	0.00630747	0.0682153
Agpat2	1423.38	-0.46626	0.0063239	0.0683104
Oma1	187.251	-0.426219	0.00633432	0.0683104
Pls3	1172.44	-0.402307	0.00633628	0.0683104
Lama2	163.804	0.807039	0.00633729	0.0683104
Jchain	40.5653	1.0921	0.00633885	0.0683104
Ireb2	1628.59	-0.48516	0.00634121	0.0683104
Fstl1	166.292	0.652707	0.00634674	0.0683252
Dqx1	124.629	0.56252	0.00637742	0.0686106
Krt80	17.3438	2.51939	0.00639132	0.0687151
Plek	259.691	0.482331	0.00641959	0.0688517
Pofut1	231.064	0.378428	0.00642152	0.0688517
Erp44	519.56	-0.382026	0.00642269	0.0688517
Cfap47	10.5129	1.90888	0.00642657	0.0688517
Mup11	26509.6	-2.6978	0.00642707	0.0688517
Lyst	1555.05	-0.380546	0.00642918	0.0688517
Ido2	284.369	-0.587811	0.00644586	0.0689854
Anapc13	311.679	-0.432212	0.00645605	0.0690495
Cpt1b	127.688	0.904727	0.00647391	0.0691416
Pygo1	13.9237	1.44878	0.00647418	0.0691416
Adh4	1655.52	-0.687683	0.00647729	0.0691416
Abcc9	964.025	0.389193	0.0065103	0.0694126
Gm18095	8.08407	2.27029	0.00651113	0.0694126
Zfp367	263.473	-0.504645	0.00651985	0.0694605
Atp5md	785.875	-0.476454	0.00655216	0.0697167
Mtus2	19.8949	-1.84721	0.00655238	0.0697167
Nap1l1	990.588	0.48038	0.00656584	0.069748
Saraf	990.402	-0.300012	0.00656766	0.069748
Rpe	351.101	-0.386032	0.00656806	0.069748
Gm9864	153.952	0.507741	0.00657732	0.0697792
Arhgap22	28.7999	1.08706	0.00657949	0.0697792
Chchd10	4154.34	-0.428774	0.00659089	0.0698549
Gm21188	35.0972	1.09986	0.00659652	0.0698695
Gm44851	12.6219	1.6118	0.00662038	0.070077
Gm39307	30.9428	-1.01798	0.00665174	0.0703637
Ccdc80	326.405	0.725777	0.0066583	0.0703877
Nectin4	9.29084	1.78998	0.00669692	0.0707505
Zyg11b	1118.18	-0.291601	0.0067031	0.0707702
Adcy1	11.9028	2.02782	0.00671047	0.0708025
Fetub	2462.31	-0.632115	0.0067264	0.0709251
Rasl10b	6.9902	2.1715	0.00675105	0.0711393
9430037G07Rik	69.0009	0.890616	0.00676502	0.0712265
AU022252	803.54	-0.325614	0.00676799	0.0712265
B3galt1	559.681	-0.736594	0.00677904	0.0712352
Pelp1	77.7846	0.692481	0.00678055	0.0712352
Caln1	98.7974	-0.635507	0.00678182	0.0712352
Gm10680	32.0732	-1.65197	0.00679513	0.0713293
Shld2	618.136	-0.643228	0.0068047	0.0713842
Zfp810	145.001	0.587006	0.0068353	0.0716443
Atp2a2	1628.23	-0.327239	0.00684126	0.0716443
Oxld1	97.8177	-0.615903	0.00684258	0.0716443
Emc7	555.204	-0.382713	0.00686628	0.0718467
Abhd6	217.808	-0.687005	0.0068877	0.0720249
Ifrd1	361.791	-0.710841	0.0069458	0.0725467
Hsd3b5	268.293	-5.71887	0.00694643	0.0725467
Cyp2j6	846.098	-0.386735	0.00695839	0.0725477
Ddrgk1	692.292	-0.285926	0.00695915	0.0725477
Aldh5a1	650.043	-0.404377	0.00695978	0.0725477
Notch3	40.2823	0.868199	0.00696464	0.0725524
Gm49216	5.95534	2.49597	0.00700051	0.0728609
Hectd2os	443.665	-1.32961	0.00700313	0.0728609
Erg28	247.524	-0.556077	0.00702262	0.0729946
Mia3	543.328	-0.402267	0.00702486	0.0729946
S100a11	27.9497	1.57624	0.00703882	0.0730934
Sfi1	217.718	0.526781	0.00704851	0.0731478
Gm3055	22.4395	-1.41287	0.00706844	0.0733083
Uqcrh	1280.66	-0.351871	0.00707756	0.0733565
Vcam1	588.535	0.801358	0.00709072	0.0734466
Scrn3	623.797	-0.46144	0.00710106	0.0735074
Clic1	149.787	0.580899	0.00711514	0.0736067
Sort1	298.01	0.406421	0.00713212	0.073736
Dcn	2843.39	0.59305	0.00715582	0.0739344
St6gal1	830.216	-0.42222	0.007183	0.0741687
Fchsd1	28.5153	1.38163	0.00720758	0.0743758
Dnaja1	2831.35	-0.382434	0.0072218	0.0744757
Fkbp4	1018.68	-0.399016	0.00727649	0.0749926
Gdi2	3376.85	-0.27216	0.00729712	0.075158
Tln2	400.423	-0.585548	0.00731147	0.0752587
Steep1	503.867	-0.359353	0.00732195	0.0752949
Tbc1d9	93.6577	0.748596	0.0073284	0.0752949
Slc25a34	60.3877	0.754915	0.00732874	0.0752949
Adar	408.542	0.467501	0.00733953	0.0753586
2700054A10Rik	6.72108	2.43767	0.00743125	0.0761864
Dnajc16	178.773	-0.488471	0.00743407	0.0761864
Acadsb	1548.87	-0.49117	0.00743415	0.0761864
Efcab2	61.971	-0.694659	0.0074387	0.0761864
Nudt8	127.712	-0.55515	0.00746468	0.0764048
Cpeb1	98.4117	0.858178	0.00747317	0.0764441
Rbm3	837.465	0.448605	0.00748614	0.0765291
Gm34777	71.9644	0.776504	0.00749963	0.0766193
Timd4	25.1165	-1.43973	0.00752052	0.0767649
Nr1h4	1619.79	-0.334292	0.00752336	0.0767649
Slc9b2	39.0669	1.08158	0.0075279	0.0767649
Slc12a4	282.132	0.464873	0.00754279	0.0768691
Maip1	171.867	-0.401016	0.00755849	0.0769813
Washc2	1098.4	0.299034	0.00756839	0.0770344
Tfpi2	391.614	-0.519271	0.00759819	0.0772898
Cidea	264.288	-2.35317	0.00761238	0.0773649
Ifi47	210.189	0.497457	0.00761552	0.0773649
Gm19619	144.005	0.939005	0.00762532	0.0773649
Elapor1	64.516	1.35346	0.00763313	0.0773649
Igsf10	59.8119	0.807854	0.00763386	0.0773649
Fam220a	114.967	-0.539754	0.00763502	0.0773649
Ndufs5	369.877	-0.455995	0.00763853	0.0773649
S1pr2	113.495	0.584173	0.00765162	0.0774241
Gm4756	899.801	-0.327014	0.0076538	0.0774241
Ptdss1	463.983	-0.468642	0.00768412	0.0776493
Gm11033	15.9787	1.53757	0.00768553	0.0776493
Ugt1a10	17.4277	-1.36249	0.00769329	0.07768
Slc17a2	1832.29	-0.452973	0.00770126	0.0777127
Ddx50	746.779	-0.39988	0.00771815	0.0778353
Ces3b	2723.33	-1.32346	0.00774218	0.0780298
Sox6	334.066	-0.526164	0.00777249	0.0782703
Runx2	17.4841	1.66615	0.00777557	0.0782703
Rpf1	225.542	-0.372421	0.00780477	0.078483
Cox7b	1438.48	-0.500351	0.00780626	0.078483
Cenpf	31.8535	1.61912	0.00781277	0.0785004
Got2	5238.38	-0.25758	0.00782543	0.0785796
Napb	53.6297	0.699338	0.00783302	0.0786035
Hmgcr	639.349	-0.749779	0.00783738	0.0786035
Mast4	132.698	0.484071	0.00785792	0.0787613
Gm8113	18.1855	1.30172	0.007878	0.0789145
Gm16344	124.509	0.511587	0.0079023	0.0791097
Slc6a16	25.6039	-0.944774	0.00794492	0.0794482
Klhdc7a	506.27	-0.508811	0.00796242	0.0794482
Isoc2b	108.898	-0.53726	0.00796618	0.0794482
Gm13169	6.31341	-2.60131	0.00797069	0.0794482
Ypel2	211.914	0.704384	0.00797697	0.0794482
Rbpms	270.619	0.642118	0.00798253	0.0794482
Cbr1	779.292	0.620349	0.00798354	0.0794482
Pwwp2a	145.634	0.564455	0.00798361	0.0794482
Ptpn21	223.007	0.413293	0.00798619	0.0794482
Tgm2	2473.26	0.576872	0.00798868	0.0794482
Ccdc88a	126.609	0.69131	0.00798931	0.0794482
Col13a1	45.2075	-0.734303	0.00806624	0.0801647
Mapk8ip3	255.814	0.483849	0.00809156	0.0803676
Uap1	406.436	-0.469954	0.00810051	0.0804079
Mrpl4	143.057	-0.473511	0.00810833	0.080437
Gm830	7.48538	2.16051	0.008121	0.080514
Capn5	52.5794	0.829303	0.00815609	0.0808132
Prpf8	3022.25	-0.292417	0.00819713	0.0811709
Commd3	699.931	-0.323464	0.00822746	0.0813874
Zg16	32.4453	1.04214	0.00822891	0.0813874
Gabpb2	623.333	0.355315	0.00824675	0.0815148
Prorp	114.052	-0.554328	0.00826389	0.0816351
Fdps	383.596	-0.915377	0.00828864	0.0818304
Pik3r1	2091.59	-0.550472	0.00833523	0.0822092
Atp5j2	796.498	-0.338219	0.00833702	0.0822092
P2ry6	29.0305	0.963937	0.00834653	0.082242
Col5a1	219.346	0.464805	0.00835035	0.082242
Uso1	996.269	-0.380499	0.00836853	0.0823716
Lmf1	326.555	-0.357724	0.00837646	0.0824003
Gm28437	52486.5	-0.430256	0.00838246	0.08241
Tle1	756.965	0.411899	0.00839326	0.0824445
Serpina3g	114.311	0.680696	0.00839601	0.0824445
Mea1	349.063	-0.435123	0.0084144	0.0825306
Gimap1	23.5993	1.03943	0.00841482	0.0825306
Gprc5b	67.0182	1.32333	0.00842856	0.0825796
Gm3764	8.74056	-1.51717	0.00843068	0.0825796
Adora3	5.03448	3.13838	0.00843785	0.0825796
Atg9a	275.93	-0.372617	0.00844042	0.0825796
Pgam1	1106.85	-0.41573	0.00845026	0.0825796
Ybx3	161.748	0.522315	0.00845327	0.0825796
Lonp2	5808.35	-0.390701	0.00845501	0.0825796
Gdf6	19.6741	1.21791	0.00849893	0.0829593
Osbpl3	574.381	0.763797	0.0085108	0.0830258
Ttc14	485.292	0.434822	0.00852353	0.0831007
Plpp2	198.74	0.441228	0.00853946	0.0832066
H1f4	340.918	-0.578346	0.00856245	0.0833358
Mtarc1	2306.27	-0.293705	0.00856287	0.0833358
Cep170b	220.155	0.571282	0.00857794	0.0834331
Ctsk	20.9843	1.08031	0.0085936	0.0835359
Tcirg1	321.047	0.514579	0.0086018	0.0835661
Guk1	283.367	-0.441577	0.00861016	0.0835872
Sting1	34.4174	0.849487	0.00861414	0.0835872
Raet1e	105.671	1.16244	0.00868655	0.0842101
H2-Q4	598.031	0.425945	0.00868859	0.0842101
Nav2	859.579	0.527334	0.0087132	0.0843252
F13b	2355.3	-0.373715	0.00871965	0.0843252
Chuk	2151.27	-0.446043	0.00872083	0.0843252
Dtx4	174.551	0.713043	0.00872237	0.0843252
Tfb2m	334.574	-0.470013	0.00872613	0.0843252
Manba	322.311	0.391595	0.00875794	0.0845829
Glud1	10583.5	-0.348682	0.00876501	0.0846014
Isoc1	861.6	-0.396117	0.00878194	0.084715
Pde3b	1391.66	-0.351416	0.00880503	0.0848656
Cstf2t	398.014	-0.307388	0.00880788	0.0848656
Zfp300	9.99612	1.78386	0.00882973	0.0850263
Slc16a1	1042.97	0.504383	0.00886087	0.0852295
Dok2	42.038	1.36009	0.00886121	0.0852295
Hmgn5	212.765	-0.497959	0.00889608	0.0855148
Gpr155	295.098	-0.623549	0.00893338	0.0857473
Ppp1r3b	2488.75	-0.457318	0.00893466	0.0857473
Slc43a3	392.795	0.474033	0.00893592	0.0857473
Klhl13	71.1841	0.936384	0.00894776	0.0858108
Git2	285.213	0.420147	0.00895375	0.0858181
Csf2rb2	78.5203	1.05816	0.00898119	0.0860309
Ikbip	67.8515	0.784318	0.00901011	0.0862315
Tjp2	374.978	0.35721	0.00901263	0.0862315
Gmfg	60.5377	-0.61122	0.00904602	0.0865006
Mrps24	239.491	-0.410939	0.00906124	0.0865566
Tff3	13.0745	2.56032	0.00906241	0.0865566
Gstt1	1703.7	-0.466845	0.00907446	0.0866038
Jdp2	42.8791	0.91777	0.0090779	0.0866038
Zmat2	284.817	-0.391518	0.00910118	0.086746
Ahsa2	339.994	-0.401153	0.00910336	0.086746
H2aj	231.719	-0.474992	0.00914914	0.0871317
Cdo1	17650.9	-0.393112	0.00916113	0.0871909
Pias1	225.289	0.474656	0.00916598	0.0871909
Wls	140.646	0.534215	0.00920326	0.0874949
C130026I21Rik	13.3191	1.54469	0.00921913	0.087595
Arhgap15	60.3816	0.691759	0.00923488	0.087694
Prep	402.034	-0.382175	0.00928729	0.0880872
Mrpl30	376.24	-0.334698	0.00929626	0.0880872
Grsf1	920.024	-0.331112	0.009297	0.0880872
Syt1	102.032	-0.550951	0.00929924	0.0880872
Ttc39b	541.321	-0.442945	0.0093031	0.0880872
Nat1	18.868	-1.20665	0.00930958	0.0880978
Otc	3018.82	-0.459587	0.00932625	0.0881778
Exoc3l	44.5774	0.796677	0.00932877	0.0881778
Id1	55.6283	0.914459	0.00933595	0.0881949
Gm28661	29546.7	-0.460389	0.0094007	0.0887556
Timp2	132.395	0.68782	0.00943099	0.0888676
Ube3a	1451.07	-0.308235	0.00943117	0.0888676
Olfr1192-ps1	74.2171	-0.964026	0.00943399	0.0888676
Cox18	46.5572	-0.835816	0.00943681	0.0888676
Plekho2	147.285	0.676402	0.00943961	0.0888676
Bcs1l	102.33	-0.485208	0.0094578	0.0889878
Commd6	191.72	-0.576458	0.00946497	0.0890043
Foxo1	484.748	-0.537027	0.00949234	0.0891494
Knstrn	18.4748	2.01037	0.00949396	0.0891494
Lpcat2	64.4027	0.770355	0.00949888	0.0891494
S100a13	142.188	-0.53501	0.0095021	0.0891494
Mex3a	4.89991	3.21072	0.0095248	0.0892423
Rbms3	158.232	0.521331	0.00952783	0.0892423
Dstn	2271.27	-0.302655	0.00952831	0.0892423
Gm28040	25.0133	1.08608	0.00953712	0.089274
Trbc2	11.7907	1.65691	0.00958688	0.0896631
Snx6	178.055	0.47252	0.0095896	0.0896631
Gm12910	13.5406	-1.24534	0.00963541	0.0900086
Camk2d	306.998	0.451421	0.00963752	0.0900086
Sardh	5302.13	-0.465503	0.00966438	0.0901796
Ppm1m	140.652	-0.517609	0.00966681	0.0901796
Pmepa1	48.8608	1.37079	0.00968167	0.090267
Atp10a	12.0854	1.76284	0.0096939	0.0903297
Hnf4a	5856.76	-0.304751	0.00970201	0.0903541
C430014B12Rik	9.50468	-1.44199	0.00972278	0.0904546
Tmem170b	415.356	-0.29784	0.00972535	0.0904546
Rnf103	817.368	-0.315418	0.00972933	0.0904546
Gnl1	177.592	-0.500002	0.00974806	0.0905776
Obscn	6.80137	2.55813	0.00975979	0.0906353
Ccdc30	197.55	-0.586962	0.00977026	0.0906812
Ppdpf	321.407	-0.413983	0.00978374	0.0907551
Snord118	121.315	-0.893311	0.0097998	0.0908528
Thrb	547.064	-0.429629	0.00983862	0.0911612
Dnaaf9	735.624	0.608219	0.00986318	0.0913372
Inca1	190.175	-0.468056	0.00987624	0.0914067
Rnf128	1227.25	-0.363383	0.0099001	0.0915475
Ace	37.297	0.911023	0.00990677	0.0915475
Stab1	888.42	0.358767	0.00990818	0.0915475
Cfhr4	3409.01	-0.443755	0.00992515	0.0916528
Cobl	240.367	0.371893	0.00998478	0.0921086
Lonp1	1403.15	-0.250437	0.00998963	0.0921086
Rraga	306.173	-0.444204	0.00999667	0.0921086
Rtn4ip1	240.205	-0.570272	0.00999693	0.0921086
Odr4	573.038	-0.440209	0.0100239	0.0922126
Adamts6	91.8389	0.621745	0.0100243	0.0922126
Hip1	220.284	0.478857	0.0100364	0.0922126
Tctn1	49.0274	0.761921	0.0100366	0.0922126
Cbl	329.763	0.618773	0.0100408	0.0922126
Atp8a1	236.48	0.535823	0.0100419	0.0922126
Idh3b	1458.65	-0.421433	0.010068	0.0924008
Ctdsp2	476.729	0.365022	0.0100891	0.0925428
E130307A14Rik	30.1762	0.926018	0.0100959	0.0925532
Gid8	410.064	-0.37873	0.01012	0.0927229
Cd48	50.1137	0.775756	0.0101711	0.0931391
Mki67	99.0797	0.809331	0.0101841	0.0932056
Ndufa4	1319	-0.387608	0.0102036	0.0932918
Gm35190	7.60259	1.95146	0.0102049	0.0932918
Nrep	176.03	-0.876559	0.0102174	0.0933502
Vtcn1	6.08354	2.43456	0.0102226	0.0933502
Cyp2d36-ps	227.776	0.859117	0.0102591	0.0936315
Mrfap1	1390.9	-0.285494	0.0102845	0.0938112
Arpc5l	296.699	-0.33988	0.010307	0.0939641
Sec63	1621.25	-0.430909	0.0103401	0.0942132
Luc7l3	566.976	0.313883	0.0103463	0.0942178
Tmem80	39.8586	0.790954	0.0103564	0.094258
Cyp4f18	14.8187	1.54628	0.0103683	0.0943133
BC024139	43.2778	-0.975924	0.0103892	0.0944512
Fyb2	115.069	0.680746	0.0104032	0.0944969
9330159M07Rik	56.605	0.801854	0.0104057	0.0944969
Antxr2	559.037	-0.37832	0.0104123	0.0945046
Tmem45a	5.73455	2.94603	0.0105012	0.0952584
R3hdm4	232.727	-0.412799	0.0105152	0.0953183
Npdc1	40.2632	0.826253	0.0105194	0.0953183
Hsf2bp	14.0252	1.54058	0.0105374	0.0954292
Sdhc	896.153	-0.274115	0.0105501	0.0954918
Adipor2	4975.81	-0.423756	0.0105774	0.0956752
Zfp760	72.6994	0.64503	0.0105849	0.0956752
Abhd17a	417.591	-0.432456	0.0105879	0.0956752
Coq9	862.917	-0.334182	0.0106366	0.0960625
Taco1	194.67	-0.400214	0.0106732	0.0963403
Ap1g1	1071.4	-0.298208	0.0106838	0.0963831
Parp8	86.7923	0.562649	0.0106991	0.0964283
Aldh1b1	812.491	0.622903	0.0107006	0.0964283
Tnc	68.4014	0.90178	0.0107175	0.0965277
Ltb	7.10604	2.01672	0.0107485	0.0967544
Hsd17b7	427.213	-0.690752	0.0107692	0.0968875
Mrm1	24.983	1.06335	0.0107864	0.0968987
Gphn	882.53	-0.392677	0.010792	0.0968987
Apoc4	3503.6	-0.282088	0.0107934	0.0968987
Gm27252	23.9511	-1.06262	0.0107958	0.0968987
Ndufv2	857.564	-0.411955	0.0107999	0.0968987
Ncf1	90.7968	0.613721	0.0108435	0.0972365
Hhipl2	33.4615	1.65124	0.0108501	0.0972428
Snord89	22.3373	-0.918728	0.0108777	0.0974371
9930111J21Rik1	83.4399	0.555899	0.0108983	0.097568
Clmp	31.3052	1.24461	0.0109138	0.0976535
Myom2	8.52949	2.01754	0.0109639	0.0980484
Atp5h	1381.33	-0.379952	0.010977	0.0981124
Amfr	3104.36	-0.274532	0.0109863	0.0981221
Tmem216	24.1373	-0.937695	0.0109971	0.0981221
Krr1	264.396	-0.397493	0.0109974	0.0981221
2700089I24Rik	27.4799	1.04035	0.011002	0.0981221
Irf1	327.923	0.545473	0.0110133	0.0981698
Rnu12	571.419	-0.730819	0.0110735	0.0986529
Slco1a1	1378.27	-2.36064	0.0111039	0.0988701
Fkbp1a	342.276	0.507227	0.0111193	0.0989529
Tnfrsf21	161.038	0.43871	0.0111388	0.0990294
Hspe1	957.016	-0.31216	0.0111399	0.0990294
Tob2	557.439	-0.526438	0.011174	0.0992787
Sfrp4	7.53137	1.90559	0.0111844	0.0993176
Mapkapk3	50.6466	0.980439	0.0112055	0.0994509
Gm49431	56.0024	-0.633513	0.0112208	0.0995335
Diablo	296.433	-0.387431	0.0112422	0.0996166
Pakap	406.313	0.670465	0.0112423	0.0996166
Chpt1	6012.94	-0.513641	0.0112583	0.0997039
Lypla1	2218.6	-0.43528	0.0112902	0.0999326
Emc6	408.392	-0.398336	0.0113055	0.100015
Csk	368.008	0.412642	0.011393	0.100734
Ptma	2801.97	-0.373843	0.0114013	0.100753
Zfp791	38.5221	0.869549	0.0114194	0.100859
Ndufa6	1185.9	-0.301168	0.0114859	0.101392
Rab18	1039.9	-0.340432	0.0115101	0.101551
Tap1	347.116	0.4707	0.0115309	0.10168
Gm43189	346.928	0.480988	0.0115659	0.101894
Miga1	81.5359	0.577796	0.0115676	0.101894
Slc35a4	78.7062	-0.5951	0.0115861	0.101923
Slc43a2	332.843	0.416884	0.0115928	0.101923
Aph1c	22.6159	1.43264	0.0115948	0.101923
Myo1c	740.191	0.42925	0.0115986	0.101923
Srsf6	978.561	0.282881	0.0116026	0.101923
Angpt1	28.5412	0.980688	0.0116095	0.101923
Il2rg	30.4262	1.10327	0.0116143	0.101923
Ak7	9.37125	1.65967	0.0116559	0.102232
Hsd3b2	655.705	-0.651719	0.011662	0.102232
Pld3	229.294	0.448951	0.0116719	0.102264
Pea15a	229.058	0.628192	0.0116951	0.102399
Pcdh17	113.961	0.611163	0.0117054	0.102399
Mfsd3	65.6009	-0.80797	0.011706	0.102399
Pafah1b1	1698.19	-0.323138	0.0117307	0.102561
Fdx1	591.447	-0.454673	0.0117612	0.102739
Ophn1	95.629	0.585195	0.0117635	0.102739
Etfb	2037.97	-0.341402	0.0117739	0.102775
Ctla2b	50.8312	0.774096	0.011785	0.102817
Sult1c2	76.9478	-0.74578	0.0118156	0.103029
Fech	1407.09	-0.274383	0.0118316	0.103107
1700048O20Rik	16.4599	1.34154	0.0118388	0.103107
Slc7a7	39.1646	0.828465	0.0118434	0.103107
Ppl	362.626	0.61576	0.0118717	0.103172
Itih4	18369.1	-0.558184	0.0118731	0.103172
Adam11	141.5	0.938651	0.0118757	0.103172
Fam78a	24.4446	1.08678	0.0118759	0.103172
Gm31121	11.388	-2.02091	0.0119052	0.103371
Gm21781	79.8526	0.555035	0.0119125	0.10338
Gas2l3	90.8704	0.643618	0.0119194	0.103386
Atp1a2	18.7633	1.36826	0.0119403	0.103489
Uqcrfs1	1042.03	-0.320909	0.0119483	0.103489
Serpinb1a	119.044	0.809152	0.0119503	0.103489
Tymp	1288.09	-0.392657	0.0119831	0.103719
Chmp5	549.116	-0.329689	0.0119995	0.103806
9330102E08Rik	8.542	1.74039	0.0120251	0.103973
Slc23a1	494.206	-0.34917	0.0120349	0.104002
Mccc2	799.049	-0.386617	0.0120485	0.104065
Lax1	6.80196	2.22709	0.0120848	0.104324
Rps4l	63.1583	-0.663483	0.0120988	0.104346
Pip5k1a	124.724	0.490954	0.0121001	0.104346
Acat1	6560.69	-0.41929	0.0121118	0.104393
Ptcd3	585.144	-0.368256	0.0121615	0.104766
Gm46224	8.41923	1.85111	0.0122166	0.105186
Marchf5	455.984	-0.325824	0.0122623	0.105524
Gm8378	7.08263	2.04804	0.012288	0.10569
Gm2619	25.9107	0.989848	0.012304	0.10575
Nr1h5	43.0651	0.748402	0.0123132	0.10575
Rbm47	1058.76	-0.323752	0.0123144	0.10575
Mtch2	626.798	-0.316577	0.0123495	0.105971
Igsf6	115.231	0.577945	0.012353	0.105971
Pm20d2	26.7749	-0.819696	0.0123942	0.106269
Sstr2	6.87889	2.15817	0.0124007	0.106269
Cep72	15.3725	1.63129	0.0124232	0.106389
Phf20l1	1028.96	-0.362145	0.012438	0.106389
Loxl2	100.786	0.623906	0.012441	0.106389
Mul1	271.032	-0.413935	0.0124517	0.106389
Echdc1	587.796	-0.471581	0.0124559	0.106389
Saxo2	8.32039	1.63239	0.0124568	0.106389
Pak1	50.1596	0.728974	0.0124599	0.106389
Tcim	490.627	-0.705581	0.0124902	0.106591
Usp12	402.27	0.408834	0.0125163	0.106684
Ndufaf1	219.499	-0.46021	0.0125169	0.106684
Epb41l4b	698.485	-0.400547	0.0125205	0.106684
Plod2	32.2229	0.895583	0.0125312	0.106684
Gvin-ps4	123.506	0.827458	0.0125376	0.106684
Cacnb3	12.0112	1.75159	0.01254	0.106684
Ufc1	445.651	-0.358798	0.0125865	0.107025
Cd37	23.5261	1.19108	0.0126128	0.107193
Golga7	494.249	-0.294673	0.0126384	0.107351
Camsap1	229.178	0.58218	0.0126445	0.107351
Abhd17b	196.925	-0.474924	0.0126644	0.107454
Gabrg3	8.83968	1.74308	0.0126697	0.107454
Uroc1	4144.52	-0.313728	0.012695	0.107549
App	1149.93	0.475321	0.0126995	0.107549
Pdgfb	24.701	1.15083	0.0127005	0.107549
Slc44a2	132.445	0.629618	0.0127357	0.107791
Slc38a7	166.097	0.540026	0.0127733	0.107972
Pisd-ps1	27.5552	1.01322	0.0127769	0.107972
Unc93a	36.9471	-0.790936	0.0127791	0.107972
Ablim3	259.304	0.575759	0.0127837	0.107972
Tlr5	75.1929	-0.770711	0.01279	0.107972
Ndufa2	405.042	-0.316633	0.012825	0.108213
Apol7a	1166.49	-0.435824	0.0128678	0.108464
Pex6	451.95	-0.315665	0.0128681	0.108464
Fat1	1214.92	0.390842	0.0129027	0.1087
Mov10	231.143	0.672533	0.0129141	0.108741
Igsf8	76.1279	0.649919	0.0129249	0.108776
Gm15372	41.7689	0.853446	0.0129364	0.108816
Slc25a5	4066.62	-0.368838	0.0129782	0.109112
AA986860	45.1264	0.811605	0.0129955	0.109202
Lpgat1	4715	-0.330795	0.0130346	0.109475
Dcdc2a	91.7592	0.927726	0.0130478	0.109477
Trim34a	139.091	0.501599	0.0130526	0.109477
Gm10687	33.5892	0.955168	0.0130548	0.109477
Snhg18	28.4192	1.00745	0.0131184	0.109922
4732419C18Rik	46.1856	0.833513	0.0131214	0.109922
Xbp1	1613.43	-0.435008	0.0131517	0.11012
Snord94	139.241	-0.570553	0.0132181	0.11062
Unc13b	348.867	0.488146	0.0132476	0.11081
Sirt3	781.888	-0.391222	0.0132743	0.110977
Gm48732	5.99814	2.10673	0.0133149	0.111226
Rny3	369.594	-0.680345	0.0133176	0.111226
Ppp1r15b	1440.13	-0.324058	0.0133495	0.111432
Retreg3	757.216	-0.276306	0.0133559	0.111432
Thap1	48.2533	-0.64869	0.0133781	0.111561
Padi2	14.825	1.27594	0.0134026	0.111708
Larp1b	865.234	-0.338398	0.0134337	0.111911
Nbn	242.4	-0.388025	0.0134448	0.111947
Epsti1	57.0441	0.823546	0.0134677	0.112021
Gria2	16.8206	-1.12597	0.0134805	0.112021
Wdr12	176.308	0.43324	0.0134839	0.112021
4833439L19Rik	541.962	-0.374985	0.0134857	0.112021
Cpxm1	23.7321	1.31421	0.0134878	0.112021
Abcb10	266.754	-0.481344	0.0135055	0.112107
Vwa8	4949.69	-0.348615	0.0135119	0.112107
Setbp1	38.671	0.827913	0.0135331	0.112227
Snord99	13.2062	-1.4187	0.0136167	0.112863
Pamr1	95.9712	0.658412	0.0136276	0.112887
Gfm2	612.943	-0.275751	0.0136333	0.112887
Trim5	49.1242	0.630398	0.0136407	0.112891
Kalrn	444.008	-0.37382	0.0136533	0.112939
Gm6061	4.9469	2.67346	0.0136649	0.11294
Mydgf	331.908	-0.388602	0.0136672	0.11294
Galnt15	140.128	0.418399	0.013707	0.113127
Hgsnat	517.814	-0.299709	0.0137132	0.113127
Creb3l3	2836.39	-0.306205	0.0137161	0.113127
Milr1	17.6465	1.21444	0.0137173	0.113127
Babam2	220.626	-0.398142	0.0137571	0.113353
Ms4a6c	111.432	0.618086	0.0137652	0.113353
Mmut	2264.61	-0.335475	0.0137655	0.113353
Evc2	23.8161	1.10084	0.0137879	0.113481
Sema5a	62.9871	0.731388	0.0137965	0.113487
Anxa11	265.573	-0.354773	0.0138024	0.113487
[truncated: 24,980 more rows]

## Sheet: Dataset S4
Supplemental Dataset S4: Annotated RNA-seq comparing fasted WT vs. GcKO liver
Gene ID	FPKM counts	Log2 fold change	p-value	FDR	Location	Type(s)	Drug(s)
Gc	22434.7	-8.23	1.36e-280	2.24e-276	Extracellular Space	transporter
Ror1	368.964	3.017	2.24e-58	1.84e-54	Plasma Membrane	kinase	CS5001, NBE-002, NVG-111, GNC-035, cirmtuzumab, zilovertamab vedotin
Ntrk2	341.067	2.423	4.67e-32	2.56e-28	Plasma Membrane	kinase	ONO-7579, larotrectinib, AZ-23, NOV1601, taletrectinib, belizatinib, cabozantinib/nivolumab, cabozantinib/crizotinib, LOXO-195, PBI-200, cabozantinib, bevacizumab/entrectinib, lorlatinib, cabozantinib/erlotinib, entrectinib, cabozantinib/tyrosine kinase inhibitor, PLX7486, repotrectinib
Cyp2c37	1452.18	-3.075	1.08e-23	4.43e-20	Cytoplasm	enzyme
Gm13775	480.42	-1.553	2.47e-23	8.11e-20	Other	other
Ifi27	1344.24	1.55	3.13e-23	8.57e-20	Cytoplasm	other
Cib3	107.538	5.184	1.32e-19	3.09e-16	Other	other
Serpina3m	3275.39	-1.108	6.19e-18	1.27e-14	Extracellular Space	other
Trp53inp1	3971.72	-1.518	2.97e-17	5.42e-14	Nucleus	other
Shc2	74.699	5.434	5.63e-17	9.25e-14	Cytoplasm	other
Cyp8b1	2388.52	-1.237	1.1e-16	1.64e-13	Cytoplasm	enzyme
Casp12	121.827	2.553	2.22e-16	3.04e-13	Cytoplasm	peptidase
Mbl2	2730.43	-0.894	2.69e-15	3.4e-12	Extracellular Space	other
Hsd11b1	2179.65	-1.246	3.85e-15	4.52e-12	Cytoplasm	enzyme
Fam107b	1853.95	-1.844	1.79e-14	1.96e-11	Other	other
Cebpb	578.066	-0.986	4.17e-14	4.29e-11	Nucleus	transcription regulator
Slc22a7	80.505	-3.153	1.14e-12	1.1e-09	Plasma Membrane	transporter
Plk3	1173.67	-1.498	1.49e-12	1.36e-09	Nucleus	kinase	GW843682
Sdc4	5113.85	-0.821	3.16e-12	2.61e-09	Plasma Membrane	other
Rcl1	1252.55	-0.763	3.17e-12	2.61e-09	Nucleus	enzyme
Trib1	631.9	-1.231	3.42e-12	2.67e-09	Cytoplasm	kinase
Acot11	165.876	-2.059	3.6e-12	2.69e-09	Cytoplasm	enzyme
Oas1g	69.13	2.19	7.86e-12	5.61e-09	Cytoplasm	enzyme
Cyp2u1	160.231	-1.936	1.35e-11	9.23e-09	Cytoplasm	enzyme
Ero1b	491.773	-0.98	1.91e-11	1.25e-08	Cytoplasm	enzyme
Emp2	174.589	1.308	1.98e-11	1.25e-08	Plasma Membrane	other
Ppp1r3c	836.478	-1.174	2.7e-11	1.65e-08	Cytoplasm	phosphatase
Cyp2c29	1909.22	-1.63	6.69e-11	3.93e-08	Cytoplasm	enzyme
Sirpa	706.484	1.121	9.67e-11	5.44e-08	Plasma Membrane	phosphatase	CC-95251, FSI-189, BI 765063, BR105
Mafb	766.027	-1.172	9.94e-11	5.44e-08	Nucleus	transcription regulator
Cyp2d40	289.432	-1.47	1.74e-10	9.21e-08	Cytoplasm	enzyme
Sdf2l1	90.233	-1.537	1.95e-10	9.99e-08	Cytoplasm	other
Spp1	1008.74	1.886	2.23e-10	1.11e-07	Extracellular Space	cytokine
Oas1a	143.088	1.756	2.41e-10	1.17e-07	Cytoplasm	enzyme
Emp1	97.301	2.134	2.93e-10	1.37e-07	Plasma Membrane	other
Lpl	916.95	1.427	3.34e-10	1.52e-07	Cytoplasm	enzyme	lovastatin/niacin, nicotinic acid/pioglitazone, atorvastatin/niacin, nicotinic acid, tyloxapol
Col3a1	1171.83	1.348	3.55e-10	1.57e-07	Extracellular Space	other	collagenase
Serpina3c	173.656	-1.496	3.62e-10	1.57e-07	Extracellular Space	other
Lgals3	287.622	1.62	5e-10	2.11e-07	Extracellular Space	other	GM-CT-01, GCS-100, GR-MD-02, GB1211
Mpeg1	2515.55	0.981	5.17e-10	2.12e-07	Cytoplasm	other	CFI-402257
Cdh1	286.142	1.524	6.08e-10	2.44e-07	Plasma Membrane	other
Cybb	646.642	1.002	7.1e-10	2.74e-07	Cytoplasm	enzyme
Ablim1	348.939	1.077	7.17e-10	2.74e-07	Cytoplasm	other
Ajuba	113.17	1.622	7.95e-10	2.97e-07	Nucleus	transcription regulator
Pgpep1	548.488	-0.702	8.71e-10	3.18e-07	Cytoplasm	peptidase
Gldn	41.136	5.324	9.01e-10	3.22e-07	Cytoplasm	other
Adam8	43.209	2.644	1.14e-09	3.98e-07	Plasma Membrane	peptidase
Mlkl	149.367	1.373	1.37e-09	4.68e-07	Cytoplasm	kinase
Mup3	28678.7	-1.712	1.47e-09	4.94e-07	Extracellular Space	other
Calr	4662.02	-1.216	1.96e-09	6.43e-07	Cytoplasm	transcription regulator
Cyp2c50	3674.4	-1.655	2.33e-09	7.52e-07	Cytoplasm	enzyme
Syt12	51.838	1.81	3.14e-09	9.88e-07	Plasma Membrane	transporter
Tes	52.081	1.963	3.23e-09	9.88e-07	Plasma Membrane	other
Aatk	106.212	-1.471	3.25e-09	9.88e-07	Cytoplasm	kinase
Dnajb11	630.642	-0.866	3.43e-09	1.02e-06	Cytoplasm	other
Ehhadh	7656.47	0.716	4.33e-09	1.27e-06	Cytoplasm	enzyme
Saa4	2988.09	-1.234	4.48e-09	1.29e-06	Extracellular Space	transporter
Nudt7	2276.19	-1.565	4.65e-09	1.32e-06	Cytoplasm	enzyme
Pdia4	1951.16	-0.865	4.92e-09	1.37e-06	Cytoplasm	enzyme
Ciita	78.978	1.771	5.86e-09	1.59e-06	Nucleus	transcription regulator
Svep1	80.045	1.536	5.92e-09	1.59e-06	Cytoplasm	other
Bicc1	146.711	1.156	6.34e-09	1.68e-06	Other	other
Ly6a	79.013	1.977	6.85e-09	1.79e-06	Plasma Membrane	other
Klf9	1831.91	-0.681	7.16e-09	1.84e-06	Nucleus	transcription regulator
Ptp4a1	3505.66	-0.949	7.36e-09	1.86e-06	Cytoplasm	phosphatase
Enpp2	1523.31	-0.735	1.01e-08	2.51e-06	Plasma Membrane	enzyme	VPC8a202
Tspan8	37.109	2.756	1.16e-08	2.8e-06	Plasma Membrane	other
Arhgap27	66.093	1.8	1.34e-08	3.19e-06	Cytoplasm	other
Ly6e	1180.32	1.528	1.48e-08	3.46e-06	Plasma Membrane	other	DLYE5953A
Gstt3	287.876	-0.949	1.57e-08	3.6e-06	Other	enzyme
Slco1b2	22363.4	-0.919	1.58e-08	3.6e-06	Plasma Membrane	transporter
Prr16	232.761	-0.868	2.75e-08	6.19e-06	Other	other
Sdr9c7	226.528	-1.142	2.89e-08	6.41e-06	Other	enzyme
Mup12	1237.75	-5.64	3.29e-08	7.2e-06	Extracellular Space	other
Col1a1	201.638	1.725	3.58e-08	7.75e-06	Extracellular Space	other	collagenase
Gvin2	890.366	1.249	3.86e-08	8.23e-06	Nucleus	other
Tob1	1229.71	-0.977	3.97e-08	8.37e-06	Nucleus	transcription regulator
Olfml3	96.382	1.415	4.45e-08	9.15e-06	Extracellular Space	other
Lman2	1892.74	-0.623	4.46e-08	9.15e-06	Cytoplasm	transporter
Adtrp	986.804	-0.967	4.57e-08	9.27e-06	Plasma Membrane	enzyme
Pdia6	1361.81	-1.107	4.85e-08	9.72e-06	Cytoplasm	enzyme
Rbp1	165.303	1.155	4.95e-08	9.79e-06	Extracellular Space	transporter
Slc15a5	45.262	-1.886	5.01e-08	9.8e-06	Other	other
Ccl5	33.322	2.347	5.39e-08	1.04e-05	Extracellular Space	cytokine
Gm31583	377.281	-1.975	5.71e-08	1.09e-05	Other	other
Trhde	25.014	-2.376	6.11e-08	1.15e-05	Plasma Membrane	peptidase
Gm13773	63.032	-1.836	6.22e-08	1.16e-05	Other	other
Gjb2	2273.91	-0.699	7.63e-08	1.41e-05	Plasma Membrane	transporter
Golm1	85.861	1.197	8.61e-08	1.57e-05	Cytoplasm	other
Tgtp2	49.197	2.151	9.35e-08	1.69e-05	Other	enzyme
Glis3	46.723	1.785	9.61e-08	1.72e-05	Nucleus	transcription regulator
Afm	1078.26	-0.662	9.86e-08	1.74e-05	Extracellular Space	transporter
Ghr	5969.86	-0.708	1e-07	1.75e-05	Plasma Membrane	transmembrane receptor	cimderlirsen, GH1, somapacitan, prednisone/somatotropin, somatrem, pegvisomant, somatrogon, lonapegsomatropin
Bbox1	1866.96	-0.73	1.06e-07	1.84e-05	Cytoplasm	enzyme
Zfp445	1834.74	-0.905	1.2e-07	2.05e-05	Nucleus	transcription regulator
Dpt	88.269	1.579	1.22e-07	2.06e-05	Extracellular Space	other
Gpc1	325.201	-1.758	1.32e-07	2.19e-05	Plasma Membrane	transmembrane receptor
Pdia3	2875.67	-0.914	1.32e-07	2.19e-05	Cytoplasm	peptidase
Ncf2	129.614	1.129	1.36e-07	2.24e-05	Cytoplasm	enzyme
Samd4	141.47	1.275	1.41e-07	2.29e-05	Cytoplasm	translation regulator
Tmem71	45.496	1.565	1.44e-07	2.32e-05	Cytoplasm	other
Pla2g7	152.317	1.198	1.59e-07	2.54e-05	Extracellular Space	enzyme	darapladib
Acsl1	19870.8	-0.931	1.68e-07	2.65e-05	Cytoplasm	enzyme
Ccdc120	58.27	2.515	1.71e-07	2.68e-05	Plasma Membrane	other
Serpinb6b	131.26	1.902	1.74e-07	2.7e-05	Cytoplasm	other
Klhl7	208.676	-0.77	2.48e-07	3.77e-05	Nucleus	other
Ier2	169.619	-1.276	2.66e-07	4.01e-05	Cytoplasm	transcription regulator
H2-Aa	498.736	1.624	2.74e-07	4.09e-05	Plasma Membrane	transmembrane receptor
Sgce	87.719	1.364	2.83e-07	4.19e-05	Plasma Membrane	other
Pecr	962.098	-0.624	2.97e-07	4.36e-05	Cytoplasm	enzyme
Gvin3	155.851	0.948	3.05e-07	4.43e-05	Nucleus	other
Kmo	3024.32	-0.732	3.07e-07	4.43e-05	Cytoplasm	enzyme
Capn8	35.108	-2.851	3.22e-07	4.6e-05	Cytoplasm	peptidase
Slc31a1	1336.43	-0.527	3.56e-07	5.05e-05	Plasma Membrane	transporter
Mup2	183.707	-3.152	3.71e-07	5.22e-05	Extracellular Space	other
Tppp	284.918	-0.848	3.79e-07	5.28e-05	Cytoplasm	enzyme
Zfp950	380.04	0.693	4.08e-07	5.64e-05	Nucleus	transcription regulator
Gstp2	40.892	2.06	4.19e-07	5.74e-05	Cytoplasm	enzyme	zeaxanthin
Hsp90b1	7844.62	-0.777	4.25e-07	5.77e-05	Cytoplasm	other	cisplatin, retaspimycin, alvespimycin
Bcl2a1b	48.963	1.555	4.37e-07	5.89e-05	Cytoplasm	other
Ctss	986.744	1.229	4.93e-07	6.59e-05	Cytoplasm	peptidase
Myh10	503.581	1.06	4.97e-07	6.59e-05	Cytoplasm	enzyme
Fam83a	58.704	2.578	5.16e-07	6.78e-05	Other	other
Sp140	93.82	1.108	5.22e-07	6.8e-05	Nucleus	transcription regulator
Gm36251	21.168	2.333	5.57e-07	7.17e-05	Other	other
Scn8a	102.757	1.529	5.59e-07	7.17e-05	Plasma Membrane	ion channel	riluzole
Hyou1	1251.42	-1.068	5.87e-07	7.48e-05	Cytoplasm	other
Dmpk	262.358	1.004	6.19e-07	7.82e-05	Cytoplasm	kinase
C730036E19Rik	240.593	-1.199	6.44e-07	8.07e-05	Other	other
Tagln2	139.621	1.206	6.5e-07	8.09e-05	Cytoplasm	other
Ddt	1449.74	-0.581	7.06e-07	8.72e-05	Cytoplasm	enzyme
Srgap2	378.87	0.925	7.16e-07	8.77e-05	Cytoplasm	other
Gm20319	597.231	-0.671	7.81e-07	9.43e-05	Other	other
Slc39a14	2256.66	-0.685	7.81e-07	9.43e-05	Plasma Membrane	transporter
Cyp2j5	6564.25	-0.777	7.93e-07	9.5e-05	Cytoplasm	enzyme
Gvin-ps2	82.56	1.444	8.07e-07	9.59e-05	Other	other
Atoh8	100.503	1.21	8.11e-07	9.59e-05	Nucleus	transcription regulator
Dnajc3	2864.59	-0.674	8.24e-07	9.66e-05	Cytoplasm	other
Ddr1	28.738	2.703	8.44e-07	9.82e-05	Plasma Membrane	kinase	imatinib/sirolimus, imatinib/sorafenib, nilotinib/rituximab, corticosteroid/nilotinib, imatinib/nilotinib, imatinib/inotuzumab ozogamicin, SM1-71, imatinib/sunitinib, WZ-4-145, dexamethasone/nilotinib/vincristine, dacomitinib, blinatumomab/imatinib, bosutinib/imatinib, DDR1-IN-1, dasatinib/nilotinib, decitabine/imatinib, ICP-033, nilotinib, imatinib, imatinib/rituximab, pralsetinib
Pim3	950.952	-1.208	8.49e-07	9.82e-05	Cytoplasm	kinase	SGI 1776, NMS-P645, CX-6258, PIM/FLT3 kinase inhibitor SEL24, LGH447, AZD-1208, TP-3654
Pkhd1	435.871	1.124	8.82e-07	0.000101	Plasma Membrane	other
Actg1	2743.63	-0.885	9.52e-07	0.000109	Cytoplasm	other
Sparcl1	169.837	1.421	9.78e-07	0.000111	Extracellular Space	other
Sytl5	20.815	3.344	9.87e-07	0.000111	Extracellular Space	other
Etl4	208.219	0.797	9.9e-07	0.000111	Cytoplasm	other
Mup22	111630	-1.435	1.01e-06	0.000112	Extracellular Space	other
Edem1	1610.41	-0.658	1.02e-06	0.000112	Cytoplasm	enzyme
Gm8883	170.277	-0.974	1.05e-06	0.000115	Other	other
Dio1	1615	-1.028	1.08e-06	0.000117	Cytoplasm	enzyme	propylthiouracil
Ugt3a1	850.722	-0.947	1.08e-06	0.000117	Cytoplasm	enzyme
Gm8941	154.629	-1.253	1.1e-06	0.000117	Other	other
Haao	2256.1	-0.606	1.1e-06	0.000117	Cytoplasm	enzyme
Gvin1	1860.87	1.134	1.12e-06	0.000118	Nucleus	other
Mup-ps12	17.245	-2.252	1.13e-06	0.000119	Other	other
Sdr42e1	1224.62	-0.634	1.24e-06	0.00013	Other	enzyme
Lamb3	135.322	-1.265	1.25e-06	0.00013	Extracellular Space	transporter
Tcaim	259.002	-0.808	1.35e-06	0.000139	Cytoplasm	other
Capg	81.051	1.297	1.39e-06	0.000143	Nucleus	other
Galnt4	200.081	-0.704	1.41e-06	0.000144	Cytoplasm	enzyme
Fcgr3	164.027	1.043	1.51e-06	0.000153	Plasma Membrane	transmembrane receptor	IgG
Car5a	317.495	-0.919	1.57e-06	0.000158	Cytoplasm	enzyme	hydrochlorothiazide, trichloromethiazide, sulfacetamide, benzthiazide, topiramate, chlorothiazide, chlorthalidone, acetazolamide, methazolamide
Abhd3	699.06	-0.601	1.63e-06	0.000163	Plasma Membrane	enzyme
Hspa5	5262.59	-0.933	1.63e-06	0.000163	Cytoplasm	enzyme	SHetA2, PAT-SM6
Slc25a24	64.299	1.489	1.65e-06	0.000164	Cytoplasm	transporter
Niban1	230.699	0.842	1.7e-06	0.000168	Cytoplasm	other
Ebp	711.02	-0.543	1.73e-06	0.000169	Cytoplasm	enzyme	SR 31747, DSP-0390
Mup-ps16	89.991	-1.093	1.8e-06	0.000175	Other	other
Msrb1	1800.45	-0.519	1.83e-06	0.000177	Nucleus	enzyme
Mmd	1770.89	-0.618	1.85e-06	0.000177	Plasma Membrane	kinase
Sorbs2	1427.97	0.837	1.86e-06	0.000177	Plasma Membrane	other
Nckap1l	265.815	0.969	1.91e-06	0.000181	Plasma Membrane	other
Rcsd1	145.786	0.885	1.94e-06	0.000183	Other	other
Gm25395	349.683	-1.008	2.08e-06	0.000195	Other	other
Ifi44	141.574	1.318	2.18e-06	0.000204	Cytoplasm	other
Junb	432.946	-1.149	2.24e-06	0.000208	Nucleus	transcription regulator
Susd4	189.602	-1.626	2.3e-06	0.000213	Other	other
Col4a5	57.852	1.36	2.32e-06	0.000213	Extracellular Space	other	collagenase
Qdpr	1533.25	-0.463	2.4e-06	0.000218	Cytoplasm	enzyme
Scara3	46.974	1.724	2.4e-06	0.000218	Plasma Membrane	transmembrane receptor
Pbld2	1351.07	-0.673	2.46e-06	0.000222	Cytoplasm	other
Ildr2	614.511	-0.801	2.56e-06	0.00023	Plasma Membrane	other	bapotulimab
Csad	1780.58	0.83	2.64e-06	0.000236	Cytoplasm	enzyme
Vim	390.463	0.79	2.73e-06	0.000243	Cytoplasm	other	pritumumab
Atl2	1633.21	-0.725	2.82e-06	0.000249	Cytoplasm	other
Clca3a1	243.181	1.031	2.84e-06	0.000249	Plasma Membrane	ion channel
Slc25a16	640.894	-0.66	2.96e-06	0.000258	Cytoplasm	transporter
Elovl3	373.144	-1.252	3.04e-06	0.000264	Cytoplasm	enzyme
AB124611	65.903	1.312	3.12e-06	0.000269	Other	other
Slc10a1	3164.17	-0.771	3.12e-06	0.000269	Plasma Membrane	transporter	Myrcludex B
Mup-ps19	167.57	1.175	3.15e-06	0.000269	Other	other
Galns	126.846	1.009	3.32e-06	0.000283	Cytoplasm	enzyme
Gsta2	152.1	1.573	3.57e-06	0.000302	Cytoplasm	enzyme
Slc8a1	112.629	0.973	3.63e-06	0.000306	Plasma Membrane	transporter	icosapent
Rarres1	700.771	-1.132	3.78e-06	0.000317	Plasma Membrane	other
Rpn1	845.867	-0.737	3.81e-06	0.000318	Cytoplasm	enzyme
Amz1	35.643	1.768	3.86e-06	0.00032	Other	peptidase
Ndufb1	406.805	-0.717	3.9e-06	0.000321	Cytoplasm	enzyme
C4a	617.976	-1.451	3.91e-06	0.000321	Extracellular Space	other	IgG, efdamrofusp alfa
H2-Ab1	517.363	1.567	4.01e-06	0.000327	Plasma Membrane	other
Anxa3	126.15	1.035	4.07e-06	0.000331	Cytoplasm	enzyme
Btg2	855.013	-2.108	4.1e-06	0.000332	Nucleus	transcription regulator
Gask1a	44.586	1.952	4.17e-06	0.000336	Other	other
Pdp2	620.384	-0.778	4.2e-06	0.000337	Cytoplasm	phosphatase
Aldh7a1	4586.51	-0.51	4.26e-06	0.00034	Cytoplasm	enzyme
Il1rap	1243.64	-0.778	4.38e-06	0.000348	Plasma Membrane	transmembrane receptor	CAN04
Ndufs2	1976.74	-0.539	4.5e-06	0.000355	Cytoplasm	enzyme
Pank1	2603.49	-0.714	4.54e-06	0.000357	Cytoplasm	kinase
Fbn1	242.414	1.068	4.61e-06	0.000359	Extracellular Space	other
Tubb5	476.382	0.752	4.61e-06	0.000359	Cytoplasm	other	allopurinol/colchicine, colchicine, anakinra/colchicine, canakinumab/colchicine, ixabepilone
Gvin-ps6	22.922	2.391	4.74e-06	0.000367	Other	other
Gpx1	14952.3	-0.643	4.75e-06	0.000367	Cytoplasm	enzyme
Sdcbp2	52.475	2.649	4.8e-06	0.000368	Cytoplasm	other
Mup20	112570	0.779	4.92e-06	0.000376	Extracellular Space	other
Lbh	101.78	1.132	5.05e-06	0.000384	Nucleus	transcription regulator
Slfn8	64.575	1.228	5.24e-06	0.000397	Nucleus	enzyme
Hao1	1900.14	-0.856	5.61e-06	0.000423	Cytoplasm	enzyme	lumasiran
Prss8	68.021	1.336	5.68e-06	0.000426	Extracellular Space	peptidase
Clec12a	164.873	0.97	5.83e-06	0.000435	Plasma Membrane	other	DCLL9718S
Sestd1	83.411	1.14	6.08e-06	0.000452	Extracellular Space	other
Ttr	29099.5	-0.708	6.16e-06	0.000456	Extracellular Space	transporter	tafamidis, inotersen, vutrisiran, acoramidis, patisiran, 4'-iodo-4'-deoxydoxorubicin, IONIS-TTR Rx
Lamc3	67.716	1.629	6.3e-06	0.000464	Extracellular Space	other
Dcxr	691.225	-0.675	6.32e-06	0.000464	Cytoplasm	enzyme
AI182371	3093.5	-0.63	6.39e-06	0.000466	Other	other
Nr0b2	160.069	-0.874	6.41e-06	0.000466	Nucleus	ligand-dependent nuclear receptor
Gabra3	65.274	1.169	6.52e-06	0.000471	Plasma Membrane	ion channel	flunitrazepam, sevoflurane, alprazolam, butobarbital, atropine/hyoscyamine/phenobarbital/scopolamine, phenobarbital, diazepam, barbital, acetaminophen/butalbital/caffeine/codeine, hyoscyamine/phenobarbital, SEP 174559, desflurane, adinazolam, zaleplon, mephobarbital, ezogabine, flurazepam, butabarbital, midazolam, temazepam, diphenhydramine/midazolam, estazolam, alphadolone, methoxyflurane, hexob…
Mup-ps14	13.849	-3.204	6.53e-06	0.000471	Other	other
Kbtbd11	44.53	-1.988	6.62e-06	0.000474	Other	other
Cpox	1896.85	-0.62	6.63e-06	0.000474	Cytoplasm	enzyme
Gadd45g	167.041	-1.213	6.72e-06	0.000478	Nucleus	other
Myof	233.646	1.118	6.75e-06	0.000478	Nucleus	other
Slc35e3	219.254	-0.859	6.87e-06	0.000484	Other	other
Rtp4	169.578	0.909	6.98e-06	0.000489	Plasma Membrane	other
Tyrobp	183.811	0.992	7e-06	0.000489	Plasma Membrane	transmembrane receptor
C8g	1736.34	-0.739	7.03e-06	0.000489	Extracellular Space	transporter
Gna14	32.295	-1.748	7.27e-06	0.000504	Plasma Membrane	enzyme
Dgat2	3480.64	-0.595	7.33e-06	0.000504	Cytoplasm	enzyme
Mrgprb11-ps	16.903	-2.177	7.33e-06	0.000504	Other	other
Adcy7	155.422	0.905	7.39e-06	0.000506	Plasma Membrane	enzyme
Tlcd2	626.293	-1.091	7.45e-06	0.000506	Plasma Membrane	other
Cd5l	2466.13	1.021	7.46e-06	0.000506	Plasma Membrane	transmembrane receptor
Mipep	305.798	-0.564	7.9e-06	0.000531	Cytoplasm	peptidase
Alb	405774	-0.62	7.91e-06	0.000531	Extracellular Space	transporter	gadofosveset trisodium, aldoxorubicin, GSK3128349, platinum, HPN328, NM21-1480
Aprt	269.537	0.662	7.93e-06	0.000531	Cytoplasm	enzyme
Sult5a1	83.939	-1.768	7.96e-06	0.000531	Other	other
Lrtm2	24.579	3.857	8.01e-06	0.000532	Other	other
Slc39a4	213.314	1.174	8.03e-06	0.000532	Plasma Membrane	transporter
Apol9a	1302.49	0.838	8.32e-06	0.000549	Extracellular Space	other
Dock6	173.247	0.781	8.42e-06	0.000553	Cytoplasm	other
Il18bp	214.231	1.033	8.61e-06	0.000563	Extracellular Space	other
Pcp4l1	38.53	-1.869	9.09e-06	0.000593	Other	other
Muc1	10.68	3.852	9.17e-06	0.000596	Plasma Membrane	transmembrane receptor
Casp4	82.312	1.211	9.31e-06	0.0006	Cytoplasm	peptidase
Nat8f1	446.493	-0.919	9.32e-06	0.0006	Cytoplasm	enzyme
Cd33	48.225	1.699	9.89e-06	0.000634	Plasma Membrane	other
Prex2	393.26	-0.674	1.01e-05	0.000647	Cytoplasm	other
Rdh7	7549.67	-0.559	1.03e-05	0.000656	Cytoplasm	enzyme
H2-DMb1	69.936	1.426	1.05e-05	0.000664	Plasma Membrane	transmembrane receptor
Vmp1	1475.99	-0.648	1.05e-05	0.000666	Cytoplasm	transporter
Cyp2e1	76851.8	-0.836	1.11e-05	0.000692	Cytoplasm	enzyme
Egr1	195.943	-1.502	1.11e-05	0.000692	Nucleus	transcription regulator
Fzd8	97.409	-0.9	1.11e-05	0.000692	Plasma Membrane	G-protein coupled receptor	vantictumab
Car8	701.278	-0.688	1.14e-05	0.000711	Cytoplasm	enzyme
Irf7	546.694	1.009	1.16e-05	0.000717	Nucleus	transcription regulator
C730002L08Rik	38.594	-1.347	1.18e-05	0.000728	Other	other
Col1a2	422.576	1.19	1.2e-05	0.000737	Extracellular Space	other	collagenase
Arhgef6	107.63	1.053	1.24e-05	0.000762	Cytoplasm	other
Bhmt	79946.3	-0.599	1.25e-05	0.000764	Cytoplasm	enzyme
Cyp1b1	39.7	1.628	1.33e-05	0.000808	Cytoplasm	enzyme
Amy1	2496.59	-0.827	1.34e-05	0.000808	Extracellular Space	enzyme	acarbose/orlistat, acarbose, ascorbic acid
Setd7	213.018	1.051	1.34e-05	0.000808	Nucleus	enzyme
Lamc2	18.297	2.31	1.35e-05	0.000812	Extracellular Space	other
Cd74	1000.61	1.426	1.38e-05	0.00083	Plasma Membrane	transmembrane receptor	milatuzumab-doxorubicin antibody-drug conjugate, milatuzumab
Cx3cr1	39.909	1.656	1.39e-05	0.000831	Plasma Membrane	G-protein coupled receptor
Acot9	120.12	0.92	1.43e-05	0.000854	Cytoplasm	enzyme
Gvin-ps3	23.542	2.21	1.45e-05	0.000857	Other	other
Ggact	834.385	-0.582	1.47e-05	0.000868	Cytoplasm	enzyme
Rragd	105.206	1.546	1.49e-05	0.000877	Cytoplasm	enzyme
Ric3	26.969	-1.566	1.52e-05	0.000893	Cytoplasm	other
Cfhr2	4604.07	-0.62	1.62e-05	0.000943	Extracellular Space	other
Rgs2	156.28	1.062	1.62e-05	0.000943	Nucleus	enzyme
Clec7a	359.371	1.575	1.64e-05	0.000949	Plasma Membrane	transmembrane receptor
Serpind1	3945.52	-0.532	1.65e-05	0.000953	Extracellular Space	other	glucuronyl glucosamine glycan sulfate, ardeparin
Slc17a3	446.725	-0.824	1.67e-05	0.000957	Plasma Membrane	transporter
Ndufab1	678.884	-0.581	1.73e-05	0.000993	Cytoplasm	enzyme
Atp6v0d2	65.609	1.155	1.76e-05	0.001	Cytoplasm	transporter
Eva1a	865.26	-0.746	1.82e-05	0.00103	Plasma Membrane	other
Sult1b1	324.216	-0.907	1.82e-05	0.00103	Cytoplasm	enzyme
Nucb2	47.443	1.442	1.84e-05	0.00104	Nucleus	other
Dmgdh	4702.74	-0.792	1.85e-05	0.00104	Cytoplasm	enzyme
Lrrc14b	31.362	1.75	1.86e-05	0.00104	Other	other
Cttnbp2	13.722	2.801	1.87e-05	0.00104	Cytoplasm	other
Phf11d	122.225	1.038	1.89e-05	0.00105	Nucleus	other
Scp2	50701.6	-0.586	1.89e-05	0.00105	Cytoplasm	transporter
H2-Q10	13981.1	-0.673	1.9e-05	0.00105	Plasma Membrane	other	tebentafusp
Plpp3	1638.93	-0.42	1.91e-05	0.00105	Plasma Membrane	phosphatase
4930524O07Rik	23.01	-2.142	2e-05	0.0011	Other	other
B430212C06Rik	15.038	-2.288	2.02e-05	0.00111	Other	other
Cyp4v3	3626.09	-0.548	2.03e-05	0.00111	Cytoplasm	enzyme
H4c3	248.129	-0.683	2.26e-05	0.00123	Nucleus	other
Csprs	137.746	0.896	2.35e-05	0.00127	Plasma Membrane	G-protein coupled receptor
Cygb	147.654	0.938	2.42e-05	0.00131	Cytoplasm	transporter
Cd53	173.055	0.822	2.43e-05	0.00131	Plasma Membrane	other
Cd84	288.19	0.894	2.56e-05	0.00137	Plasma Membrane	other
Chac1	49.535	-1.241	2.59e-05	0.00138	Cytoplasm	enzyme
Nat8f2	12086.8	-0.619	2.59e-05	0.00138	Cytoplasm	enzyme
Gm2788	369.396	-0.736	2.67e-05	0.00142	Other	other
Myo5a	90.142	1.57	2.77e-05	0.00147	Cytoplasm	enzyme
Epcam	27.112	1.893	2.84e-05	0.0015	Plasma Membrane	other	monoclonal antibody 3622W94, tucotuzumab celmoleukin, catumaxomab, edrecolomab, M701, solitomab, vicinium, adecatumumab
Grcc10	538.885	-0.483	2.85e-05	0.0015	Cytoplasm	other
Ell2	1038.51	-0.608	2.86e-05	0.0015	Nucleus	transcription regulator
Tinag	11.006	5.363	2.88e-05	0.0015	Extracellular Space	peptidase
Ugt1a1	4629.97	-0.72	2.93e-05	0.00153	Cytoplasm	enzyme
Scube1	49.071	2.018	2.99e-05	0.00156	Plasma Membrane	transmembrane receptor
Septin11	258.423	0.757	3.01e-05	0.00156	Nucleus	other
Sephs2	8836.04	-0.504	3.04e-05	0.00157	Cytoplasm	enzyme
Ganab	1297.07	-0.4	3.11e-05	0.0016	Cytoplasm	enzyme	miglitol
Pglyrp2	959.981	0.49	3.11e-05	0.0016	Plasma Membrane	transmembrane receptor
Slc35b1	256.334	-0.914	3.19e-05	0.00163	Cytoplasm	transporter
Hk2	151.966	1.649	3.2e-05	0.00163	Cytoplasm	kinase
Ifi206	38.423	1.629	3.2e-05	0.00163	Nucleus	transcription regulator
Cmbl	1353.51	-0.503	3.31e-05	0.00168	Cytoplasm	enzyme
Tgfb2	19.733	2.37	3.38e-05	0.00171	Extracellular Space	growth factor	fresolimumab, TASO-001, dalantercept, trabedersen
Casp1	61.912	1.215	3.41e-05	0.00172	Cytoplasm	peptidase	caspase 1 inhibitor
Suox	1100.77	-0.573	3.49e-05	0.00175	Cytoplasm	enzyme
Ints6	433.675	0.652	3.52e-05	0.00176	Nucleus	enzyme
Mup1	3020.53	-4.649	3.53e-05	0.00176	Extracellular Space	other
Csrp3	250.673	-0.693	3.55e-05	0.00177	Nucleus	other
AU020206	114.979	0.912	3.57e-05	0.00177	Other	other
Fcgrt	1537.77	-0.533	3.66e-05	0.00181	Plasma Membrane	transmembrane receptor	efgartigimod
Airn	59.936	1.315	3.69e-05	0.00182	Nucleus	other
Il7r	30.155	1.635	3.75e-05	0.00184	Plasma Membrane	transmembrane receptor	recombinant human interleukin-7, OSE-127
Syvn1	220.974	-0.792	3.77e-05	0.00185	Cytoplasm	transporter
Mvp	941.015	0.774	3.78e-05	0.00185	Nucleus	other
Ndufb3	296.097	-0.691	3.88e-05	0.00189	Cytoplasm	enzyme
Slc27a5	6004.68	-0.609	4.07e-05	0.00198	Cytoplasm	transporter
Zfp36	447.363	-1.018	4.08e-05	0.00198	Nucleus	transcription regulator
Cox8a	1120.42	-0.478	4.11e-05	0.00198	Cytoplasm	enzyme
Sned1	144.375	-1.008	4.11e-05	0.00198	Plasma Membrane	other
Pex26	225.296	-0.776	4.21e-05	0.00202	Cytoplasm	other
Anapc4	308.043	0.671	4.33e-05	0.00208	Nucleus	enzyme
Sra1	460.525	-0.517	4.35e-05	0.00208	Nucleus	transcription regulator
Cyp2d26	6172.05	-0.487	4.4e-05	0.00209	Cytoplasm	enzyme
Ttf1	181.018	0.741	4.4e-05	0.00209	Nucleus	other
Gm26782	85.601	0.992	4.43e-05	0.00209	Other	other
Parp14	1127.49	0.666	4.44e-05	0.00209	Cytoplasm	enzyme
Sema3b	29.566	2.841	4.46e-05	0.0021	Extracellular Space	other
Itga8	288.678	0.775	4.57e-05	0.00214	Plasma Membrane	other
Dpm1	281.283	-0.714	4.64e-05	0.00217	Cytoplasm	enzyme
Ugt3a2	3379.9	-0.513	4.73e-05	0.0022	Cytoplasm	enzyme
Ifi27l2b	453.876	1.271	4.75e-05	0.0022	Cytoplasm	other
Cox5b	1243.48	-0.482	4.76e-05	0.0022	Cytoplasm	other
Robo1	403.142	0.797	4.76e-05	0.0022	Plasma Membrane	transmembrane receptor
Gpnmb	330.646	3.383	5.01e-05	0.00231	Plasma Membrane	enzyme	glembatumumab, glembatumumab vedotin
Cyp2c67	1873.68	-0.826	5.02e-05	0.00231	Cytoplasm	enzyme
Gstk1	1061.11	-0.492	5.09e-05	0.00233	Cytoplasm	enzyme
Cdkn2c	76.989	1.46	5.1e-05	0.00233	Nucleus	transcription regulator
Gadd45a	69.175	-1.613	5.15e-05	0.00234	Nucleus	other
Lacc1	126.423	0.978	5.19e-05	0.00236	Cytoplasm	enzyme
C1qb	631.759	0.744	5.23e-05	0.00236	Extracellular Space	other
Lyz2	1245.78	0.888	5.24e-05	0.00236	Extracellular Space	enzyme
Creld2	232.159	-0.805	5.25e-05	0.00236	Other	other
Cd163	164.87	-2.771	5.31e-05	0.00238	Plasma Membrane	transmembrane receptor	OR2805
Lgr4	848.991	-0.647	5.33e-05	0.00239	Plasma Membrane	transmembrane receptor
Cyp2c69	5.131	-4.778	5.36e-05	0.00239	Cytoplasm	enzyme
Dkk3	61.517	1.146	5.37e-05	0.00239	Extracellular Space	cytokine
Cyp3a13	2304.86	-0.643	5.45e-05	0.00242	Cytoplasm	enzyme
Atp8b4	55.326	1.148	5.46e-05	0.00242	Plasma Membrane	transporter
Adam19	43.341	1.451	5.5e-05	0.00243	Plasma Membrane	peptidase
Ndufb9	1878.89	-0.573	5.51e-05	0.00243	Cytoplasm	enzyme
Angptl3	4542.67	-0.588	5.53e-05	0.00243	Extracellular Space	growth factor	evinacumab, vupanorsen
Canx	4706.44	-0.571	5.64e-05	0.00247	Cytoplasm	other
Pdgfra	271.722	0.943	5.67e-05	0.00247	Plasma Membrane	kinase	erdafitinib, cytarabine/midostaurin, crizotinib/pazopanib, blinatumomab/imatinib, bosutinib/imatinib, docetaxel/nintedanib, everolimus/lenvatinib, CT 52923, decitabine/imatinib, ICP-033, ripretinib, SU9518, nintedanib, regorafenib/sunitinib, NCB-0846, dexamethasone/imatinib/vincristine, dasatinib, imatinib/sirolimus, imatinib/sorafenib, avapritinib, corticosteroid/imatinib, NB003, filgrastim/imat…
Rpgrip1l	101.601	-1.346	5.67e-05	0.00247	Cytoplasm	other
Oas3	48.903	1.211	5.71e-05	0.00248	Cytoplasm	enzyme
Ldhd	1373.9	-0.627	5.77e-05	0.0025	Cytoplasm	enzyme
Slc46a1	238.883	-0.742	5.8e-05	0.00251	Plasma Membrane	transporter
Apoh	15113.4	-0.491	5.83e-05	0.00251	Extracellular Space	transporter
Ms4a6d	64.616	1.125	5.84e-05	0.00251	Cytoplasm	other
Rims2	11.119	3.184	6.07e-05	0.0026	Plasma Membrane	other
Fgf1	1240.57	-0.599	6.08e-05	0.0026	Extracellular Space	growth factor	pentosan polysulfate
Epb41l3	108.65	1.015	6.19e-05	0.00264	Plasma Membrane	other
Clip3	9.557	3.237	6.23e-05	0.00265	Plasma Membrane	other
Mia2	4774.61	-0.444	6.23e-05	0.00265	Cytoplasm	other
Lum	170.848	1.215	6.26e-05	0.00265	Extracellular Space	other
Tle3	227.997	-0.874	6.33e-05	0.00267	Nucleus	other
Met	1623.79	-0.513	6.66e-05	0.0028	Plasma Membrane	kinase	RXDX-106, HS-10241, X-376, REGN5093-M114, RC108, XL092, EMD 1204831, kanitinib, bozitinib, cabozantinib/crizotinib, TR1801, ARGX-111, glumetinib, OMO-1, MK2461, RPI-1, crizotinib, ABN401, ABT-700, HLX55, LY2875358, capmatinib/gefitinib, SAR125844, crizotinib/vemurafenib, merestinib, SM1-71, glesatinib, cabozantinib, crizotinib/erlotinib, antibody-drug conjugate ABBV-399, SHR-A1403, GST-HG161, cab…
Lair1	212.088	0.888	6.83e-05	0.00286	Plasma Membrane	transmembrane receptor	NC410, NGM438
Gbp3	246.908	1.012	7.08e-05	0.00296	Cytoplasm	enzyme
Adamts14	23.602	1.617	7.12e-05	0.00297	Extracellular Space	peptidase
Flvcr2	104.224	1.241	7.27e-05	0.00302	Plasma Membrane	transporter
2810021J22Rik	42.479	1.477	7.28e-05	0.00302	Other	other
Usp20	111.223	1.068	7.31e-05	0.00302	Cytoplasm	peptidase
Ccnd1	298.978	1.045	7.34e-05	0.00302	Nucleus	transcription regulator	arsenic trioxide/idarubicin/tretinoin, arsenic trioxide/cytarabine/methotrexate, arsenic trioxide/tretinoin, arsenic trioxide, arsenic trioxide/daunorubicin/tretinoin, arsenic trioxide/gemtuzumab ozogamicin/tretinoin
Plxna1	225.538	0.817	7.34e-05	0.00302	Plasma Membrane	transmembrane receptor
Cd302	1987.83	-0.491	7.42e-05	0.00304	Plasma Membrane	transmembrane receptor
Slc17a1	120.123	-0.88	7.42e-05	0.00304	Plasma Membrane	transporter
Plbd1	590.728	-0.495	7.51e-05	0.00307	Cytoplasm	enzyme
Flacc1	9.955	-2.191	7.54e-05	0.00307	Cytoplasm	other
Adamts2	112.103	0.786	7.69e-05	0.00313	Extracellular Space	peptidase
Spire2	13.574	2.833	7.73e-05	0.00314	Cytoplasm	other
Lin7a	166.493	-0.784	7.78e-05	0.00315	Plasma Membrane	other
Gm22442	499.374	-0.65	7.85e-05	0.00317	Other	other
Aox3	7585.09	-0.844	7.98e-05	0.00321	Cytoplasm	enzyme
Tbxas1	89.412	1.169	8.03e-05	0.00323	Plasma Membrane	enzyme	ridogrel, dazmegrel
Cyp2d10	5076.38	-0.482	8.12e-05	0.00325	Cytoplasm	enzyme
Ugt2a3	2187.7	-0.834	8.13e-05	0.00325	Other	enzyme
Col6a2	138.83	0.984	8.3e-05	0.00331	Extracellular Space	other	collagenase
Gcdh	5974.13	-0.553	8.45e-05	0.00336	Cytoplasm	enzyme
Kcnq1ot1	1619.99	0.691	8.55e-05	0.00339	Other	other
H4c8	428.824	-0.552	8.71e-05	0.00345	Nucleus	other
Echs1	1756.41	-0.426	8.76e-05	0.00345	Cytoplasm	enzyme
Map3k14	52.797	0.994	8.76e-05	0.00345	Cytoplasm	kinase
Ccr2	108.653	1.259	8.81e-05	0.00346	Plasma Membrane	G-protein coupled receptor	MK-0812, propagermanium, AZD2423, BMS-813160, MLN1202, PF-4136309
Pdgfd	53.355	1.278	8.84e-05	0.00346	Extracellular Space	growth factor
Fgb	38250.4	-0.742	9e-05	0.00352	Extracellular Space	other	F2
Gstz1	5787.52	-0.494	9.09e-05	0.00355	Cytoplasm	enzyme
Gm16222	50.791	-1.14	9.19e-05	0.00358	Other	other
Lifr	2694.02	-0.961	9.29e-05	0.00361	Plasma Membrane	transmembrane receptor
Mdh1	3624.98	-0.56	9.38e-05	0.00362	Cytoplasm	enzyme
Oasl2	122.043	1.243	9.38e-05	0.00362	Other	enzyme
Was	31.438	1.38	9.38e-05	0.00362	Cytoplasm	other
Glo1	3094.92	-0.584	9.41e-05	0.00362	Cytoplasm	enzyme
Zcchc24	1111.56	-0.482	9.45e-05	0.00363	Other	other
Spon2	135.044	1.483	9.61e-05	0.00368	Extracellular Space	other
Mup10	903.351	-1.135	9.78e-05	0.00374	Extracellular Space	other
Odc1	853.961	-0.425	9.81e-05	0.00374	Cytoplasm	enzyme	tazarotene, eflornithine
Map4k4	360.602	0.753	9.86e-05	0.00374	Cytoplasm	kinase	PF-06260933, GNE-495, NCB-0846
Spaca6	85.606	0.932	9.86e-05	0.00374	Cytoplasm	other
Mgam	2850.66	-0.491	9.9e-05	0.00375	Plasma Membrane	enzyme	celgosivir, voglibose, acarbose/orlistat, acarbose, miglitol
Ikbkg	975.844	0.468	9.97e-05	0.00376	Nucleus	kinase
Arl5b	599.984	-0.644	9.99e-05	0.00376	Other	enzyme
Dock2	261.416	0.755	0.0001	0.00376	Cytoplasm	other
Mab21l3	12.868	3.344	0.0001	0.00376	Other	other
Parvg	25.896	2.013	0.0001	0.00376	Cytoplasm	other
Cadps2	286.856	-0.626	0.000103	0.00383	Plasma Membrane	other
Tbc1d24	344.104	0.738	0.000103	0.00383	Cytoplasm	other
Ces4a	11.823	-2.77	0.000104	0.00388	Extracellular Space	enzyme
Mn1	176.183	-0.988	0.000106	0.00393	Nucleus	other
Bgn	943.246	0.787	0.000106	0.00394	Extracellular Space	other
Gpr21	22.122	2.364	0.000107	0.00394	Plasma Membrane	G-protein coupled receptor
Hspa1b	118.888	-0.948	0.000108	0.00395	Cytoplasm	enzyme
Apoc1	35146.1	-0.494	0.000108	0.00397	Extracellular Space	other
Cyb5a	8611.24	-0.498	0.00011	0.00403	Cytoplasm	enzyme
Sod2	1970.62	-0.557	0.000111	0.00404	Cytoplasm	enzyme	manganese
Arhgef2	162.229	1.175	0.000113	0.0041	Cytoplasm	other
Mrpl34	208.591	-0.603	0.000113	0.0041	Cytoplasm	other
Sel1l	1862.57	-0.495	0.000114	0.00415	Cytoplasm	other
Mup16	2452.47	-1.703	0.000115	0.00415	Extracellular Space	other
Tmem86a	171.802	0.987	0.000117	0.00421	Other	other
Igfals	654.688	-0.762	0.000117	0.00422	Extracellular Space	other
Uck1	467.094	-0.63	0.000117	0.00422	Cytoplasm	kinase
Plat	42.041	1.561	0.000118	0.00424	Extracellular Space	peptidase	6-aminocaproic acid
Plxnb1	435.613	0.711	0.00012	0.00428	Plasma Membrane	transmembrane receptor
Zfp125	94.899	-0.895	0.00012	0.00428	Nucleus	transcription regulator
Ifi203	326.078	0.749	0.000122	0.00434	Nucleus	transcription regulator
Mycbp	157.464	-0.748	0.000122	0.00434	Nucleus	transcription regulator
Slfn9	123.953	0.776	0.000123	0.00434	Nucleus	enzyme
Bag4	726.586	-0.668	0.000126	0.00447	Cytoplasm	other
Cftr	14.148	4.509	0.000127	0.00447	Plasma Membrane	ion channel	ivacaftor/tezacaftor, tezacaftor, lumacaftor, elexacaftor, elexacaftor/ivacaftor/tezacaftor, ivacaftor/lumacaftor, CFTR modulator, crofelemer, ivacaftor
Lrrc39	47.641	1.699	0.000127	0.00447	Other	other
Ephx2	9718.23	-0.571	0.000128	0.00447	Cytoplasm	enzyme	EC5026
Ppfia4	24.332	1.821	0.000128	0.00447	Plasma Membrane	other
Sult2a7	26.37	-1.454	0.000129	0.00451	Cytoplasm	enzyme
Tst	993.986	-0.434	0.000129	0.00451	Cytoplasm	enzyme
Arhgap19	131.6	0.889	0.00013	0.00451	Cytoplasm	other
Dapp1	37.659	1.377	0.00013	0.00451	Cytoplasm	other
Mtss1	2217.66	-0.634	0.00013	0.00451	Cytoplasm	other
Gstm3	382.925	2.24	0.000132	0.00457	Cytoplasm	enzyme
Mcm10	640.796	-1.077	0.000132	0.00457	Nucleus	other
Gbp9	222.055	0.854	0.000134	0.00459	Cytoplasm	enzyme
Obp2a	5.611	-5.349	0.000134	0.00459	Extracellular Space	transporter
Ezr	98.98	0.821	0.000135	0.00463	Plasma Membrane	other
Gda	606.321	-0.711	0.000138	0.00472	Cytoplasm	enzyme
Mmp12	442.31	2.383	0.00014	0.00477	Extracellular Space	peptidase	marimastat
Ginm1	211.957	-0.662	0.000142	0.00482	Cytoplasm	other
Bst2	716.194	0.88	0.000143	0.00486	Plasma Membrane	other
Mmp2	49.596	1.267	0.000143	0.00486	Extracellular Space	peptidase	prinomastat, rebimastat, chlorotoxin, marimastat, MMP2 MMP9 inhibitor, 131I-chlorotoxin
Chac2	168.127	-0.679	0.000146	0.00493	Cytoplasm	enzyme
Mpst	551.15	-0.586	0.000147	0.00496	Cytoplasm	enzyme
Lactb	438.628	-0.609	0.000148	0.00497	Cytoplasm	peptidase
Ifi209	94.581	0.922	0.000149	0.00501	Nucleus	transcription regulator
C3ar1	95.584	1.2	0.000151	0.00506	Plasma Membrane	G-protein coupled receptor
Ddx17	1736.74	0.445	0.000151	0.00506	Nucleus	enzyme
Ccl6	179.895	0.937	0.000152	0.00506	Extracellular Space	cytokine
Etfrf1	572.914	-0.583	0.000152	0.00507	Cytoplasm	other
Tenm4	11.851	2.545	0.000153	0.00507	Plasma Membrane	other
Clstn3	236.072	-0.946	0.000153	0.00508	Plasma Membrane	other
Pmm1	72.066	-0.911	0.000156	0.00515	Cytoplasm	enzyme
Npr2	537.276	-0.591	0.000159	0.00523	Plasma Membrane	G-protein coupled receptor	nesiritide, vosoritide
Abcc12	15.567	2.173	0.000162	0.00533	Cytoplasm	transporter
Cfhr1	1340.94	-0.559	0.000163	0.00533	Extracellular Space	other
Robo2	151.776	0.902	0.000163	0.00533	Plasma Membrane	transmembrane receptor
Sptlc3	17.449	-5.08	0.000164	0.00536	Cytoplasm	enzyme
Anxa13	15.347	2.656	0.000167	0.00543	Plasma Membrane	other
Lrch4	70.923	1.029	0.000172	0.00558	Cytoplasm	transcription regulator
Magix	90.926	-0.715	0.000172	0.00558	Other	other
Tifab	52.685	1.123	0.000172	0.00558	Other	other
Cebpa	2147.86	-0.372	0.000173	0.0056	Nucleus	transcription regulator
Nudt18	200.741	0.951	0.000173	0.0056	Cytoplasm	enzyme
Cox4i1	2794.15	-0.473	0.000174	0.0056	Cytoplasm	enzyme
Itga6	76.388	0.965	0.000175	0.00563	Plasma Membrane	transmembrane receptor
Akr1c20	863.696	-0.57	0.000176	0.00564	Cytoplasm	enzyme
Cyba	142.437	0.971	0.000178	0.00569	Cytoplasm	enzyme
Ebpl	664.824	-0.567	0.000178	0.00569	Cytoplasm	enzyme
Brca1	46.255	1.44	0.00018	0.00575	Nucleus	transcription regulator
Fn1	22890	-0.553	0.000181	0.00576	Extracellular Space	other	iodine I 131 anti-fibronectin antibody fragment L19-SIP, L19-IL2 monoclonal antibody-cytokine fusion protein/L19TNFalpha, ocriplasmin, L19TNFalpha, AS1409, bifikafusp alfa, dodekin
Csrp1	142.934	0.782	0.000182	0.00578	Nucleus	other
Emilin1	367	0.728	0.000186	0.00589	Extracellular Space	other
1810064F22Rik	48.291	1.275	0.000187	0.00592	Other	other
Ndfip1	968.322	-0.391	0.000187	0.00592	Cytoplasm	other
Tmco1	727.393	-0.465	0.000193	0.00607	Cytoplasm	ion channel
Tmsb4x	1062.9	0.759	0.000193	0.00607	Cytoplasm	other
Dnaja2	1275.94	-0.442	0.000197	0.0062	Nucleus	enzyme
Serpina1b	46731.6	-0.561	0.000198	0.00622	Extracellular Space	other
Ppp1r21	230.449	0.574	0.000199	0.00622	Other	other
C1qc	562.395	0.848	0.0002	0.00623	Extracellular Space	other
Rprd1b	190.084	-0.714	0.0002	0.00623	Nucleus	other
Rassf3	690.002	-0.497	0.000202	0.00627	Other	other
Bhmt2	2345.59	-0.402	0.000204	0.00631	Cytoplasm	enzyme
Mup19	58971.4	-3.145	0.000207	0.0064	Extracellular Space	other
Aspa	140.233	-0.747	0.000208	0.00643	Cytoplasm	enzyme
Esm1	90.583	1.032	0.00021	0.00646	Extracellular Space	growth factor
Akr1c12	637.675	-0.557	0.000213	0.00654	Cytoplasm	enzyme
Blnk	61.579	1.161	0.000213	0.00654	Cytoplasm	other
Ihh	25.885	1.568	0.000213	0.00654	Extracellular Space	enzyme
Nrp1	1058.44	-0.745	0.000215	0.00657	Plasma Membrane	transmembrane receptor	vesencumab
Pdgfc	86.395	1.204	0.000215	0.00657	Extracellular Space	growth factor
Atp2b4	161.955	-1.359	0.000221	0.00672	Plasma Membrane	transporter
Pkm	482.537	0.781	0.000221	0.00672	Cytoplasm	kinase	CAP-232, TP-1454
Gm33543	120.836	1.004	0.000222	0.00672	Other	other
Sptan1	3621.24	0.519	0.000222	0.00672	Plasma Membrane	other
Ttc39c	2054.17	-0.905	0.000222	0.00672	Other	other
Pfkfb3	282.282	-0.916	0.000223	0.00674	Cytoplasm	kinase	AZ26, AZ PFKFB3 67, PFK-158
Marchf6	2038.88	-0.446	0.000224	0.00676	Cytoplasm	enzyme
Sult2a8	4978.78	-1.205	0.000225	0.00677	Cytoplasm	enzyme
Cnot3	147.715	0.7	0.000227	0.0068	Cytoplasm	other
Fabp5	107.943	1.346	0.000227	0.0068	Cytoplasm	transporter
Rnf187	616.277	-0.399	0.00023	0.00688	Nucleus	enzyme
Ttc13	421.626	-0.457	0.000239	0.00715	Other	other
Zfp704	431.119	0.777	0.00024	0.00716	Nucleus	other
Arhgdib	111.622	0.738	0.000245	0.00728	Cytoplasm	enzyme
Idh2	1664.64	0.669	0.000245	0.00728	Cytoplasm	enzyme	HMPL-306, enasidenib, SH1573, TQB3455
Chmp4c	72.294	1.196	0.000247	0.00731	Cytoplasm	other
Ces2e	1729.76	-0.809	0.00025	0.00741	Other	enzyme
Phyhd1	486.595	-0.456	0.000253	0.00746	Cytoplasm	enzyme
Dnaja3	875.059	-0.434	0.000254	0.00748	Cytoplasm	other
Rcc1	51.188	1	0.000254	0.00748	Cytoplasm	other
Acss3	1031.53	-0.655	0.00026	0.00763	Cytoplasm	enzyme
Col22a1	7.348	3.824	0.00026	0.00763	Extracellular Space	other	collagenase
Pdcd6	774.694	-0.433	0.00026	0.00763	Cytoplasm	other
Mup9	2123.61	-4.087	0.000262	0.00764	Extracellular Space	other
Abcc5	189.236	0.913	0.000263	0.00767	Plasma Membrane	transporter
Akap1	1362.11	-0.336	0.000263	0.00767	Cytoplasm	other
Ptprd	3711.02	-0.421	0.000265	0.0077	Plasma Membrane	phosphatase
Pygb	127.64	0.87	0.000266	0.0077	Cytoplasm	enzyme
Msc	10.892	2.259	0.000267	0.00772	Cytoplasm	transcription regulator
Tgtp1	201.617	1.417	0.000269	0.00776	Other	enzyme
Cnmd	9.485	-2.692	0.000271	0.00781	Extracellular Space	other
Irf8	160.178	0.724	0.000276	0.00794	Nucleus	transcription regulator
Dglucy	591.219	-0.516	0.000278	0.00796	Cytoplasm	enzyme
Atf3	351.166	-2.177	0.000284	0.00813	Nucleus	transcription regulator
Cotl1	188.646	0.848	0.000286	0.00817	Cytoplasm	other
Ttc36	2223.37	-0.411	0.000288	0.00822	Other	other
G6pdx	70.196	1.058	0.000291	0.00829	Cytoplasm	enzyme
9930111J21Rik2	315.578	0.675	0.000293	0.00833	Other	other
H2-M2	15.859	2.531	0.000296	0.00841	Plasma Membrane	other
Derl2	637.091	-0.471	0.000298	0.00844	Cytoplasm	other
Adamts5	86.344	0.913	0.000303	0.00856	Extracellular Space	peptidase	M6495
Panx1	19.699	1.803	0.000307	0.00868	Plasma Membrane	transporter
Itpripl2	231.126	0.671	0.000308	0.00868	Other	other
Uap1l1	270.284	1.044	0.000308	0.00868	Cytoplasm	other
Gpcpd1	3350.87	-1.094	0.000312	0.00877	Cytoplasm	enzyme
Txndc15	734.839	-0.41	0.000313	0.00877	Extracellular Space	enzyme
Snora3	47.686	-1.322	0.000315	0.00882	Other	other
Pyurf	291.864	-0.515	0.000317	0.00885	Cytoplasm	other
Mup15	2884.91	-4.089	0.000319	0.0089	Extracellular Space	other
Ly9	57.905	1.053	0.000321	0.00894	Plasma Membrane	other
Hibadh	2355.34	-0.469	0.000322	0.00896	Cytoplasm	enzyme
Trem2	44.437	1.802	0.000324	0.00898	Plasma Membrane	transmembrane receptor	anti-TREM2 antibody
Aadac	2569.11	-0.516	0.000325	0.00901	Cytoplasm	enzyme
Man1a	3043.63	-0.397	0.000327	0.00905	Cytoplasm	enzyme
Col6a1	234.211	0.741	0.000331	0.00915	Extracellular Space	other	collagenase
Arl4d	259.101	-0.926	0.000334	0.00919	Nucleus	enzyme
Fbn2	10.384	2.974	0.000334	0.00919	Extracellular Space	other
Ccdc3	55.278	1.05	0.000335	0.00919	Cytoplasm	other
Mgp	11.387	2.581	0.000335	0.00919	Extracellular Space	other
Tuba1b	206.184	0.703	0.00034	0.00931	Cytoplasm	enzyme
Alpk1	115.446	0.892	0.000341	0.00932	Cytoplasm	kinase
Zeb2	739.387	0.522	0.000342	0.00932	Nucleus	transcription regulator
Elovl7	26.753	1.899	0.000343	0.00934	Cytoplasm	enzyme
Gm4673	57.724	1.053	0.000344	0.00934	Other	other
Tmem19	889.718	-0.602	0.000344	0.00934	Other	other
Apoa2	38445.3	-0.549	0.000345	0.00934	Extracellular Space	transporter
Bckdha	2024.19	-0.386	0.000347	0.0094	Cytoplasm	enzyme
Zbtb18	313.573	0.693	0.000349	0.00944	Nucleus	transcription regulator
Col5a2	164.789	1.072	0.00035	0.00944	Extracellular Space	other	collagenase
C4bp	5704.34	-0.402	0.000352	0.00948	Extracellular Space	other
Igha	34.074	2.044	0.000352	0.00948	Plasma Membrane	other
Gimap3	30.158	1.365	0.000353	0.00948	Cytoplasm	other
Pde7a	126.259	0.674	0.000355	0.0095	Cytoplasm	enzyme	pentoxifylline, tolbutamide, anagrelide, theophylline, milrinone, dyphylline, dipyridamole, ketotifen
Hhip	52.566	-1.094	0.000356	0.00953	Plasma Membrane	other
Pkib	72.638	1.131	0.000362	0.00966	Other	other
Sec11c	232.29	-0.739	0.000362	0.00967	Cytoplasm	peptidase
Gm12718	5.837	-2.76	0.000365	0.00971	Other	other
Slc33a1	639.041	-0.688	0.000369	0.0098	Cytoplasm	transporter
Cipc	381.94	-0.609	0.000371	0.00984	Nucleus	other
Zfp395	134.97	0.981	0.000374	0.00991	Cytoplasm	transcription regulator
H2-Eb1	388.61	1.25	0.000376	0.00995	Plasma Membrane	transmembrane receptor
Fcgr1	76.264	1.296	0.000377	0.00997	Plasma Membrane	transmembrane receptor	IgG
Kdm2b	128.776	0.942	0.000382	0.0101	Nucleus	enzyme
Plxnc1	320.301	0.661	0.000382	0.0101	Plasma Membrane	transmembrane receptor
A930033H14Rik	120.141	-1.054	0.000386	0.0101	Other	other
Abi2	81.694	0.929	0.00039	0.0102	Cytoplasm	other
Aldh4a1	3698.37	-0.43	0.00039	0.0102	Cytoplasm	enzyme
Ccn2	288.733	0.817	0.00039	0.0102	Extracellular Space	growth factor	pamrevlumab
Manf	330.672	-0.739	0.000392	0.0102	Extracellular Space	other
Smox	57.107	1.031	0.000392	0.0102	Cytoplasm	enzyme
Gm11639	18.052	1.718	0.000393	0.0102	Other	other
Sp100	236.593	0.682	0.000399	0.0104	Nucleus	transcription regulator
Cd68	132.88	1.152	0.000407	0.0105	Plasma Membrane	other
Oas2	71.731	1.26	0.000407	0.0105	Cytoplasm	enzyme
Cd81	2854.64	-0.453	0.000411	0.0106	Plasma Membrane	other
Slc12a2	175.449	-0.582	0.000411	0.0106	Plasma Membrane	transporter	bumetanide, quinethazone
Mapk7	31.919	1.312	0.000412	0.0106	Cytoplasm	kinase	AX15836, XMD17-109, XMD 8-92, AX15839, AX15892, AX15910
Slfn2	85.091	0.969	0.000413	0.0106	Cytoplasm	enzyme
Cox6a1	1316.36	-0.431	0.000416	0.0107	Cytoplasm	enzyme
H1f0	809.931	-0.355	0.000419	0.0107	Nucleus	other
Slc38a2	2154.55	-0.693	0.000425	0.0109	Plasma Membrane	transporter
Baiap3	7.99	5.148	0.000427	0.0109	Extracellular Space	other
Mpp1	401.121	0.674	0.000431	0.011	Plasma Membrane	kinase
Gpr141	15.065	2.232	0.000433	0.011	Plasma Membrane	G-protein coupled receptor
Pdgfrb	226.485	0.768	0.000433	0.011	Plasma Membrane	kinase	midostaurin, filgrastim/imatinib, PDGF receptor tyrosine kinase inhibitor V, sorafenib/sulindac/sunitinib, cytarabine/idarubicin/midostaurin, imatinib/sunitinib, bevacizumab/sorafenib, axitinib, cytarabine/imatinib/methotrexate, tandutinib, pazopanib, 5-azacytidine/sorafenib, JI 101, dasatinib/nilotinib, dasatinib/erlotinib, telatinib, imatinib, imatinib/rituximab, becaplermin, afatinib/dasatinib…
Xkr9	228.835	-0.666	0.000437	0.0111	Plasma Membrane	transporter
Tsc22d1	928.708	-0.846	0.000439	0.0111	Nucleus	transcription regulator
Steap2	169.199	0.931	0.00044	0.0111	Plasma Membrane	enzyme
Slc35e1	433.112	-0.433	0.000451	0.0113	Cytoplasm	other
Tmem183a	1033.94	-0.518	0.000451	0.0113	Other	other
Wdr45b	338.952	-0.653	0.000454	0.0114	Cytoplasm	other
Coro1c	313.772	0.603	0.000455	0.0114	Cytoplasm	other
Tgfbi	855.933	0.602	0.000463	0.0116	Extracellular Space	other
Gpatch8	325.554	0.618	0.000466	0.0117	Other	other
Hk3	96.692	0.93	0.000468	0.0117	Cytoplasm	kinase
Aldh6a1	5791.24	-0.506	0.000473	0.0118	Cytoplasm	enzyme
Ugt2b36	4886.59	-0.447	0.000473	0.0118	Cytoplasm	enzyme
Iqgap2	7010.49	-0.304	0.000475	0.0118	Cytoplasm	other
Magt1	855.153	-0.746	0.000475	0.0118	Plasma Membrane	enzyme
Arrdc4	105.565	0.766	0.000489	0.0121	Plasma Membrane	other
Shkbp1	52.373	1.105	0.00049	0.0121	Other	other
Pex7	821.751	-0.432	0.000491	0.0121	Cytoplasm	transporter
Rnf145	274.447	0.681	0.000493	0.0122	Other	other
Wdfy4	213.886	0.808	0.000494	0.0122	Other	other
Gm12250	58.091	1.19	0.000497	0.0122	Cytoplasm	other
Apob	192508	-0.419	0.000507	0.0124	Extracellular Space	transporter	mipomersen
Col6a3	475.895	1.091	0.000507	0.0124	Extracellular Space	other	collagenase
Lgmn	1558.74	0.61	0.000509	0.0125	Cytoplasm	peptidase
Hspb8	1691.87	-0.466	0.000512	0.0125	Cytoplasm	kinase
Tmem126a	248.934	-0.555	0.000514	0.0125	Cytoplasm	other
Bscl2	256.695	-0.532	0.000519	0.0126	Cytoplasm	other
Hagh	1610.12	-0.509	0.000521	0.0127	Cytoplasm	enzyme
Aqp4	83.065	-1.185	0.000526	0.0128	Plasma Membrane	transporter
Mapt	130.983	0.818	0.000538	0.013	Plasma Membrane	other	gosuranemab
Map1s	48.485	1.398	0.000543	0.0131	Cytoplasm	enzyme
Akr1d1	1535.1	-0.706	0.000544	0.0131	Cytoplasm	enzyme	azelaic acid
Arhgap44	16.068	1.869	0.000558	0.0135	Cytoplasm	other
B930025P03Rik	24.93	1.956	0.000562	0.0135	Other	other
Loxl1	28.392	1.298	0.000565	0.0136	Extracellular Space	enzyme
Mettl26	737.228	-0.494	0.000565	0.0136	Other	other
Cxcl14	23.676	1.569	0.00058	0.0139	Extracellular Space	cytokine
Git1	108.733	0.725	0.000582	0.0139	Nucleus	kinase
Rbp4	25158	-0.46	0.000584	0.014	Extracellular Space	other	tinlarebant
Mmp7	8.783	4.125	0.000585	0.014	Extracellular Space	peptidase	marimastat
Tspan15	84.079	0.777	0.000586	0.014	Plasma Membrane	other
Cyp2b9	653.395	-3.778	0.000589	0.014	Cytoplasm	enzyme
Gramd1b	82.979	1.09	0.000589	0.014	Cytoplasm	transporter
Cyp2c40	15.976	-1.641	0.000593	0.0141	Cytoplasm	enzyme
Hpgds	111.681	1.058	0.000598	0.0141	Cytoplasm	enzyme
Tmem30a	2398.74	-0.504	0.000598	0.0141	Cytoplasm	transporter
Rab8b	182.724	0.755	0.000599	0.0141	Cytoplasm	enzyme
Acsm3	2073.5	-0.573	0.0006	0.0141	Cytoplasm	enzyme
H2-DMa	37.778	1.431	0.000601	0.0141	Plasma Membrane	transmembrane receptor
Tmem45b	23.898	1.618	0.000603	0.0142	Extracellular Space	other
Baat	2456.29	-0.425	0.000604	0.0142	Cytoplasm	enzyme
Zbp1	151.754	0.825	0.000604	0.0142	Cytoplasm	other
Cyp2c70	1151.97	-0.788	0.000606	0.0142	Cytoplasm	enzyme
Mcm6	58.618	1	0.000609	0.0142	Nucleus	enzyme
Ubd	128.906	2.174	0.000609	0.0142	Nucleus	other
Lpin2	6898.93	-0.598	0.000613	0.0143	Nucleus	phosphatase
Fkbp2	391.427	-0.437	0.000615	0.0143	Cytoplasm	enzyme
Scd2	169.094	0.962	0.000616	0.0143	Cytoplasm	enzyme
Defb1	45.699	1.756	0.000618	0.0143	Extracellular Space	other
Serpina1c	35799	-1.002	0.000621	0.0144	Extracellular Space	other
Clec4n	64.122	1.021	0.000623	0.0144	Plasma Membrane	transmembrane receptor
Ifi211	71.523	1.276	0.000633	0.0146	Nucleus	transcription regulator
Tsku	898.288	-0.811	0.000638	0.0147	Extracellular Space	other
Gtpbp2	291.048	0.554	0.000641	0.0148	Extracellular Space	enzyme
S100a4	23.11	1.779	0.000642	0.0148	Cytoplasm	other
Camta2	115.168	1.001	0.000643	0.0148	Nucleus	transcription regulator
Zfp90	68.176	1.103	0.000645	0.0148	Nucleus	transcription regulator
Mup13	14.595	-2.252	0.000646	0.0148	Extracellular Space	other
Gm46430	330.487	0.532	0.000649	0.0148	Other	other
Ifit2	194.684	0.965	0.00065	0.0148	Cytoplasm	other
Mup17	7742.68	-3.658	0.000657	0.015	Extracellular Space	other
Nupr1	52.669	1.394	0.000659	0.015	Nucleus	transcription regulator
Ndufs3	349.758	-0.467	0.00066	0.015	Cytoplasm	enzyme
Bach1	805.697	-0.536	0.000667	0.0152	Nucleus	transcription regulator
Cxcl16	185.38	0.778	0.000668	0.0152	Extracellular Space	cytokine
Ambp	15870.9	-0.381	0.000671	0.0152	Extracellular Space	transporter
Akr1c14	4023.79	-0.64	0.000679	0.0154	Cytoplasm	enzyme
Sugct	414.234	-0.574	0.000682	0.0154	Cytoplasm	enzyme
Errfi1	12967.5	-0.539	0.000694	0.0156	Cytoplasm	other
Zfp871	949.772	-0.42	0.000694	0.0156	Other	other
Htatip2	279.184	0.688	0.000695	0.0156	Nucleus	transcription regulator
Hspa1a	25.32	-1.834	0.0007	0.0157	Cytoplasm	enzyme
Gbp8	84.16	0.835	0.000706	0.0157	Other	enzyme
Tcf4	500.126	0.44	0.000706	0.0157	Nucleus	transcription regulator
Uqcrq	1651.58	-0.42	0.000706	0.0157	Cytoplasm	enzyme
Anxa1	76.502	0.923	0.000707	0.0157	Plasma Membrane	enzyme	dasatinib/hydrocortisone, hydrocortisone, hydrocortisone/mitoxantrone, cytarabine/hydrocortisone/methotrexate, hydrocortisone/imatinib, hydrocortisone/prednisone, acyclovir/hydrocortisone
Rn7s1	529903	-0.585	0.000707	0.0157	Other	other
Rn7s2	529903	-0.585	0.000707	0.0157	Other	other
Gramd4	60.656	1.07	0.000708	0.0157	Cytoplasm	other
Sntg1	57.754	1.124	0.000709	0.0157	Nucleus	other
Ikzf3	26.468	1.713	0.000715	0.0159	Nucleus	transcription regulator
Leap2	288.525	-0.735	0.000721	0.016	Extracellular Space	other
Mrc2	56.488	1.358	0.000724	0.016	Plasma Membrane	transmembrane receptor
Spry4	83.6	-1.163	0.000725	0.016	Plasma Membrane	other
Acads	1636.71	-0.454	0.000736	0.0162	Cytoplasm	enzyme
Gpx3	58.22	1.026	0.000736	0.0162	Extracellular Space	enzyme
Akt1	468.047	0.481	0.000738	0.0162	Cytoplasm	kinase	MK2206, capivasertib, triciribine, CCT129524, miransertib, borussertib, triciribine phosphate, uprosertib, LY2780301, GSK690693, enzastaurin, A-443654, ipatasertib, vevorisertib, perifosine, AKT inhibitor XIII, LY2503029, MPT0E028, BAY1125976, archexin
Hkdc1	9.361	3.544	0.000746	0.0164	Cytoplasm	kinase
Eid1	110.658	0.667	0.000752	0.0165	Nucleus	transcription regulator
Uqcr11	1030.75	-0.462	0.000753	0.0165	Cytoplasm	enzyme
Gm5626	25.608	1.603	0.000757	0.0166	Other	other
Fuca1	668.242	-0.528	0.000759	0.0166	Cytoplasm	enzyme
Il21r	20.39	1.42	0.000763	0.0166	Plasma Membrane	transmembrane receptor	latikafusp, denenicokin
Cerk	157.126	0.843	0.000765	0.0167	Plasma Membrane	kinase
Rps6kl1	11.497	2.188	0.000767	0.0167	Other	kinase
Ifi27l2a	68.691	1.141	0.000769	0.0167	Cytoplasm	other
Gna12	1601.93	-0.488	0.000771	0.0167	Plasma Membrane	enzyme
Aldh8a1	3070.85	-0.412	0.000776	0.0168	Cytoplasm	enzyme
Inpp4b	45.581	1.402	0.000784	0.0169	Cytoplasm	phosphatase
Cyp2d9	7752.58	-0.92	0.000785	0.0169	Cytoplasm	enzyme
Myo1f	180.531	0.791	0.000786	0.0169	Cytoplasm	other
Cog4	806.741	-0.432	0.00079	0.017	Cytoplasm	transporter
Cox6c	1952.3	-0.573	0.000791	0.017	Cytoplasm	enzyme
Srf	110.39	-0.754	0.000795	0.0171	Nucleus	transcription regulator
Iqgap1	774.585	0.697	0.000803	0.0172	Cytoplasm	other
Snx20	20.874	1.499	0.000811	0.0174	Cytoplasm	other
Abcd2	702.78	0.761	0.000814	0.0174	Cytoplasm	transporter
Kpna4	724.013	0.413	0.000816	0.0174	Nucleus	other
F9	2247.26	-0.434	0.000817	0.0174	Extracellular Space	peptidase	emicizumab, F8, activated recombinant human factor VII, rivaroxaban
Apof	4251.11	-0.341	0.000819	0.0174	Extracellular Space	transporter
H3c10	15.118	2.231	0.000819	0.0174	Nucleus	other
Mthfsl	232.91	-0.508	0.00082	0.0174	Cytoplasm	enzyme
Irgm2	560.097	0.449	0.000825	0.0175	Cytoplasm	enzyme
Stk35	171.766	-0.585	0.000828	0.0175	Cytoplasm	kinase
Lrrcc1	93.626	0.902	0.000832	0.0176	Nucleus	transporter
P4hb	12234.7	-0.516	0.000833	0.0176	Cytoplasm	enzyme
Nfe2l1	1564.5	-0.398	0.000835	0.0176	Nucleus	transcription regulator
Apoe	188643	-0.41	0.00084	0.0177	Extracellular Space	transporter
Tmed7	1409.87	-0.406	0.000843	0.0177	Cytoplasm	transporter
D130040H23Rik	69.357	0.839	0.000849	0.0178	Other	other
Tmem229a	25.197	1.441	0.000854	0.0179	Other	other
Flot1	329.313	0.529	0.000865	0.0181	Plasma Membrane	other
Gm20559	159.543	0.865	0.000873	0.0183	Other	other
Lrit1	175.999	-0.736	0.000875	0.0183	Cytoplasm	other
Abcg1	201.054	0.736	0.000876	0.0183	Plasma Membrane	transporter
Duox1	4.991	5.202	0.000876	0.0183	Plasma Membrane	enzyme
Maob	1297.6	-0.471	0.000888	0.0185	Cytoplasm	enzyme	fenfluramine/phentermine, rasagiline, methamphetamine, isocarboxazid, MAO-B inhibitor, phentermine/topiramate, benzphetamine, safinamide, procainamide, tranylcypromine, phentermine, pargyline, levodopa/rasagiline, selegiline, ladostigil, dextroamphetamine, phenelzine
Smpd3	121.271	1.075	0.00089	0.0185	Cytoplasm	enzyme
Pde10a	43.368	1.048	0.000897	0.0186	Cytoplasm	enzyme	aspirin/dipyridamole/telmisartan, dipyridamole, aspirin/dipyridamole, triflusal
Cisd1	874.119	-0.47	0.000898	0.0186	Cytoplasm	enzyme
Jag1	153.855	0.676	0.000903	0.0187	Extracellular Space	growth factor
Cd40	44.369	1.51	0.000908	0.0188	Plasma Membrane	transmembrane receptor	anti-CD40 monoclonal antibody, mitazalimab, ABBV-428, SL-172154, CP-870893, ravagalimab, LVGN7409, chi lob 7/4, iscalimab, CDX-1140, RO7009789, ABBV-927, sotigalimab, SEA-CD40, FFP104, dacetuzumab, bleselumab, lucatumumab
Ubald1	106.128	-0.714	0.000912	0.0188	Other	other
Urah	1465.87	-0.569	0.000915	0.0189	Cytoplasm	enzyme
Gm6198	9.475	-2.531	0.000916	0.0189	Other	other
Serpinb6a	299.776	0.914	0.000917	0.0189	Cytoplasm	other
Amot	194.5	0.679	0.000928	0.0191	Plasma Membrane	other
Cep162	127.18	0.777	0.000933	0.0191	Nucleus	other
Aldh1a1	18073.1	-0.549	0.000934	0.0191	Cytoplasm	enzyme	disulfiram, chlorpropamide
Pex3	397.291	-0.453	0.000942	0.0193	Cytoplasm	other
Epb41l2	357.53	0.554	0.000943	0.0193	Plasma Membrane	other
Lrmda	8.324	2.609	0.000943	0.0193	Other	other
Icam1	260.625	0.639	0.000952	0.0194	Plasma Membrane	transmembrane receptor	tyroserleutide, BI-505
Filip1l	164.218	0.692	0.000955	0.0194	Nucleus	other
Asgr1	3462.65	-0.442	0.000961	0.0195	Plasma Membrane	transmembrane receptor	cemdisiran
Flna	1330.94	0.529	0.000965	0.0196	Cytoplasm	other
Cox7c	1266.64	-0.558	0.000969	0.0196	Cytoplasm	other
Ccnh	156.577	-0.643	0.00097	0.0196	Nucleus	transcription regulator
Slamf8	34.351	1.287	0.000981	0.0198	Extracellular Space	other
Fgg	26951.2	-0.651	0.000983	0.0198	Extracellular Space	other	F2
Fam47e	84.779	-1.195	0.000987	0.0199	Cytoplasm	other
Itih5	256.373	0.672	0.000995	0.02	Plasma Membrane	other
Mvb12b	47.223	1.138	0.000995	0.02	Cytoplasm	other
Slc16a5	230.869	0.829	0.001	0.0202	Plasma Membrane	transporter
Asah1	654.182	0.456	0.00101	0.0202	Cytoplasm	enzyme
Kif1a	21.186	1.874	0.00101	0.0203	Cytoplasm	other
Rit1	124.156	0.667	0.00102	0.0203	Plasma Membrane	enzyme
Arhgdia	354.248	0.673	0.00103	0.0205	Cytoplasm	other
Stard4	614	-1.075	0.00103	0.0205	Cytoplasm	transporter
Cyc1	812.97	-0.471	0.00104	0.0206	Cytoplasm	enzyme
Prlr	851.865	-0.866	0.00104	0.0206	Plasma Membrane	transmembrane receptor	fluoxymesterone, LFA102, fluoxymesterone/tamoxifen
Chchd2	2834.21	-0.396	0.00104	0.0208	Cytoplasm	other
Cdh18	55.342	-0.958	0.00105	0.0209	Plasma Membrane	other
Msra	1586.23	-0.45	0.00105	0.0209	Cytoplasm	enzyme
Sox4	185.581	0.57	0.00105	0.0209	Nucleus	transcription regulator
Cep192	143.163	0.83	0.00106	0.0209	Cytoplasm	other
Fga	38979.1	-0.619	0.00106	0.0209	Extracellular Space	other	F2
Mup-ps5	7.108	-2.403	0.00106	0.0209	Other	other
Agt	3617.41	-0.491	0.00107	0.0211	Extracellular Space	growth factor	hydrochlorothiazide/telmisartan, azilsartan, aspirin/dipyridamole/telmisartan, telmisartan, amlodipine/telmisartan
Mcph1	63.918	0.959	0.00107	0.0211	Nucleus	other
Hdac5	264.835	0.571	0.00108	0.0212	Nucleus	transcription regulator	tributyrin, belinostat, pyroxamide
Kifc3	191.182	0.753	0.00108	0.0212	Cytoplasm	enzyme
Spon1	26.729	1.445	0.00108	0.0212	Extracellular Space	other
Bphl	1136.1	-0.445	0.0011	0.0215	Cytoplasm	enzyme
Car3	13214.7	-1.51	0.0011	0.0215	Cytoplasm	enzyme	hydrochlorothiazide, trichloromethiazide, benzthiazide, sulfacetamide, topiramate, chlorothiazide, chlorthalidone, acetazolamide, methazolamide
Arid5b	1166.2	-0.767	0.00111	0.0217	Nucleus	transcription regulator
Evl	106.989	1.019	0.00111	0.0217	Plasma Membrane	other
Il2rb	27.702	1.305	0.00112	0.0218	Plasma Membrane	transmembrane receptor	daclizumab, denileukin diftitox, STK-012, aldesleukin, monoclonal antibody Mik-Beta-1, bempegaldesleukin
Sec24a	2160.71	-0.386	0.00112	0.0219	Cytoplasm	transporter
Spag1	28.83	1.215	0.00113	0.022	Cytoplasm	other
Tubb2b	9.853	3.84	0.00113	0.022	Cytoplasm	other
Dlg2	9.982	-2.074	0.00114	0.0221	Plasma Membrane	kinase
Lactb2	2225.51	-0.381	0.00114	0.0221	Cytoplasm	enzyme
Nipsnap1	1642.18	-0.369	0.00115	0.0222	Cytoplasm	enzyme
Arhgef5	419.46	0.472	0.00115	0.0223	Cytoplasm	other
Cr2	9.709	-2.595	0.00117	0.0226	Plasma Membrane	transmembrane receptor
Arhgef26	766.658	-0.696	0.00117	0.0227	Plasma Membrane	other
Tm9sf2	1477.16	-0.357	0.00119	0.023	Plasma Membrane	transporter
Anxa5	2173.04	0.955	0.0012	0.0231	Plasma Membrane	transporter
Cd6	6.504	3.382	0.0012	0.0231	Plasma Membrane	transmembrane receptor
Dsg1c	136.405	-0.892	0.0012	0.0231	Plasma Membrane	other
Tapt1	827.419	-0.441	0.0012	0.0231	Plasma Membrane	G-protein coupled receptor
Golt1b	55.536	0.921	0.00121	0.0232	Cytoplasm	other
Atp5a1	4695.71	-0.421	0.00122	0.0233	Cytoplasm	transporter
Ppara	2302.4	-0.581	0.00122	0.0233	Nucleus	ligand-dependent nuclear receptor	bezafibrate, pemafibrate, ezetimibe/fenofibrate, TPST-1120, fenofibrate/simvastatin, gemfibrozil, fenofibrate, aleglitazar, NS-220, fenofibric acid/rosuvastatin, tesaglitazar, fenofibrate/pravastatin, pirinixic acid, choline fenofibrate, docosahexaenoic acid, clofibrate, atorvastatin/choline fenofibrate
Tns3	769.389	0.431	0.00122	0.0233	Plasma Membrane	phosphatase
Capn6	32.548	1.278	0.00123	0.0234	Cytoplasm	peptidase
Cpt2	1391.6	-0.502	0.00123	0.0234	Cytoplasm	enzyme	perhexiline
Il10rb	153.253	0.64	0.00123	0.0234	Plasma Membrane	transmembrane receptor
Krt7	25.714	1.515	0.00123	0.0234	Cytoplasm	other
Pccb	1797.6	-0.404	0.00123	0.0234	Cytoplasm	enzyme
Pipox	1764.43	-0.432	0.00123	0.0234	Cytoplasm	enzyme
Folr2	78.887	0.935	0.00124	0.0234	Plasma Membrane	transporter
Rsph4a	16.236	-1.821	0.00124	0.0234	Nucleus	other
Ube2g1	601.148	-0.361	0.00124	0.0234	Cytoplasm	enzyme
Cdc37l1	751.039	-0.464	0.00124	0.0235	Cytoplasm	other
Dmrta1	13.951	-1.466	0.00125	0.0236	Nucleus	transcription regulator
Ss18l2	170.455	-0.582	0.00125	0.0236	Other	other
Ccng1	808.402	-0.483	0.00126	0.0236	Nucleus	other
Gfm1	1148.27	-0.375	0.00126	0.0236	Cytoplasm	translation regulator
Llgl1	96.871	0.675	0.00126	0.0236	Cytoplasm	other
Pfdn2	291.633	-0.5	0.00126	0.0236	Cytoplasm	other
Pla2g4a	71.325	1.206	0.00126	0.0236	Cytoplasm	enzyme	cytosolic phospholipase A2 inhibitor, quinacrine
Isg15	78.696	0.841	0.00127	0.0238	Cytoplasm	other
Cyp7b1	1665.75	-1.945	0.00128	0.0238	Cytoplasm	enzyme
Ngf	47.607	1.034	0.00128	0.0239	Extracellular Space	growth factor	tanezumab
0610005C13Rik	1309.65	-0.579	0.00129	0.024	Other	other
Azin1	1351.53	-0.677	0.0013	0.0242	Cytoplasm	enzyme
Ddit4l	20.506	1.981	0.0013	0.0242	Cytoplasm	other
Sema3c	27.204	1.405	0.0013	0.0242	Extracellular Space	other
Fabp2	978.149	-0.878	0.00131	0.0243	Cytoplasm	transporter
Ms4a7	55.264	1.204	0.00131	0.0243	Cytoplasm	other
Selenok	347.649	-0.526	0.00131	0.0243	Cytoplasm	other
Abr	192.111	0.668	0.00132	0.0244	Cytoplasm	other
0610031O16Rik	311.307	-0.691	0.00133	0.0245	Other	other
Sorl1	141.082	1.027	0.00133	0.0245	Cytoplasm	transporter
Zfc3h1	654.083	0.395	0.00133	0.0245	Extracellular Space	other
Blmh	481.262	-0.566	0.00134	0.0247	Cytoplasm	peptidase
Shank2	266.101	0.608	0.00135	0.0248	Plasma Membrane	other
St8sia4	90.254	0.712	0.00135	0.0248	Cytoplasm	enzyme
Gdf15	312.247	-2.002	0.00137	0.0251	Extracellular Space	growth factor	AZD8853
Gm30146	10.418	-2.42	0.00137	0.0251	Other	other
Ndufb6	277.676	-0.506	0.00137	0.0251	Cytoplasm	enzyme
Psen1	322.807	-0.431	0.00137	0.0251	Plasma Membrane	peptidase	tarenflurbil
Trim30a	240.046	0.71	0.00138	0.0252	Cytoplasm	enzyme
Tgfb3	23.363	1.376	0.0014	0.0255	Extracellular Space	growth factor	fresolimumab, AVID200
Gbp11	106.701	-1.255	0.0014	0.0256	Cytoplasm	enzyme
Foxq1	48.826	-1.606	0.00142	0.0258	Nucleus	transcription regulator
Galnt6	40.522	1.065	0.00142	0.0258	Cytoplasm	enzyme
Herpud1	5831.8	-0.771	0.00142	0.0258	Cytoplasm	other
Knl1	19.557	2.044	0.00142	0.0258	Nucleus	other
Abcg8	879.18	-0.629	0.00143	0.0258	Plasma Membrane	transporter
Ank	192.256	-0.555	0.00143	0.0259	Plasma Membrane	transporter
Endog	188.754	-0.56	0.00143	0.0259	Cytoplasm	enzyme
Isoc2a	882.013	-0.334	0.00143	0.0259	Cytoplasm	enzyme
Tpm2	83.295	-1.068	0.00143	0.0259	Cytoplasm	other
Rbms1	742.805	0.466	0.00144	0.026	Nucleus	other
Jun	1124.25	-1.627	0.00145	0.026	Nucleus	transcription regulator
Fasl	6.169	4.495	0.00145	0.0261	Extracellular Space	cytokine	APG101
Ifi204	299.201	0.785	0.00146	0.0262	Nucleus	transcription regulator
Stard10	5071.21	-0.32	0.00147	0.0263	Cytoplasm	other
Gm13855	30.832	-1.269	0.00148	0.0264	Other	other
Rpph1	31705.1	-0.43	0.00148	0.0264	Other	other
Pex16	702.557	-0.446	0.00148	0.0265	Cytoplasm	other
Slc1a4	75.207	1.019	0.00148	0.0265	Plasma Membrane	transporter	riluzole
Agmo	785.244	-0.421	0.00151	0.0269	Cytoplasm	enzyme
Mrps7	458.917	-0.458	0.00151	0.0269	Cytoplasm	other
Narf	671.843	-0.718	0.00151	0.0269	Nucleus	enzyme
Hsd17b2	950.176	-0.518	0.00152	0.027	Cytoplasm	enzyme
Pm20d1	757.682	-0.512	0.00152	0.027	Cytoplasm	peptidase
Tpx2	17.858	1.877	0.00155	0.0275	Nucleus	other
Rhog	60.483	0.826	0.00156	0.0276	Cytoplasm	enzyme
Fgl2	134.375	0.863	0.00158	0.0279	Extracellular Space	peptidase
Ano6	328.047	0.577	0.00159	0.028	Plasma Membrane	ion channel
Cbx4	144.893	-0.626	0.0016	0.0281	Nucleus	transcription regulator
Akr1c13	805.305	-0.522	0.00161	0.0283	Cytoplasm	enzyme
Atp6v1g2	5.727	3.456	0.00161	0.0283	Cytoplasm	transporter
Pacs2	201.856	0.618	0.00161	0.0283	Cytoplasm	other
Rbm48	69.354	-0.716	0.00161	0.0283	Nucleus	other
Ccdc82	316.624	0.412	0.00162	0.0283	Other	other
Plce1	433.453	0.567	0.00162	0.0284	Cytoplasm	enzyme
Ssr1	974.318	-0.494	0.00162	0.0284	Cytoplasm	other
Fah	4430.51	-0.423	0.00163	0.0284	Cytoplasm	enzyme
Slamf6	27.321	1.304	0.00163	0.0285	Plasma Membrane	transmembrane receptor	SGN-CD352A
Ndrg1	213.532	0.75	0.00164	0.0285	Nucleus	kinase
Pld1	233.722	0.523	0.00164	0.0285	Cytoplasm	enzyme
Slc27a2	20273.6	-0.438	0.00164	0.0285	Cytoplasm	transporter
Uqcrc1	1043.76	-0.418	0.00164	0.0285	Cytoplasm	enzyme
Bin2	85.352	0.889	0.00165	0.0286	Plasma Membrane	other
Ndufb8	804.662	-0.466	0.00165	0.0286	Cytoplasm	enzyme
Abcc4	101.016	0.942	0.00166	0.0287	Plasma Membrane	transporter
Cx3cl1	16.975	1.558	0.00166	0.0287	Extracellular Space	cytokine
Ecsit	207.451	-0.53	0.00166	0.0287	Nucleus	transcription regulator
Insyn1	8.992	2.945	0.00166	0.0287	Plasma Membrane	other
Zfp982	213.726	-0.769	0.00166	0.0287	Nucleus	transcription regulator
Cyp46a1	14.229	-1.441	0.00167	0.0287	Cytoplasm	enzyme
Ndufa1	400.511	-0.439	0.00167	0.0287	Cytoplasm	enzyme
Gsdmd	299.376	0.462	0.00167	0.0288	Extracellular Space	transporter
Nol7	340.042	-0.431	0.00167	0.0288	Nucleus	other
BC049987	101.352	-0.893	0.00169	0.0289	Other	other
Cblb	281.026	0.522	0.00169	0.0289	Nucleus	enzyme	NX-1607
Ces1c	13401.5	-0.469	0.00169	0.0289	Cytoplasm	enzyme
Arpc1b	475.052	0.626	0.00169	0.029	Cytoplasm	other
Slx4	73.09	1.107	0.0017	0.029	Nucleus	other
Sord	14615	-0.507	0.0017	0.029	Cytoplasm	enzyme
Tbx20	166.909	0.783	0.0017	0.029	Nucleus	transcription regulator
Sh3pxd2b	112.631	0.88	0.00172	0.0293	Cytoplasm	other
Zfp59	51.086	0.854	0.00173	0.0294	Nucleus	other
Gm26684	109.833	-0.742	0.00174	0.0296	Other	other
Ahcy	19081.2	-0.523	0.00175	0.0297	Cytoplasm	enzyme	3-deazaaristeromycin, cyanovirin-N, neplanocin A, 9-(2',3'-dihydroxycyclopent-4'-enyl)adenine, 6'-C-methylneplanocin A, 3-deazaneplanocin
ccdc198	12.123	1.968	0.00175	0.0297	Other	other
Lamp2	6758.94	-0.387	0.00175	0.0297	Plasma Membrane	other
Gsta3	9542.35	-0.534	0.00176	0.0297	Cytoplasm	enzyme
BE692007	13.256	1.708	0.00177	0.0298	Other	other
Ifi203-ps	56.156	1.065	0.00177	0.0298	Nucleus	transcription regulator
Lman1	2011.85	-0.395	0.00177	0.0298	Cytoplasm	other
Ndufv1	1203.6	-0.407	0.00177	0.0298	Cytoplasm	enzyme
Nrg1	54.239	1.382	0.00177	0.0298	Extracellular Space	growth factor
Neu1	446.729	-0.546	0.00178	0.0298	Cytoplasm	enzyme
Pex11b	216.588	-0.597	0.00178	0.0298	Cytoplasm	other
St3gal3	589.361	-0.546	0.00178	0.0298	Cytoplasm	enzyme
Zfhx2	86.968	0.874	0.00178	0.0298	Nucleus	transcription regulator
Dnajb4	517.524	-0.506	0.0018	0.0301	Nucleus	other
Zbtb48	106.833	-0.66	0.0018	0.0301	Nucleus	transcription regulator
Fabp1	32225.3	-0.68	0.0018	0.0302	Cytoplasm	transporter
C1qa	684.163	0.679	0.00181	0.0302	Extracellular Space	other
Gsto1	624.476	-0.392	0.00181	0.0302	Cytoplasm	enzyme
Cbr3	45.421	1.78	0.00182	0.0303	Cytoplasm	enzyme
Hmces	47.767	0.863	0.00182	0.0303	Nucleus	other
Paics	1666.27	-0.417	0.00182	0.0303	Cytoplasm	enzyme
Rnf150	77.123	0.95	0.00182	0.0303	Other	peptidase
Itgb8	35.955	1.156	0.00183	0.0303	Plasma Membrane	other
Ptms	938.43	-0.467	0.00185	0.0306	Cytoplasm	other
Shfl	417.39	0.599	0.00185	0.0306	Other	other
Als2cl	385.976	0.468	0.00188	0.0311	Cytoplasm	other
Ugt2b37	24.264	-1.643	0.00188	0.0311	Cytoplasm	enzyme
Dab1	8.319	2.673	0.00189	0.0311	Cytoplasm	other
Ep300	658.48	0.433	0.0019	0.0313	Nucleus	transcription regulator	FT-7051, CCS1477
Prodh	981.967	-0.613	0.0019	0.0313	Cytoplasm	enzyme
Slc25a36	138.57	0.629	0.0019	0.0313	Cytoplasm	transporter
Ppib	1328.84	-0.473	0.00191	0.0313	Cytoplasm	enzyme
Ube2a	156.784	-0.482	0.00191	0.0313	Cytoplasm	enzyme
Zfp219	118.277	0.728	0.00191	0.0313	Nucleus	transcription regulator
Icos	10.837	1.935	0.00193	0.0315	Plasma Membrane	transmembrane receptor	KY1044, MEDI-570, feladilimab, XmAb23104, JTX-2011, BMS-986226
Gm15374	30.513	1.182	0.00193	0.0316	Other	other
Aass	4848.72	-0.496	0.00195	0.0318	Cytoplasm	enzyme
Tpm3	1024.19	0.441	0.00196	0.032	Cytoplasm	other	AZD-7451
Ctps2	208.83	0.601	0.00198	0.0323	Cytoplasm	enzyme
Sirt6	25.83	1.244	0.00198	0.0324	Nucleus	enzyme
Stard9	298.815	0.532	0.00202	0.0329	Cytoplasm	other
Tecpr1	192.277	0.695	0.00202	0.0329	Cytoplasm	other
Mphosph8	192.075	-0.522	0.00203	0.0329	Nucleus	transcription regulator
Sdhaf4	64.982	-0.666	0.00203	0.033	Cytoplasm	enzyme
Irak2	352.905	-0.689	0.00204	0.033	Plasma Membrane	kinase
Tgfbr2	489.239	0.474	0.00204	0.0331	Plasma Membrane	kinase	SM1-71, IMC-TR1
Ttpa	8758.89	-0.382	0.00204	0.0331	Cytoplasm	transporter
Plekha1	453.157	0.864	0.00205	0.0331	Cytoplasm	other
Fermt3	112.82	0.853	0.00205	0.0332	Cytoplasm	enzyme
Gm45086	9.812	-2.138	0.00206	0.0332	Other	other
Tafa5	24.989	-1.196	0.00206	0.0332	Extracellular Space	other
Prr14l	571.84	0.66	0.00207	0.0334	Other	enzyme
Prxl2a	791.092	-0.519	0.00209	0.0336	Extracellular Space	other
Serpinb9	168.104	0.579	0.00209	0.0336	Cytoplasm	other
Hdgfl3	50.01	0.796	0.0021	0.0337	Nucleus	other
Ppargc1a	226.164	-1.031	0.0021	0.0337	Nucleus	transcription regulator
Zfp872	12.033	-1.604	0.0021	0.0337	Other	other
Cyp4f16	62.248	0.793	0.00211	0.0337	Cytoplasm	enzyme
Oaf	1906.73	-0.452	0.00211	0.0337	Cytoplasm	other
Sap18	254.827	-0.896	0.00211	0.0337	Nucleus	transcription regulator
D930048N14Rik	20.601	1.42	0.00212	0.0338	Other	other
Gpc6	47.534	1.014	0.00212	0.0338	Plasma Membrane	transmembrane receptor
Atp5d	1202.53	-0.307	0.00213	0.0338	Cytoplasm	transporter
Crip1	51.216	0.958	0.00213	0.0338	Cytoplasm	other
Fes	104.33	1.019	0.00213	0.0338	Cytoplasm	kinase	lorlatinib
Osmr	181.463	0.661	0.00213	0.0338	Plasma Membrane	transmembrane receptor
Acot1	499.876	-0.598	0.00214	0.0339	Cytoplasm	enzyme
Cdk6	885.313	0.386	0.00214	0.0339	Nucleus	kinase	fulvestrant/ribociclib, abemaciclib/anastrozole, trilaciclib, abemaciclib, CINK4, XZP-3287, exemestane/palbociclib, TQB3303, CS3002, dalpiciclib, RGT-419B, lerociclib, ribociclib/tamoxifen, palbociclib, BPI-1178, TY-302, fulvestrant/palbociclib, BPI-16350, HS-10342, abemaciclib/exemestane, abemaciclib/aromatase inhibitor, FCN-437, GLR2007, FLX925, ribociclib, FN-1501, anastrozole/ribociclib, JNJ-…
Folh1	8.477	2.662	0.00214	0.0339	Plasma Membrane	peptidase
Scarb2	3231.15	-0.385	0.00215	0.034	Plasma Membrane	transmembrane receptor
Sh3bp4	37.997	1.136	0.00216	0.0341	Cytoplasm	other
Slc7a6	11.896	1.852	0.00216	0.0341	Plasma Membrane	transporter
Nme1	301.103	-0.682	0.00217	0.0342	Cytoplasm	kinase
Sod1	5044.61	-0.318	0.00219	0.0345	Cytoplasm	enzyme
Ces1f	3923.96	-0.502	0.00222	0.0348	Cytoplasm	enzyme
Slc13a5	15.256	1.88	0.00222	0.0348	Plasma Membrane	transporter
Col27a1	151.468	-0.908	0.00223	0.0349	Extracellular Space	other	collagenase
Fry	79.194	0.779	0.00223	0.0349	Extracellular Space	other
H2bc4	1092.5	-0.414	0.00223	0.0349	Nucleus	other
Mlf2	738.317	-0.319	0.00223	0.0349	Nucleus	other
Ndrg2	11356.5	-0.564	0.00224	0.0351	Cytoplasm	other
Gstm1	6173.65	0.726	0.00226	0.0354	Cytoplasm	enzyme
Dhrs9	49.818	1.754	0.00228	0.0355	Cytoplasm	enzyme
Rarb	63.992	0.966	0.00228	0.0355	Nucleus	ligand-dependent nuclear receptor	daunorubicin/tretinoin, alitretinoin, acitretin, mitoxantrone/tretinoin, AGN 190299, etretinate, idarubicin/mitoxantrone/tretinoin, fenretinide, idarubicin/tretinoin, tamibarotene, tazarotene, tretinoin, halobetasol propionate/tazarotene, adapalene, doxorubicin/tretinoin, cytarabine/idarubicin/tretinoin, theophylline/tretinoin/valproic acid, isotretinoin
Sult1d1	1499.48	-0.507	0.00229	0.0356	Cytoplasm	enzyme
Syngap1	15.74	1.588	0.00229	0.0356	Plasma Membrane	other
Uqcrb	1393.37	-0.471	0.00229	0.0356	Cytoplasm	enzyme
Dynlt1f	13.644	1.727	0.0023	0.0357	Cytoplasm	other
Egflam	13.243	2.232	0.0023	0.0357	Extracellular Space	other
Lrch1	192.976	0.903	0.0023	0.0357	Cytoplasm	other
Slc22a1	2555.27	-0.46	0.0023	0.0357	Plasma Membrane	transporter
Cplane1	262.742	2.059	0.00231	0.0358	Other	other
2610307P16Rik	20.244	1.955	0.00232	0.0358	Other	other
Art4	59.175	0.864	0.00232	0.0358	Nucleus	enzyme
Atg5	585.709	-0.402	0.00232	0.0358	Cytoplasm	other
Iah1	528.186	-0.438	0.00232	0.0358	Cytoplasm	other
Tpm1	442.673	0.61	0.00232	0.0358	Plasma Membrane	other
Msr1	332.06	0.629	0.00234	0.0359	Plasma Membrane	transmembrane receptor
Rxra	4101.05	-0.298	0.00235	0.036	Nucleus	ligand-dependent nuclear receptor	daunorubicin/tretinoin, alitretinoin, acitretin, bexarotene, doxorubicin/tretinoin, theophylline/tretinoin/valproic acid, etretinate, idarubicin/tretinoin, tretinoin
Ppfibp1	800.374	0.494	0.00237	0.0364	Plasma Membrane	other
Cat	30156.5	-0.442	0.00238	0.0364	Cytoplasm	enzyme	fomepizole
Timp1	13.273	1.995	0.00238	0.0364	Extracellular Space	cytokine
Fam83b	9.22	2.604	0.00239	0.0365	Cytoplasm	other
Gbp2	191.581	1.01	0.00239	0.0365	Cytoplasm	enzyme
Naip6	89.327	0.68	0.0024	0.0366	Cytoplasm	other
Bag1	352.253	-0.607	0.00243	0.037	Cytoplasm	other
Aacs	710.85	-1.835	0.00245	0.0373	Cytoplasm	enzyme
Hes6	254.389	-0.668	0.00247	0.0375	Nucleus	transcription regulator
Slc1a5	26.749	1.252	0.00247	0.0375	Plasma Membrane	transporter	MEDI7247
Adam15	34.277	1.178	0.00248	0.0376	Plasma Membrane	peptidase
Anp32e	195.185	-0.556	0.0025	0.0378	Cytoplasm	other
Mef2d	187.777	0.521	0.0025	0.0379	Nucleus	transcription regulator
Misp	10.11	1.87	0.0025	0.0379	Plasma Membrane	other
Uba7	188.068	0.641	0.0025	0.0379	Cytoplasm	enzyme
Tor4a	94.358	0.657	0.00251	0.0379	Other	other
Rnf213	4864.57	0.461	0.00252	0.0379	Cytoplasm	enzyme
Atp5c1	2208.48	-0.403	0.00253	0.0381	Cytoplasm	transporter
Cklf	17.655	1.411	0.00253	0.0381	Extracellular Space	cytokine
Abat	3608.36	-0.589	0.00254	0.0382	Cytoplasm	enzyme	vigabatrin, theophylline/tretinoin/valproic acid, valproic acid
Alcam	940.653	0.437	0.00256	0.0385	Plasma Membrane	other	praluzatamab ravtansine
Atp5j	1087.07	-0.436	0.00256	0.0385	Cytoplasm	transporter
Septin4	125.706	0.59	0.00256	0.0385	Cytoplasm	enzyme
E030018B13Rik	17.386	-2.587	0.00257	0.0386	Other	other
Slc15a3	190.617	0.81	0.00259	0.0387	Cytoplasm	transporter
Ubb-ps	24.068	2.07	0.00259	0.0387	Other	other
Dnajb9	517.205	-0.528	0.00261	0.0389	Nucleus	other
Mettl9	361.773	-0.494	0.00261	0.0389	Cytoplasm	enzyme
Tmpo	563.779	0.397	0.00261	0.0389	Nucleus	other
Usp43	6.907	3.031	0.00261	0.0389	Nucleus	peptidase
Aars	2196.47	-0.425	0.00262	0.0391	Cytoplasm	enzyme
Abhd15	484.019	-0.477	0.00263	0.0391	Extracellular Space	other
Sdha	5458.81	-0.38	0.00263	0.0391	Cytoplasm	enzyme
Fermt2	1382.21	-0.606	0.00264	0.0392	Cytoplasm	other
Id3	170.447	0.59	0.00264	0.0392	Nucleus	transcription regulator
Nup50	421.105	-0.351	0.00264	0.0392	Nucleus	transporter
Kmt5a	265.341	0.658	0.00267	0.0396	Nucleus	enzyme
Plcxd2	1253.93	-0.766	0.00267	0.0396	Other	enzyme
Gm10433	8.704	-1.878	0.00268	0.0396	Other	other
Gm5111	24.017	-1.252	0.00269	0.0397	Other	other
Nid1	465.002	0.916	0.0027	0.0398	Extracellular Space	other
Gjb1	3552.75	-0.399	0.00271	0.0398	Plasma Membrane	transporter
H2-M3	46.851	0.915	0.00271	0.0398	Plasma Membrane	other	TTX-080, JNJ-78306358
Il1r1	893.674	-0.578	0.00271	0.0398	Plasma Membrane	transmembrane receptor	anakinra, anakinra/colchicine, anakinra/methotrexate
Pard3b	208.555	0.555	0.00271	0.0398	Plasma Membrane	other
Ptpn14	77.014	0.835	0.00271	0.0398	Cytoplasm	phosphatase
Sacs	70.875	0.808	0.00271	0.0398	Cytoplasm	other
Grk5	70.691	0.895	0.00272	0.0398	Plasma Membrane	kinase
Plet1	16.27	1.548	0.00272	0.0399	Plasma Membrane	other
Gsta1	134.708	1.972	0.00273	0.04	Cytoplasm	enzyme
Ptpn13	64.797	0.926	0.00273	0.04	Cytoplasm	phosphatase
Slc46a3	324.026	-0.989	0.00274	0.04	Extracellular Space	transporter
Ugt2b1	2588.53	-0.745	0.00275	0.0402	Cytoplasm	enzyme
Rere	387.189	0.489	0.00276	0.0402	Nucleus	transcription regulator
Ccne2	30.423	-1.293	0.00277	0.0403	Nucleus	other
Hsd17b12	1686.02	-0.645	0.00277	0.0403	Cytoplasm	enzyme
Serp1	2463.97	-0.599	0.00277	0.0403	Cytoplasm	other
Ubap1	459.357	-0.348	0.00277	0.0403	Cytoplasm	other
Wbp1	186.093	-0.71	0.00277	0.0403	Cytoplasm	other
Ppp1r18	59.031	0.718	0.00278	0.0403	Other	other
Glipr1	33.779	1.289	0.00279	0.0404	Extracellular Space	other
Pnpo	1495.04	-0.314	0.00279	0.0405	Cytoplasm	enzyme
Pmpcb	1318.82	-0.385	0.0028	0.0405	Cytoplasm	peptidase
4931406C07Rik	1923.68	-0.57	0.00282	0.0408	Nucleus	enzyme
Acsm1	2858.29	-0.54	0.00283	0.0409	Cytoplasm	enzyme
Atg3	1003.52	-0.44	0.00283	0.0409	Cytoplasm	enzyme
Clybl	285.002	-0.495	0.00283	0.0409	Cytoplasm	enzyme
Insig1	1382.44	-0.904	0.00284	0.0409	Cytoplasm	other
Selenbp1	2156.86	-0.398	0.00285	0.041	Cytoplasm	enzyme
Hps3	170.572	0.594	0.00289	0.0416	Cytoplasm	other
Col4a1	1044.51	0.692	0.0029	0.0417	Extracellular Space	other	collagenase
Mmab	106.605	-0.597	0.00291	0.0418	Cytoplasm	enzyme
Prpf38b	472.555	0.355	0.00293	0.042	Other	other
Tmem176b	1462.1	0.51	0.00293	0.042	Other	other
Cenpx	98.647	-0.571	0.00294	0.0421	Nucleus	other
Lamtor4	256.968	-0.409	0.00294	0.0421	Cytoplasm	other
Klb	512.755	-0.399	0.00296	0.0423	Plasma Membrane	enzyme
Frmd4a	190.139	0.686	0.00297	0.0424	Plasma Membrane	other
Prune1	270.777	0.589	0.00297	0.0424	Nucleus	enzyme
Myl12b	759.77	0.355	0.00299	0.0425	Cytoplasm	other
Gm33699	10.504	2.054	0.00299	0.0426	Other	other
Susd2	34.766	0.943	0.003	0.0427	Extracellular Space	other
H2ac18	68.717	-0.977	0.00302	0.0429	Nucleus	other
Nebl	22.429	1.17	0.00303	0.043	Cytoplasm	other
Zc2hc1a	21.541	1.419	0.00303	0.043	Other	other
C730027H18Rik	178.563	0.482	0.00305	0.0432	Other	other
Cyp4a32	272.128	-0.678	0.00306	0.0433	Cytoplasm	enzyme
Otulinl	69.325	0.936	0.00307	0.0434	Cytoplasm	other
Ighg2b	47.731	1.392	0.00308	0.0435	Extracellular Space	other
Rps27l	982.337	-0.491	0.00308	0.0435	Cytoplasm	translation regulator
Atp5k	359.786	-0.453	0.00309	0.0436	Cytoplasm	enzyme
Cert1	686.51	0.513	0.0031	0.0436	Cytoplasm	kinase
Spaar	9.614	1.859	0.00313	0.0441	Cytoplasm	other
Cd9	235.009	0.816	0.00315	0.0443	Plasma Membrane	other	KBA1412
Hvcn1	24.555	1.209	0.00315	0.0443	Plasma Membrane	ion channel
Cmah	2708.85	-0.468	0.00316	0.0444	Cytoplasm	enzyme
Ndufb5	648.592	-0.449	0.00316	0.0444	Cytoplasm	enzyme
Keg1	642.289	-0.896	0.00317	0.0444	Cytoplasm	enzyme
Snx19	401.264	-0.38	0.00317	0.0445	Cytoplasm	transporter
Adh5	3374.24	-0.404	0.00318	0.0445	Cytoplasm	enzyme	N6022
Ndufa3	384.896	-0.413	0.00318	0.0445	Cytoplasm	enzyme
Pdxk	426.936	-0.42	0.00318	0.0445	Cytoplasm	kinase
Impdh2	355.84	-0.458	0.00319	0.0445	Cytoplasm	enzyme	mycophenolic acid, thioguanine, imatinib/thioguanine, mycophenolate mofetil, VX-944, pegintron/ribavirin, mycophenolate mofetil/prednisone, methylprednisolone/mycophenolate mofetil, interferon alfacon-1/ribavirin, 6-mercaptopurine/prednisone/thioguanine, cytarabine/daunorubicin/thioguanine, cytarabine/thioguanine, IFNA2B/ribavirin, ribavirin
Rdh11	201.482	-0.634	0.00319	0.0445	Cytoplasm	enzyme
Arl11	21.088	1.286	0.0032	0.0445	Other	other
Serpina1d	20398.2	-0.683	0.0032	0.0445	Extracellular Space	other
Jtb	377.225	-0.343	0.00324	0.0451	Plasma Membrane	other
Taok2	505.539	0.481	0.00325	0.0451	Cytoplasm	kinase
Uggt1	1110.17	-0.496	0.00325	0.0451	Cytoplasm	enzyme
Onecut2	1656.97	-0.555	0.00326	0.0452	Nucleus	transcription regulator
Snora81	30.496	-1.538	0.00326	0.0452	Other	other
Tuba1a	53.159	0.954	0.00327	0.0453	Cytoplasm	other	docetaxel/gemcitabine/vincristine, bevacizumab/paclitaxel/topotecan, colchicine/probenecid, cyclophosphamide/epirubicin/5-fluorouracil/paclitaxel, bevacizumab/docetaxel/prednisone/thalidomide/zoledronic acid, docetaxel/zoledronic acid, gemcitabine/paclitaxel, L-asparaginase/daunorubicin/dexamethasone/vincristine, prednisone/vincristine, docetaxel/5-fluorouracil, vinflunine, mebendazole, L-asparag…
Coro6	8.205	2.63	0.00328	0.0454	Extracellular Space	other
Spcs3	704.397	-0.395	0.00329	0.0455	Cytoplasm	peptidase
Nit2	734.24	-0.46	0.00333	0.0461	Cytoplasm	enzyme
Csnk2b	384.765	-0.391	0.00335	0.0462	Cytoplasm	kinase
Dact2	64.172	0.872	0.00337	0.0465	Cytoplasm	other
Dync1li2	445.179	0.51	0.00337	0.0465	Cytoplasm	other
Gm38973	26.956	-1.95	0.00338	0.0465	Other	other
Hibch	972.109	-0.375	0.0034	0.0467	Cytoplasm	enzyme
Rnf186	64.234	-1.078	0.0034	0.0468	Cytoplasm	enzyme
Ly6g2	1100.73	-0.36	0.00342	0.047	Plasma Membrane	other
Hdhd5	170.503	-0.476	0.00343	0.047	Cytoplasm	other
Bco2	221.125	-0.511	0.00345	0.0472	Cytoplasm	enzyme
Laptm5	229.486	0.73	0.00345	0.0472	Plasma Membrane	other
Prkx	117.922	0.635	0.00345	0.0472	Cytoplasm	kinase
Slc9a9	86.674	0.68	0.00345	0.0472	Cytoplasm	transporter
Pdcd4	1069.98	-0.444	0.00346	0.0473	Nucleus	other
Sdhb	1417.54	-0.354	0.00346	0.0473	Cytoplasm	enzyme
Cyp2c38	839.245	-0.634	0.00348	0.0474	Cytoplasm	enzyme
Cd34	45.993	0.997	0.00349	0.0475	Plasma Membrane	other
Cobll1	591.388	-0.389	0.00349	0.0475	Extracellular Space	other
H3f3b	2701.49	-0.563	0.00349	0.0476	Nucleus	other
Rep15	7.589	2.46	0.0035	0.0476	Cytoplasm	other
Cxcl13	8.35	-2.7	0.00351	0.0476	Extracellular Space	cytokine
Isca1	676.048	-0.335	0.00351	0.0476	Cytoplasm	other
Snord104	227.274	-1.018	0.00351	0.0476	Other	other
Chp1	2108.22	-0.412	0.00352	0.0476	Nucleus	transcription regulator	voclosporin
Elf3	8.127	2.21	0.00352	0.0476	Nucleus	transcription regulator
Scn2a	17.837	2.26	0.00352	0.0476	Plasma Membrane	ion channel	riluzole, zonisamide
Il16	98.691	0.601	0.00353	0.0477	Extracellular Space	cytokine
Serpina3k	91592.9	-0.827	0.00353	0.0477	Extracellular Space	other
Tgds	216.925	-0.467	0.00354	0.0477	Extracellular Space	enzyme
Tlr13	108.239	0.813	0.00354	0.0477	Cytoplasm	other
Abca1	4933.36	-0.322	0.00355	0.0479	Plasma Membrane	transporter	probucol
Plac8	88.997	0.868	0.00355	0.0479	Nucleus	other
Nucks1	1699.14	-0.345	0.00356	0.0479	Nucleus	kinase
Cyb5b	2466.14	-0.41	0.00357	0.048	Cytoplasm	enzyme
Albfm1	399.38	-0.672	0.00359	0.0482	Other	other
Gstm4	299.849	0.484	0.00359	0.0482	Cytoplasm	enzyme
Abca6	5286.42	-0.334	0.00361	0.0484	Plasma Membrane	transporter
Gm13597	12.518	2.051	0.00361	0.0484	Other	other
Cask	362.118	-0.508	0.00362	0.0485	Plasma Membrane	kinase
Acy1	175.568	-0.552	0.00363	0.0486	Cytoplasm	peptidase
Mpc2	1032.37	-0.423	0.00364	0.0486	Plasma Membrane	transporter
St3gal5	2203.33	-0.554	0.00364	0.0486	Cytoplasm	enzyme
[truncated: 22,401 more rows]
