# Supplementary material for: Gc inhibition preserves insulin sensitivity and reduces body weight without loss of muscle mass
Source: JCI Insight. 2025 Dec 8;10(23):e195341. doi: 10.1172/jci.insight.195341 (PMC12890482; doi:10.1172/jci.insight.195341)
Supplement: Supporting data values [file jciinsight-10-195341-s252.xlsx]

## Sheet: 1A
Fig. 1A	WT	GcKO
Mouse no.	Body weight	Body weight
1	52.4	35.5
2	53.5	36.9
3	36.4	36.8
4	38.4	32.3
5	47.2	35.5
6	42.5	31.7
7	42.4	38
8	41.2	42.7
9	44.8	42.6
10	32.8	42.3
11	41.6	40.8
12	48	42.3
13	54	36.4
14	56	42.8
15	52	36.6
16	51	35.7
17	49	29.4
18	52	51
19	50	42
20	48	49
21	51	36
22	52	50
23	44	44
24		52
25		47
26		39
27		46
28		45
29		28
30		33

## Sheet: 1B
Fig. 1B	WT	GcKO
Mouse no.	Fat mass	Fat mass
1	21.32	12.73
2	25.28	13.73
3	14.87	12.98
4	15.13	11.24
5	18.54	11.48
6	15.05	6.28
7	15.52	11.34
8	12.11	14.84
9	13.3	14.89
10	6.14	14.2
11	14.59	14.15
12	25.5	16.26
13	25.7	9.57
14	30.3	15.64
15	25.9	12.04
16	23.7	9.48
17	23.8	5.86
18	27.4	24.3
19	26.1	18.9
20	22.8	22.2
21	28.2	14.8
22	26.9	22.9
23	24.1	19.9
24		24
25		23.3
26		20.3
27		25.3
28		19.5
29		7.2
30		10.8

## Sheet: 1C
Fig. 1C	WT	GcKO
Mouse no.	Lean mass	Lean mass
1	28.45	20.73
2	26.11	21.18
3	19.47	21.8
4	21.46	19.57
5	27.81	22.14
6	25.66	23.17
7	25.25	24.6
8	26.77	25.88
9	29.86	25.93
10	24.57	26.17
11	25.42	24.82
12	31.2	24.88
13	34.8	25.41
14	35.1	25.31
15	32.5	22.71
16	31.8	24.32
17	32.4	21.83
18	32.1	34
19	31.6	29.3
20	29.7	32.5
21	29.4	30.7
22	28.8	32.5
23	26.9	29.4
24		35.2
25		30.6
26		26.2
27		27.5
28		32.2
29		26.4
30		25.7

## Sheet: 1D
Fig. 1D	WT	GcKO
Mouse no.	Fasting glucose	Fasting glucose
1	150	130
2	197	94
3	159	119
4	152	133
5	119	109
6	169	154
7	115	131
8	93	82
9	187	99
10	123	105
11	112	88
12	156	95
13	153	84
14	146	115
15	89	95
16	160	82
17	101	146
18	130	121
19	190	105
20	129	141
21	114	117
22	103	109
23	164	109
24	156	169
25	119	153
26	133	102
27	138	102
28	144	96
29	105	104
30		101
31		107
32		61
33		94
34		98
35		102
36		99
37		93
38		110
39		116
40		86
41		106
42		128
43		103
44		98
45		105
46		100
47		118
48		105
49		105
50		90
51		111
52		104
53		101

## Sheet: 1E
Fig. 1E	WT	WT	WT	WT	WT	WT	GcKO	GcKO	GcKO	GcKO	GcKO	GcKO
mouse no.	0 min	15 min	30 min	60 min	90 min	120 min	0 min	15 min	30 min	60 min	90 min	120 min
1	169	373	401	320	312	210	131	396	389	325	259	155
2	115	438	441	318	221	189	82	240	269	193	147	128
3	93	370	311	254	183	176	99	258	287	302	180	146
4	187	393	407	517	354	206	105	231	205	159	107	116
5	123	461	461	353	225	206	88	313	316	259	211	183
6	112	313	478	303	180	180	95	363	483	249	188	185
7	156	471	503	466	347	250	84	317	283	221	214	188
8	153	454	575	485	271	265	115	305	243	179	136	133
9	146	515	528	370	270	198	95	336	319	304	256	186
10	89	375	473	284	237	174	82	370	362	309	202	168
11	160	379	443	319	253	190	146	502	431	304	249	179
12	101	449	505	364	246	190	121	373	469	301	187	194
13	130	417	444	338	272	260	105	349	358	259	197	170
14	190	480	538	492	443	397	141	394	387	303	243	178
15							117	582	475	314	174	169
16							109	338	330	212	171	137
17							109	386	449	281	175	150
18							169	388	507	422	275	199
19							153	409	534	430	226	206
20							102	290	485	297	268	252
21							102	353	352	233	205	178
22							96	343	349	261	190	162
23							104	256	284	253	307	275
24							101	306	418	225	183	155
25							107	359	348	348	293	270

## Sheet: 1F
Fig. 1F	WT	GcKO
mouse no.	AUC	AUC
1	37995	35520
2	36360	22387.5
3	28995	27720
4	45675	18585
5	38640	29310
6	33480	32910
7	47692.5	27622.5
8	47550	22350
9	42870	32520
10	35175	32160
11	36862.5	37597.5
12	40005	34605
13	39420	30307.5
14	54735	34725
15		37470
16		26857.5
17		32640
18		42390
19		42067.5
20		36757.5
21		29790
22		29677.5
23		31935
24		29317.5
25		37297.5

## Sheet: 1G
Fig. 1G	WT	WT	WT	WT	WT	WT	GcKO	GcKO	GcKO	GcKO	GcKO	GcKO
mouse no.	0 min	15 min	30 min	60 min	90 min	120 min	0 min	15 min	30 min	60 min	90 min	120 min
1	129	305	299	217	277	288	117	273	339	240	356	327
2	114	258	226	250	240	226	61	181	166	213	158	137
3	103	196	214	217	225	190	94	187	225	192	188	214
4	164	283	287	352	398	335	98	164	165	151	175	127
5	156	260	361	434	447	348	102	231	189	193	255	218
6	119	263	260	250	315	357	99	242	254	220	215	200
7	133	294	405	391	408	428	93	223	242	227	240	334
8	138	291	291	433	413	401	110	219	192	241	287	226
9	144	261	256	242	260	245	116	235	208	188	185	179
10	105	191	214	225	242	248	86	220	244	224	281	247
11							106	215	258	200	343	256
12							128	249	241	200	217	226
13							103	211	211	208	222	210
14							98	228	285	272	293	397
15							105	208	277	275	369	320
16							100	233	227	217	221	155
17							118	222	249	300	230	247
18							105	194	197	188	210	158
19							105	233	237	179	160	205
20							90	199	176	189	184	188
21							111	230	269	221	291	264
22							104	203	202	199	167	204
23							101	181	146	170	166	168

## Sheet: 1H
Fig. 1H	WT	GcKO
mouse no.	AUC	AUC
1	31410	35385
2	27900	20092.5
3	24637.5	23182.5
4	39457.5	18592.5
5	44842.5	25192.5
6	32992.5	26137.5
7	44910	28507.5
8	43342.5	27660
9	29490	22950
10	26197.5	28290
11		29955
12		26017.5
13		24735
14		33472.5
15		34260
16		24817.5
17		29422.5
18		22440
19		22860
20		21630
21		29655
22		22410
23		19357.5

## Sheet: 1I
Fig. 1I	WT	WT	WT	WT	WT	WT	GcKO	GcKO	GcKO	GcKO	GcKO	GcKO
mouse no.	0 min	15 min	30 min	60 min	90 min	120 min	0 min	15 min	30 min	60 min	90 min	120 min
1	199	203	125	110	132	177	219	177	124	100	116	113
2	252	299	116	102	107	176	153	160	91	73	68	66
3	210	264	128	128	142	95	194	188	108	81	79	77
4	326	167	107	112	137	152	145	169	94	82	88	102
5	230	209	129	126	141	186	176	161	133	130	161	145
6	235	207	113	80	100	90	180	195	122	101	121	140
7	196	266	174	138	165	205	149	190	129	133	104	126
8	217	207	120	109	138	175	183	296	119	105	94	139
9							182	254	101	88	108	116
10							200	191	114	91	104	139
11							175	241	112	95	92	110
12							226	166	136	124	137	171
13							202	164	106	80	85	95
14							183	126	118	101	108	135
15							181	140	105	96	134	160
16							198	145	125	91	110	135

## Sheet: 1J
Fig. 1J	WT	GcKO
mouse no.	AUC	AUC
1	17265	15262.5
2	17895	10815
3	17940	12660
4	17107.5	12367.5
5	18562.5	17632.5
6	14160	15780
7	21540	15870
8	17467.5	16545
9	13995	15067.5
10	11910	14865
11	13267.5	14707.5
12	18960	17640
13		12735
14		14212.5
15		15120
16		14527.5
17		11625
18		13110
19		11632.5
20		11490
21		9862.5

[truncated: 95 more sheets: 2B, 2C, 2D, 2E, 2F, 2G, 2H, 2I, 2J, 2K, 2L, 2M, 3B, 3C, 3D, 3E, 3F, 3G, 3H, 3I …]
